# Supplementary material for: An obligate symbiont of Haematomyzus elephantis with a strongly reduced genome resembles symbiotic bacteria in sucking lice
Source: Appl Environ Microbiol. 2025 May 14;91(6):e00220-25. doi: 10.1128/aem.00220-25 (PMC12175528; doi:10.1128/aem.00220-25)
Supplement: Table S1 — List of genomes and single-copy orthologs. [file aem.00220-25-s0003.xlsx]

## Sheet: Legend
Supplementary Table S1: List of genomes and single-copy ortholog genes used in the "14-gene matrix"
Sheet Name	Description
14-gene_matrix_genomes	a-List of accession numbers and abbreviations for genomes used in the "14-gene matrix".
14-gene_matrix_genelist	b-List of single-copy ortholog genes used in the "14-gene matrix". The order of genes shown in this table corresponds to the order of gene alignments in the concatenated phylogenetic matrix.

## Sheet: a-Phylogenetic__matrix_genomes
Accesion	Taxon (NCBI)	Taxon abbreviation (used in alignment)
GCF_964020125.1	Arsenophonus endosymbiont of Crataerina pallida	ArCrat
NZ_CP013920.1	Arsenophonus symbiont of Lipoptena fortisetosa strain CB	ArLipo
2510065004	Arsenophonus melophagi ArM	Armelo
2524614872	Arsenophonus nasoniae DSM 15247	Arnaso
2606217112	Arsenophonus endosymbiont of Nilaparvata lugens	ArNilu
GCF_964026495.1	Arsenophonus symbiont of Ornithomya chloropus	ArOrni
2744054871	Candidatus Arsenophonus triatominarum ATi	Artria
NZ_CP011787.1	Candidatus Baumannia cicadellinicola strain B-GSS	BaucBB
NZ_CP008985.1	Candidatus Baumannia cicadellinicola strain BGSS	BaucBG
NC_007984.1	Baumannia cicadellinicola str. Hc (Homalodisca coagulata)	BaucHc
GCA_004343195.1	Biostraticola tofi	Biotof
2627853719	Blochmannia endosymbiont of Camponotus (Colobopsis) obliquus 757	BlocCo
637000057	Candidatus Blochmannia pennsylvanicus BPEN	Blocpe
2627853703	Blochmannia endosymbiont of Polyrhachis (Hedomyrma) turneri	BlocPt
2695420346	Brenneria goodwinii OBR1	Brengo
2654587723	Buchnera aphidicola (Aphis glycines) BAg	BuapAg
2511231206	Buchnera aphidicola Ak	BuapAk
639633012	Buchnera aphidicola Bp	BuapBp
643348521	Buchnera aphidicola Cc	BuapCc
650716012	Buchnera aphidicola Ct	BuapCt
2718218137	Buchnera aphidicola (Diuraphis noxia)	BuapDn
2558860197	Buchnera aphidicola F009	BuapF0
637000045/NC_004061.1	Buchnera aphidicola str. Sg (Schizaphis graminum)	BuapSg
643348522	Buchnera aphidicola Tuc7	BuapTu
2511231158	Buchnera aphidicola Ua	BuapUa
NZ_CP007044.2	Chania multitudinisentens	Chanmu
NC_009792.1	Citrobacter koseri ATCC BAA-895	Citkos
NC_013716.1	Citrobacter rodentium ICC168	Citrod
NC_013282.2	Cronobacter turicensis	Crontu
NZ_CM001904.1	Dickeya chrysanthemi NCPPB 516	Dicchr
NZ_CM001857.1	Dickeya paradisiaca NCPPB 2511	Dicpar
NZ_LN999833.1	Enterobacteriaceae bacterium symbiont of Maconellicoccus hirsutus isolate DEMHIR	DoenMh
NC_000913.3	Escherichia coli str. K-12 substr. MG1655	EcoK12
NZ_CP020466.1	Edwardsiella ictaluri strain RUSVM-1	Edwict
NC_017309.1	Edwardsiella tarda FL6-60	Edwtar
NC_018419.1	secondary endosymbiont of Ctenarytaina eucalypti	endoCe
NC_018420.1	secondary endosymbiont of Heteropsylla cubana	endoHc
NC_014121.1	Enterobacter cloacae subsp. cloacae ATCC 13047	Entclo
NC_009778.1	Enterobacter (Cronobacter) sakazakii ATCC BAA-894	Entsak
NC_009436.1	Enterobacter sp. 638	Entsp6
NC_013961.1	Erwinia amylovora CFBP1430	Erwamy
NC_014306.1	Erwinia billingiae Eb661	Erwbil
NC_004547.2	Erwinia carotovora subsp. atroseptica SCRI1043	Erwcar
NZ_MAYS01000608.1	Candidatus Erwinia dacicola strain IL	Erwdac
NC_012214.1	Erwinia pyrifoliae Ep1/96	Erwpyr
NC_010694.1	Erwinia tasmaniensis Et1/99	Erwtas
NZ_LM655252.1	Candidatus Evansia muelleri CEM1.1	EvmuCE
NZ_LN999832.1	Enterobacteriaceae bacterium symbiont of Ferrisia virgata isolate GEFVIR	GuenFv
NC_012751.1	Candidatus Hamiltonella defensa 5AT	Had5AT
NZ_CP016303.1	Candidatus Hamiltonella defensa (Bemisia tabaci) strain MEAM1	HadMEA
2548876931	Candidatus Hamiltonella defensa MED (Bemisia tabaci)	HadMED
NC_000907.1	Haemophilus influenzae Rd KW20	Haeinf
NZ_LN999835.1	Candidatus Hoaglandella endobia	Hoagen
NZ_AP010872.1	Candidatus Ishikawaella capsulata Mpkobe	IscaMp
NC_012731.1	Klebsiella pneumoniae NTUH-K2044	Klebpn
NC_013850.1	Klebsiella variicola At-22	Klebva
GCA_025728475.1	Lightella neohaematopini L207	Ligh207
GCA_025728335.1	Lightella neohaematopini L221	Ligh221
NZ_LN999831.1	Enterobacteriaceae bacterium symbiont of Paracoccus marginatus isolate MEPMAR	MienPm
NC_021057.1	Candidatus Moranella endobia PCVAL	MoenPC
NC_013956.2	Pantoea ananatis LMG 20103	Panana
NZ_CP010907.1	Candidatus Pantoea carbekii strain US	Pancar
648028049	Pantoea vagans C9-01	Panvag
NC_012917.1	Pectobacterium carotovorum subsp. carotovorum PC1	Pectca
NC_013421.1	Pectobacterium parmentieri WPP163	Pectpa
NC_012962.1	Photorhabdus asymbiotica ATCC43949	Phoasy
NC_005126.1	Photorhabdus luminescens subsp. laumondii TTO1	Pholum
NC_022546.1	Plautia stali symbiont	Plaust
NZ_CP008918.1	Pasteurella multocida strain ATCC 43137	Pmulto
NZ_CP010423.1	Pragia fontium strain 24613	Prafon
NC_010554.1	Proteus mirabilis HI4320	Protmi
NZ_CP017671.1	Providencia rettgeri strain RB151	Provre
2690315861	Candidatus Providencia siddallii officinalis GTOCOR	Provsi
NC_017731.1	Providencia stuartii MRSN 2154	Provst
NC_002516.2	Pseudomonas aeruginosa PAO1	Pseuda
NZ_LKAS01000001.1+NZ_LKAS01000002.1	Bacterium endosymbiont of Pedicinus badii strain PRUG	PuchPb
NC_017047.1	Rahnella aquatilis HX2	Raaqua
2507262005	Candidatus Regiella insecticola 5.15	Rei515
648861007	Candidatus Regiella insecticola LSR1	ReinLS
CP012849.1	Candidatus Riesia sp. GBBU genome	RiGBBU
NZ_CP012839.1	Candidatus Riesia pediculischaeffi	Ripedi
NZ_CP012841.1	Candidatus Riesia pediculicola strain HHAC	RipeHH
NC_014109.1	Candidatus Riesia pediculicola USDA	RipeUS
NC_003197.2	Salmonella enterica subsp. enterica serovar Typhimurium str. LT2	SaenTy
NZ_HG326223.1	Serratia marcescens subsp. marcescens Db11	SemaDb
NC_009832.1	Serratia proteamaculans 568	Sepr56
2511231072	Serratia symbiotica Cinara cedri	SesyCc
2636415529	Serratia symbiotica CWBI2.3	SesyCW
2528768011	Serratia symbiotica SCt-VLC	SesySC
LN890288.1	Serratia symbiotica strain STs	SesyST
651285005	Serratia symbiotica Tuscon	SesyTu
NZ_LT897836.1	Sodalis endosymbiont of Henestaris halophilus isolate HBA	SoenHh
2684622503	Sodalis-like endosymbiont of Proechinophthirus fluctus	SoenPf
NC_007712.1	Sodalis glossinidius str. 'morsitans'	Soglos
http://users.prf.jcu.cz/novake01/*	Candidatus Sodalis melophagi	Somelo
NZ_CP006568.1	Candidatus Sodalis pierantonius str. SOPE	Sopier
NZ_CP006569.1	Sodalis praecaptivus strain HS1	Soprae
2585428135	Sodalis-like symbiont of Philaenus spumarius PSPU	SosyPs
NZ_AP014521.1	Candidatus Tachikawaea gelatinosa	Tachge
GCA_001297775.1	Trabulsiella odontotermitis TbOT1.10	Trabod
NC_002505.1+NC_002506.1	Vibrio cholerae O1 biovar eltor str. N16961	Vibcho
2660238586/LN774881.1	Candidatus Westeberhardia cardiocondylae str. obscurior	Wecaob
NC_004344.2	Wigglesworthia glossinidia endosymbiont of Glossina brevipalpis	WiglGb
NC_016893.1	Wigglesworthia glossinidia endosymbiont of Glossina morsitans morsitans (Yale colony)	WiglGm
NZ_CP022263.1	Xanthomonas citri pv. vignicola strain CFBP7111	Xancit
NC_013892.1	Xenorhabdus bovienii SS-2004	Xenbov
NC_014228.1	Xenorhabdus nematophila ATCC 19061	Xennem
NC_003143.1	Yersinia pestis CO92	Yerpes
JBNIDL000000000**	Enterobacteriaceae entHe1	EntHe1
*This genome is provided as fasta files with all scaffolds/contigs in the link.
**This genome draft was deposited in GenBank under the BioProject accession number PRJNA1173735.

## Sheet: b-Phylogenetic_matrix_genelist
Gene abbreviation	Gene full name
aceE	Pyruvate dehydrogenase E1 component
aspS	Aspartate--tRNA ligase
ftsH	ATP-dependent zinc metalloprotease FtsH
glyS	Glycine--tRNA ligase beta subunit
infB	Translation initiation factor IF-2
mnmA	tRNA-specific 2-thiouridylase MnmA
mraW	Ribosomal RNA small subunit methyltransferase H
pheT	Phenylalanine--tRNA ligase beta subunit
pnp	Polyribonucleotide nucleotidyltransferase
prfA	Peptide chain release factor RF1
rh	Transcription termination factor Rho
rpoA	DNA-directed RNA polymerase subunit alpha
rpsA	30S ribosomal protein S1
trmE	tRNA modification GTPase MnmE
