# Supplementary material for: An obligate symbiont of Haematomyzus elephantis with a strongly reduced genome resembles symbiotic bacteria in sucking lice
Source: Appl Environ Microbiol. 2025 May 14;91(6):e00220-25. doi: 10.1128/aem.00220-25 (PMC12175528; doi:10.1128/aem.00220-25)
Supplement: Table S2 — Comparison of metabolic capacities. [file aem.00220-25-s0004.xlsx]

## Sheet: Legend
Supplementary Table S2: Comparison of metabolic capacities of the new Enterobacteriaceae symbiont and selected bacterial symbionts.
Legend
Overview	Overview of genes involved in a main metabolic pathways of the new Enterobacteriaceae symbiont, its closest relatives and other symbionts of sucking lice. Presence/absence of the genes is designated by green/white colors. Thick cell border designates the interchangeable enzymes (one can functionaly replace the other one).
Knum_Entero_entHe1	K numbers assigned by BLASTkoala for Enterobacteriaceae symbiont entHe1 genes. The full annotation of these genes is available in Mendeley Data under the "doi" link cited in the article.
Knum_Ligh207	K numbers assigned by BLASTkoala for Lightella neohaematopini L207 genes. The full annotation of these genes is available in Mendeley Data under the "doi" link cited in the article.
Knum_PuchtPRUG	K numbers assigned by BLASTkoala for Puchtella sp. PRUG genes. The full annotation of these genes is available in Mendeley Data under the "doi" link cited in the article.
Knum_WigglGM	K numbers assigned by BLASTkoala for Wigglesworthia glossinidia (G. morsitans) genes. The full annotation of these genes is available in Mendeley Data under the "doi" link cited in the article.
Knum_WigglGB	K numbers assigned by BLASTkoala for Wigglesworthia glossinidia (G. brevipalpis) genes. The full annotation of these genes is available in Mendeley Data under the "doi" link cited in the article.
Knum_SodProe	K numbers assigned by BLASTkoala for Sodalis-like endosymbiont of Proechinophthirus fluctus genes. The full annotation of these genes is available in Mendeley Data under the "doi" link cited in the article.
Knum_RiesUSDA	K numbers assigned by BLASTkoala for Riesia pediculicola USDA genes. The full annotation of these genes is available in Mendeley Data under the "doi" link cited in the article.
Knum_LegioPsAG	K numbers assigned by BLASTkoala for Legionella polyplacis PsAG genes. The full annotation of these genes is available in Mendeley Data under the "doi" link cited in the article.
Knum_NeissHaMa	K numbers assigned by BLASTkoala for Neisseriaceae symbiont HaMa genes. The full annotation of these genes is available in Mendeley Data under the "doi" link cited in the article.
Knum_SodPrae	K numbers assigned by BLASTkoala for Sodalis praecaptivius HS1 genes. The full annotation of these genes is available in Mendeley Data under the "doi" link cited in the article.

## Sheet: Overview
	Metabolic pathway	Gene abbreviation	K number (BlastKOALA)	Enterobactericeae symbiont entHe	Lightella neohaematopini L207	Puchtella sp. PRUG	Wigglesworthia glossinidia (G. morsitans)	Wigglesworthia glossinidia (G. brevipalpis)	Sodalis-like endosymbiont of Proechinophthirus fluctus	Riesia pediculicola USDA	Legionella polyplacis PsAG	Neisseriaceae symbiont HaMa	Sodalis praecaptivius HS1
vitamins and cofactors	VITAMINS AND COFACTORS
thiamine	Thiamine	thiF	K03148	NO	NO	YES	YES	YES	NO	NO	NO	NO	YES
thiamine		moeB	K21029	NO	NO	NO	NO	NO	NO	NO	NO	NO	YES
thiamine		thiS	K03154	NO	NO	YES	YES	YES	NO	NO	NO	NO	YES
thiamine		MoaD	K03636	NO	NO	NO	NO	NO	NO	NO	NO	NO	YES			interchangeable genes
thiamine		thiI	K03151	NO	NO	NO	NO	NO	NO	NO	NO	NO	YES
thiamine		thiH	K03150	NO	NO	YES	YES	YES	NO	NO	NO	NO	YES
thiamine		thiO	K03153	NO	NO	NO	NO	NO	NO	NO	NO	NO	NO
thiamine		thiG	K03149	NO	NO	YES	YES	YES	NO	NO	NO	NO	YES
thiamine		tenI	K10810	NO	NO	NO	NO	NO	NO	NO	NO	NO	NO
thiamine		thiC	K03147	NO	NO	NO	YES	YES	NO	NO	NO	NO	YES
thiamine		thiD	K00941	NO	NO	YES	YES	YES	NO	NO	NO	YES	YES
thiamine		thiE	K00788	NO	NO	YES	YES	YES	NO	NO	NO	YES	YES
thiamine		thiL	K00946	NO	YES	YES	YES	YES	NO	NO	YES	YES	YES
Thiamine salvage pathway	Thiamine salvage pathway	thiM	K00878	NO	NO	NO	NO	NO	NO	NO	NO	YES	YES
Thiamine salvage pathway		thiD	K00941	NO	NO	YES	YES	YES	NO	NO	NO	YES	YES
Thiamine salvage pathway		thiE	K00788	NO	NO	YES	YES	YES	NO	NO	NO	YES	YES
riboflavin	Riboflavin	ribA	K01497	YES	YES	YES	YES	YES	YES	YES	NO	YES	YES
riboflavin		ribBA	K14652	NO	NO	NO	NO	NO	NO	NO	YES	YES	NO
riboflavin		ribD	K11752	YES	YES	YES	YES	YES	NO	YES	YES	YES	YES
riboflavin		PYRP2	K22912	NO	NO	NO	NO	NO	NO	NO	NO	NO	NO
riboflavin		FHY1	K20860	NO	NO	NO	NO	NO	NO	NO	NO	NO	NO
riboflavin		ybjI	K20861	NO	NO	NO	NO	NO	NO	NO	NO	NO	NO
riboflavin		yigB	K20862	NO	NO	YES	YES	YES	NO	NO	NO	NO	YES
riboflavin			K21063	NO	NO	NO	NO	NO	NO	NO	NO	NO	NO
riboflavin		ycsE	K21064	NO	NO	NO	NO	NO	NO	NO	NO	NO	NO
riboflavin		ribB, RIB3	K02858	YES	YES	YES	YES	YES	YES	YES	NO	NO	YES
riboflavin		ribBA	K14652	NO	NO	NO	NO	NO	NO	NO	YES	YES	NO
riboflavin		ribH, RIB4	K00794	YES	YES	YES	YES	YES	YES	YES	YES	YES	YES
riboflavin		ribE, RIB5	K00793	YES	YES	YES	YES	YES	YES	YES	YES	YES	YES
riboflavin		ribF	K11753	YES	YES	YES	YES	YES	YES	YES	YES	YES	YES
pyridoxal	Pyridoxal	epd	K03472	NO	NO	NO	NO	NO	NO	NO	NO	NO	NO
pyridoxal		GAPDH	K00134	YES	YES	YES	YES	YES	YES	YES	YES	YES	YES
pyridoxal		pdxB	K03473	YES	YES	YES	YES	YES	NO	YES	NO	NO	YES
pyridoxal		serC	K00831	YES	YES	YES	YES	YES	YES	YES	YES	YES	YES
pyridoxal		pdxA	K00097	YES	YES	YES	YES	YES	NO	YES	NO	YES	YES
pyridoxal		pdxJ	K03474	YES	YES	YES	YES	YES	YES	YES	NO	YES	YES
pyridoxal		pdxH	K00275	NO	NO	YES	YES	YES	YES	NO	NO	YES	YES
nicotinate	Nicotinate	nadB	K00278	NO	NO	YES	NO	NO	NO	NO	NO	NO	YES
nicotinate		nadA	K03517	NO	NO	YES	YES	YES	NO	NO	NO	NO	YES
nicotinate		nadC	K00767	NO	NO	YES	YES	YES	NO	NO	NO	NO	YES
nicotinate		nadD	K00969	YES	NO	YES	YES	YES	NO	YES	YES	YES	YES
nicotinate		nadE	K01916	YES	NO	YES	YES	YES	YES	NO	NO	NO	YES
nicotinate		E6.3.5.1, NADSYN1, QNS1, nadE	K01950	NO	NO	NO	NO	NO	NO	YES	YES	YES	NO
nicotinate		ppnK, NADK	K00858	YES	YES	YES	YES	YES	YES	YES	YES	YES	YES
pantothenate	panthotenate	panB	K00606	YES	YES	YES	YES	YES	NO	YES	YES	YES	YES
pantothenate		panE	K00077	NO	YES	YES	YES	YES	YES	YES	NO	NO	YES
pantothenate		ilvC	K00053	NO	NO	NO	NO	NO	NO	NO	NO	YES	YES
pantothenate		panC	K01918	YES	YES	YES	YES	YES	YES	YES	YES	YES	YES
Coenzyme A	Coenzyme A	coaA	K00867	YES	NO	YES	YES	YES	NO	YES	NO	YES	YES
Coenzyme A		coaX	K03525	NO	NO	NO	NO	NO	NO	NO	NO	NO	NO
Coenzyme A		birA-coaX	K01947	NO	NO	NO	NO	NO	NO	NO	NO	NO	NO
Coenzyme A		coaBC, dfp	K13038	NO	YES	YES	YES	YES	NO	YES	NO	YES	YES
Coenzyme A		coaBC, dfp	K13038	NO	YES	YES	YES	YES	NO	YES	NO	YES	YES
Coenzyme A		E2.7.7.3A, coaD, kdtB	K00954	YES	YES	YES	YES	YES	YES	YES	NO	YES	YES
Coenzyme A		coaE	K00859	YES	YES	YES	YES	YES	YES	YES	NO	YES	YES
biotin	Biotin	bioC	K02169	YES	YES	YES	YES	YES	NO	YES	YES	YES	YES
biotin		fabB	K00647	YES	YES	YES	YES	YES	NO	YES	NO	NO	YES
biotin		fabF	K09458	NO	NO	YES	NO	NO	NO	NO	YES	YES	YES
biotin		fabG	K00059	YES	YES	YES	YES	YES	YES	YES	YES	YES	YES
biotin		fabZ	K02372	YES	YES	YES	YES	YES	YES	YES	YES	YES	YES
biotin		fabI	K00208	YES	YES	YES	YES	YES	YES	YES	YES	YES	YES
biotin		bioH	K02170	YES	YES	YES	YES	YES	YES	YES	NO	NO	YES
biotin		bioF	K00652	YES	YES	YES	YES	YES	NO	YES	YES	YES	YES
biotin		bioA	K00833	YES	YES	YES	YES	YES	NO	YES	YES	YES	YES
biotin		bioD	K01935	YES	YES	YES	YES	YES	NO	YES	YES	YES	YES
biotin		bioB	K01012	YES	YES	YES	YES	YES	YES	YES	YES	YES	YES
lipoic acid	Lipoic acid	lipB	K03801	YES	YES	YES	YES	YES	YES	YES	YES	YES	YES
lipoic acid		lipA	K03644	YES	YES	YES	YES	YES	YES	YES	YES	YES	YES
folate	Folate	folE2	K09007	NO	NO	NO	NO	NO	NO	NO	NO	YES	NO
folate		E3.1.3.1, phoA, phoB	K01077	NO	NO	NO	NO	NO	NO	NO	NO	NO	YES
folate		folB	K01633	YES	YES	YES	YES	YES	YES	YES	YES	YES	YES
folate		folK	K00950	YES	YES	YES	YES	YES	NO	YES	YES	YES	YES
folate		folP	K00796	YES	YES	YES	YES	YES	YES	YES	YES	YES	YES
folate		folB	K01633	YES	YES	YES	YES	YES	YES	YES	YES	YES	YES
folate		folP	K00796	YES	YES	YES	YES	YES	YES	YES	YES	YES	YES
folate		folC	K11754	YES	YES	YES	YES	YES	NO	YES	YES	YES	YES
folate		DHFR	K00287	YES	YES	YES	YES	YES	YES	YES	YES	YES	YES
heme	Heme	EARS	K01885	YES	YES	YES	YES	YES	YES	YES	YES	YES	YES
heme		hemA	K02492	NO	NO	NO	YES	YES	YES	NO	NO	NO	YES
heme		hemL	K01845	NO	NO	NO	YES	YES	NO	NO	NO	NO	YES
heme		ALAS	K00643	NO	NO	NO	NO	NO	NO	NO	NO	YES	NO
heme		hemB	K01698	NO	NO	NO	YES	YES	YES	NO	NO	YES	YES
heme		hemC	K01749	NO	NO	NO	YES	YES	NO	NO	NO	YES	YES
heme		hemD	K01719	NO	NO	NO	YES	YES	YES	NO	NO	YES	YES
heme		hemE	K01599	NO	NO	NO	YES	YES	YES	NO	NO	YES	YES
heme		CPOX, hemF	K00228	NO	NO	NO	YES	YES	YES	NO	NO	NO	YES
heme		hemN	K02495	NO	NO	NO	NO	NO	NO	NO	NO	YES	YES
heme		hemG	K00230	NO	NO	NO	YES	YES	YES	NO	NO	YES	YES
heme		hemJ	K08973	NO	NO	NO	NO	NO	NO	NO	NO	NO	YES
heme		hemH	K01772	NO	NO	NO	YES	YES	YES	NO	NO	YES	YES
cobalamin	Cobalamin	cobU	K00768	NO	NO	NO	NO	NO	NO	NO	NO	NO	NO
cobalamin		cobC, phpB	K02226	NO	NO	NO	NO	NO	NO	NO	NO	NO	NO
cobalamin		rhnA-cobC	K22316	NO	NO	NO	NO	NO	NO	NO	NO	NO	NO
cobalamin		cobV	K02233	NO	NO	NO	NO	NO	NO	NO	NO	NO	NO
cobalamin		cobP	K02231	NO	NO	NO	NO	NO	NO	NO	NO	NO	NO
cobalamin		cobY	K19712	NO	NO	NO	NO	NO	NO	NO	NO	NO	NO
cobalamin		cobC1	K02225	NO	NO	NO	NO	NO	NO	NO	NO	NO	NO
cobalamin		cbiB	K02227	NO	NO	NO	NO	NO	NO	NO	NO	NO	NO
cobalamin		cobQ	K02232	NO	NO	NO	NO	NO	NO	NO	NO	NO	NO
cobalamin		pduO	K00798	NO	NO	NO	NO	NO	NO	NO	NO	NO	NO
cobalamin		cobA	K19221	NO	NO	NO	NO	NO	NO	NO	NO	NO	YES
amino acids	AMINO ACIDS
proline	Proline	proB	K00931	NO	NO	NO	NO	NO	NO	NO	NO	YES	YES
proline		proA	K00147	NO	NO	NO	NO	NO	NO	NO	NO	YES	YES
proline		proC	K00286	NO	YES	NO	YES	YES	YES	NO	NO	YES	YES
lysine	Lysine	lysC	K00928	NO	NO	YES	NO	NO	NO	NO	YES	YES	YES
lysine		asd	K00133	YES	YES	YES	YES	YES	NO	YES	YES	YES	YES
lysine		dapA	K01714	YES	YES	YES	YES	YES	YES	YES	YES	YES	YES
lysine		dapB	K00215	YES	NO	YES	YES	YES	YES	YES	YES	YES	YES
lysine		dapD	K00674	YES	YES	YES	YES	YES	YES	YES	YES	YES	YES
lysine		argD	K00821	NO	NO	NO	NO	NO	NO	NO	NO	YES	YES
lysine		dapC	K14267	NO	NO	NO	NO	NO	NO	NO	NO	YES	NO
lysine		dapE	K01439	YES	YES	YES	YES	YES	NO	YES	YES	YES	YES
lysine		dapF	K01778	YES	YES	YES	YES	YES	YES	YES	YES	YES	YES
lysine		lysA	K01586	NO	NO	NO	NO	NO	NO	NO	NO	YES	YES
cysteine	Cysteine	cysE	K00640	NO	NO	NO	NO	NO	NO	NO	NO	YES	YES
cysteine		cysK	K01738	NO	NO	NO	NO	NO	NO	NO	NO	YES	YES
methionine	Methionine	lysC	K00928	NO	NO	YES	NO	NO	NO	NO	YES	YES	YES
methionine		asd	K00133	YES	YES	YES	YES	YES	NO	YES	YES	YES	YES
methionine		hom	K00003	NO	NO	NO	NO	NO	NO	NO	NO	YES	NO
methionine		metX	K00641	NO	NO	NO	NO	NO	NO	NO	NO	YES	YES
methionine		metB	K01739	NO	NO	NO	NO	NO	NO	NO	NO	YES	YES
methionine		patB	K14155	NO	NO	NO	NO	NO	NO	NO	NO	NO	YES
methionine		metH	K00548	NO	NO	NO	NO	NO	NO	NO	NO	NO	YES
methionine		metE	K00549	NO	NO	NO	NO	NO	NO	NO	NO	YES	YES
valine	Valine	E2.2.1.6L, ilvB, ilvG, ilvI	K01652	NO	NO	NO	NO	NO	NO	NO	NO	YES	YES
valine		E2.2.1.6S, ilvH, ilvN	K01653	NO	NO	NO	NO	NO	NO	NO	NO	YES	YES
valine		ilvC	K00053	NO	NO	NO	NO	NO	NO	NO	NO	YES	YES
valine		ilvD	K01687	NO	NO	NO	NO	NO	NO	NO	NO	YES	YES
valine		E2.6.1.42	K00826	NO	NO	NO	NO	NO	NO	NO	NO	YES	YES
isoleucine	Isoleucine	E2.2.1.6L, ilvB, ilvG, ilvI	K01652	NO	NO	NO	NO	NO	NO	NO	NO	YES	YES
isoleucine		E2.2.1.6S, ilvH, ilvN	K01653	NO	NO	NO	NO	NO	NO	NO	NO	YES	YES
isoleucine		ilvC	K00053	NO	NO	NO	NO	NO	NO	NO	NO	YES	YES
isoleucine		ilvD	K01687	NO	NO	NO	NO	NO	NO	NO	NO	YES	YES
isoleucine		E2.6.1.42	K00826	NO	NO	NO	NO	NO	NO	NO	NO	YES	YES
leucine	Leucine	leuA	K01649	NO	NO	NO	NO	NO	NO	NO	NO	YES	YES
leucine		leuC	K01703	NO	NO	NO	NO	NO	NO	NO	NO	YES	YES
leucine		leuD	K01704	NO	NO	NO	NO	NO	NO	NO	NO	YES	YES
leucine		leuB	K00052	NO	NO	NO	NO	NO	NO	NO	NO	YES	YES
Shikimate/Chorismate	Shikimate/Chorismate	E2.5.1.54, aroF, aroG, aroH	K01626	YES	YES	YES	YES	YES	YES	YES	NO	YES	YES
Shikimate/Chorismate		aroB	K01735	YES	YES	YES	YES	NO	NO	YES	NO	YES	YES
Shikimate/Chorismate		aroD	K03785	NO	NO	NO	NO	NO	NO	NO	NO	NO	YES
Shikimate/Chorismate		aroQ	K03786	YES	YES	YES	YES	NO	YES	YES	NO	YES	YES
Shikimate/Chorismate		aroE	K00014	YES	YES	YES	YES	NO	YES	YES	NO	YES	YES
Shikimate/Chorismate		aroK	K00891	YES	YES	YES	YES	YES	YES	YES	YES	YES	YES
Shikimate/Chorismate		aroA	K00800	YES	YES	YES	YES	NO	YES	YES	NO	YES	YES
Shikimate/Chorismate		aroC	K01736	YES	YES	YES	YES	NO	YES	YES	NO	YES	YES
tryptophan	Tryptophan	trpE	K01657	NO	NO	NO	NO	NO	NO	NO	NO	YES	YES
tryptophan		trpG	K01658	NO	NO	YES	NO	NO	NO	NO	NO	YES	YES
tryptophan		trpD	K00766	NO	NO	NO	NO	NO	NO	NO	NO	YES	YES
tryptophan		trpF	K01817	NO	NO	NO	NO	NO	NO	NO	NO	YES	NO
tryptophan		trpC	K01609	NO	NO	NO	NO	NO	NO	NO	NO	YES	NO
tryptophan		trpA	K01695	NO	NO	NO	NO	NO	NO	NO	NO	YES	YES
tryptophan		trpB	K01696	NO	NO	NO	NO	NO	NO	NO	NO	YES	YES
phenyalanine	Phenyalanine	pheA	K14170	NO	NO	NO	NO	NO	NO	NO	NO	YES	YES
phenyalanine		pheA	K14170	NO	NO	NO	NO	NO	NO	NO	NO	YES	YES
phenyalanine		tyrB	K00832	NO	NO	NO	NO	NO	NO	NO	NO	YES	YES
tyrosine	Tyrosine	pheA	K14170	NO	NO	NO	NO	NO	NO	NO	NO	YES	YES
tyrosine		tyrA2	K04517	NO	NO	NO	NO	NO	NO	NO	NO	YES	NO
tyrosine		tyrB	K00832	NO	NO	NO	NO	NO	NO	NO	NO	YES	YES
serine/glycine	Serine/Glycine	serA	K00058	NO	NO	NO	NO	NO	NO	NO	NO	NO	YES
serine/glycine		serC	K00831	YES	YES	YES	YES	YES	YES	YES	YES	YES	YES
serine/glycine		serB	K01079	NO	NO	NO	NO	NO	NO	NO	NO	YES	YES
threonine	Threonine	lysC	K00928	NO	NO	YES	NO	NO	NO	NO	YES	YES	YES
threonine		asd	K00133	YES	YES	YES	YES	YES	NO	YES	YES	YES	YES
threonine		hom	K00003	NO	NO	NO	NO	NO	NO	NO	NO	YES	NO
threonine		thrB2	K02204	NO	NO	NO	NO	NO	NO	NO	NO	YES	NO
threonine		thrC	K01733	NO	NO	NO	NO	NO	NO	NO	NO	YES	YES
histidine	Histidine	hisG	K00765	NO	NO	NO	NO	NO	NO	NO	NO	NO	YES
histidine		hisZ	K02502	NO	NO	NO	NO	NO	NO	NO	NO	NO	NO
histidine		hisE	K01523	NO	NO	NO	NO	NO	NO	NO	NO	NO	NO
histidine		hisI	K01496	NO	NO	NO	NO	NO	NO	NO	NO	NO	NO
histidine		hisA	K01814	NO	NO	NO	NO	NO	NO	NO	NO	NO	YES
histidine		hisH	K02501	NO	NO	NO	NO	NO	NO	NO	NO	NO	YES
histidine		hisF	K02500	NO	NO	NO	NO	NO	NO	NO	NO	NO	YES
histidine		hisB	K01693	NO	NO	NO	NO	NO	NO	NO	NO	NO	NO
histidine		hisC	K00817	NO	NO	NO	NO	NO	NO	NO	NO	NO	YES
histidine		hisD	K00013	NO	NO	NO	NO	NO	NO	NO	NO	NO	YES
arginine	Arginine	OTC	K00611	NO	NO	NO	NO	NO	NO	NO	NO	YES	YES
arginine		argG	K01940	NO	NO	NO	NO	NO	NO	NO	NO	YES	YES
arginine		argH	K01755	NO	NO	NO	NO	NO	NO	NO	NO	YES	YES
aspartate	Aspartate	aspC	K00813	NO	NO	NO	YES	YES	YES	NO	NO	NO	YES
asparagine	Asparagine	asnA	K01914	NO	NO	NO	NO	NO	NO	NO	NO	NO	NO
alanine	Alanine	ald	K00259	NO	NO	NO	NO	NO	NO	NO	NO	NO	NO
alanine		alaA	K14260	NO	NO	NO	NO	NO	NO	NO	NO	YES	YES
glutamate	Glutamate	aspB	K00812	NO	NO	NO	NO	NO	NO	NO	NO	NO	YES
glutamate		aspC	K00813	NO	NO	NO	YES	YES	YES	NO	NO	NO	YES
glutamate		alaA	K14260	NO	NO	NO	NO	NO	NO	NO	NO	YES	YES
glutamine	Glutamine	glnA, GLUL	K01915	NO	NO	NO	YES	YES	NO	NO	YES	YES	YES
ornithine	Ornithine	argAB	K14682	NO	NO	NO	NO	NO	NO	NO	NO	YES	YES
ornithine		argJ	K00620	NO	NO	NO	NO	NO	NO	NO	NO	YES	NO
ornithine		argB	K00930	NO	NO	NO	NO	NO	NO	NO	NO	YES	YES
ornithine		argD	K00821	NO	NO	NO	NO	NO	NO	NO	NO	YES	YES
ornithine		argC	K00145	NO	NO	NO	NO	NO	NO	NO	NO	YES	YES
ornithine		argE	K01438	NO	NO	NO	NO	NO	NO	NO	NO	NO	YES
ornithine		argJ	K00620	NO	NO	NO	NO	NO	NO	NO	NO	YES	NO
secretion systems	SECRETION SYSTEMS
secretion systems	Type I secretion system	hlyB, cyaB	K11004	NO	NO	NO	NO	NO	NO	NO	NO	NO	NO
secretion systems		hlyD, cyaD	K11003	NO	NO	NO	NO	NO	NO	NO	NO	NO	NO
secretion systems		tolC, bepC, cyaE, raxC, sapF, rsaF, hasF	K12340	NO	NO	NO	NO	NO	NO	NO	NO	NO	YES
secretion systems		rtxB, fitA	K12530	NO	NO	NO	NO	NO	NO	NO	NO	NO	NO
secretion systems		rtxE, fitC	K12531	NO	NO	NO	NO	NO	NO	NO	NO	NO	NO
secretion systems		rtxD, fitB	K12532	NO	NO	NO	NO	NO	NO	NO	NO	NO	NO
secretion systems		tolC, bepC, cyaE, raxC, sapF, rsaF, hasF	K12340	NO	NO	NO	NO	NO	NO	NO	NO	NO	YES
secretion systems		hasD, prtD, aprD, rsaD, prsD, eexD	K12536	NO	NO	NO	NO	NO	NO	NO	NO	NO	NO
secretion systems		hasE, prtE, rsaE, prsE, eexE	K12537	NO	NO	NO	NO	NO	NO	NO	NO	NO	NO
secretion systems		hasF, prtF	K12538	NO	NO	NO	NO	NO	NO	NO	NO	NO	NO
secretion systems		tolC, bepC, cyaE, raxC, sapF, rsaF, hasF	K12340	NO	NO	NO	NO	NO	NO	NO	NO	NO	YES
secretion systems		ppdA	K02679	NO	NO	NO	NO	NO	NO	NO	NO	NO	YES
secretion systems		ppdB	K02680	NO	NO	NO	NO	NO	NO	NO	NO	NO	YES
secretion systems		ppdC	K02681	NO	NO	NO	NO	NO	NO	NO	NO	NO	NO
secretion systems		ppdD	K02682	NO	NO	NO	NO	NO	NO	NO	NO	NO	YES
secretion systems		hofB	K02504	NO	NO	NO	NO	NO	NO	NO	NO	NO	YES
secretion systems		hofC	K02505	NO	NO	NO	NO	NO	NO	NO	NO	NO	YES
secretion systems		hofM	K12288	NO	NO	NO	NO	NO	NO	NO	NO	NO	YES
secretion systems		hofQ	K02507	NO	NO	NO	NO	NO	NO	NO	NO	NO	YES
secretion systems		pilD, pppA	K02654	NO	NO	NO	NO	NO	NO	NO	NO	YES	NO
secretion systems		yggT	K02221	YES	NO	NO	NO	NO	YES	YES	NO	NO	YES
secretion systems		comEA	K02237	NO	NO	NO	NO	NO	YES	NO	NO	YES	NO
secretion systems		comEC	K02238	NO	NO	NO	NO	NO	NO	NO	NO	YES	YES
secretion systems	Type II secretion system Pilin secretion/fimbrial assembly protein	pilA	K02650	NO	NO	NO	NO	NO	NO	NO	NO	NO	NO
secretion systems		pilB	K02652	NO	NO	NO	NO	NO	NO	NO	NO	YES	NO
secretion systems		pilC	K02653	NO	NO	NO	NO	NO	NO	NO	NO	YES	NO
secretion systems		pilD, pppA	K02654	NO	NO	NO	NO	NO	NO	NO	NO	YES	NO
secretion systems		pilE	K02655	NO	NO	NO	NO	NO	NO	NO	NO	NO	NO
secretion systems		pilF	K02656	NO	NO	NO	NO	NO	NO	NO	NO	YES	YES
secretion systems		pilM	K02662	NO	NO	NO	NO	NO	NO	NO	NO	YES	NO
secretion systems		pilN	K02663	NO	NO	NO	NO	NO	NO	NO	NO	YES	NO
secretion systems		pilO	K02664	NO	NO	NO	NO	NO	NO	NO	NO	NO	NO
secretion systems		pilP	K02665	NO	NO	NO	NO	NO	NO	NO	NO	YES	NO
secretion systems		pilQ	K02666	NO	NO	NO	NO	NO	NO	NO	NO	YES	NO
secretion systems		pilT	K02669	NO	NO	NO	NO	NO	NO	NO	NO	YES	YES
secretion systems		pilU	K02670	NO	NO	NO	NO	NO	NO	NO	NO	NO	NO
secretion systems		pilV	K02671	NO	NO	NO	NO	NO	NO	NO	NO	YES	NO
secretion systems		pilW	K02672	NO	NO	NO	NO	NO	NO	NO	NO	YES	NO
secretion systems		pilX	K02673	NO	NO	NO	NO	NO	NO	NO	NO	YES	NO
secretion systems		pilY1	K02674	NO	NO	NO	NO	NO	NO	NO	NO	NO	NO
secretion systems		pilZ	K02676	NO	NO	NO	NO	NO	NO	NO	NO	YES	NO
secretion systems		fimT	K08084	NO	NO	NO	NO	NO	NO	NO	NO	NO	NO
secretion systems	Type III secretion system	yscC, sctC, ssaC	K03219	NO	NO	NO	NO	NO	NO	NO	NO	NO	YES
secretion systems		yscD, sctD, ssaD	K03220	NO	NO	NO	NO	NO	NO	NO	NO	NO	YES
secretion systems		yscF, sctF, ssaG, prgI	K03221	NO	NO	NO	NO	NO	NO	NO	NO	NO	YES
secretion systems		yscI, sctI	K04053	NO	NO	NO	NO	NO	NO	NO	NO	NO	NO
secretion systems		yscJ, sctJ, hrcJ, ssaJ	K03222	NO	NO	NO	NO	NO	NO	NO	NO	NO	YES
secretion systems		yscK, sctK	K04054	NO	NO	NO	NO	NO	NO	NO	NO	NO	NO
secretion systems		yscL, sctL	K03223	NO	NO	NO	NO	NO	NO	NO	NO	NO	NO
secretion systems		yscN, sctN, hrcN, ssaN	K03224	NO	NO	NO	NO	NO	NO	NO	NO	NO	YES
secretion systems		yscO, sctO	K04056	NO	NO	NO	NO	NO	NO	NO	NO	NO	NO
secretion systems		yscP, sctP	K04057	NO	NO	NO	NO	NO	NO	NO	NO	NO	NO
secretion systems		yscQ, sctQ, hrcQ, ssaQ, spaO	K03225	NO	NO	NO	NO	NO	NO	NO	NO	NO	YES
secretion systems		yscR, sctR, hrcR, ssaR	K03226	NO	NO	NO	NO	NO	NO	NO	NO	NO	YES
secretion systems		yscS, sctS, hrcS, ssaS	K03227	NO	NO	NO	NO	NO	NO	NO	NO	NO	YES
secretion systems		yscT, sctT, hrcT, ssaT	K03228	NO	NO	NO	NO	NO	NO	NO	NO	NO	YES
secretion systems		yscU, sctU, hrcU, ssaU	K03229	NO	NO	NO	NO	NO	NO	NO	NO	NO	YES
secretion systems		yscV, sctV, hrcV, ssaV, invA	K03230	NO	NO	NO	NO	NO	NO	NO	NO	NO	YES
secretion systems		yscX, sctX	K04059	NO	NO	NO	NO	NO	NO	NO	NO	NO	NO
secretion systems		invG	K22504	NO	NO	NO	NO	NO	NO	NO	NO	NO	YES
secretion systems		prgK	K22505	NO	NO	NO	NO	NO	NO	NO	NO	NO	YES
secretion systems		spaL	K22506	NO	NO	NO	NO	NO	NO	NO	NO	NO	YES
secretion systems		spaP	K22507	NO	NO	NO	NO	NO	NO	NO	NO	NO	YES
secretion systems		spaQ	K22508	NO	NO	NO	NO	NO	NO	NO	NO	NO	YES
secretion systems		spaR	K22509	NO	NO	NO	NO	NO	NO	NO	NO	NO	YES
secretion systems		spaS	K22510	NO	NO	NO	NO	NO	NO	NO	NO	NO	YES
secretion systems		invE	K22511	NO	NO	NO	NO	NO	NO	NO	NO	NO	YES
secretion systems		yscE, sctE	K04050	NO	NO	NO	NO	NO	NO	NO	NO	NO	NO
secretion systems		yscG, sctG	K04051	NO	NO	NO	NO	NO	NO	NO	NO	NO	NO
secretion systems		spaK, invB	K22512	NO	NO	NO	NO	NO	NO	NO	NO	NO	YES
secretion systems		spaN, invJ	K22514	NO	NO	NO	NO	NO	NO	NO	NO	NO	NO
secretion systems		prgH	K22488	NO	NO	NO	NO	NO	NO	NO	NO	NO	YES
secretion systems		prgJ	K22487	NO	NO	NO	NO	NO	NO	NO	NO	NO	YES
secretion systems		flhA	K02400	NO	NO	NO	YES	YES	YES	NO	NO	NO	YES
secretion systems		flhB	K02401	NO	NO	NO	YES	YES	YES	NO	NO	NO	YES
secretion systems		fliF	K02409	NO	NO	NO	YES	YES	YES	NO	NO	NO	YES
secretion systems		fliH	K02411	NO	NO	NO	YES	YES	YES	NO	NO	NO	YES
secretion systems		fliI	K02412	NO	NO	NO	YES	YES	NO	NO	NO	NO	YES
secretion systems		fliN	K02417	NO	NO	NO	YES	YES	NO	NO	NO	NO	YES
secretion systems		fliO, fliZ	K02418	NO	NO	NO	YES	NO	YES	NO	NO	NO	YES
secretion systems		fliP	K02419	NO	NO	NO	YES	YES	YES	NO	NO	NO	YES
secretion systems		fliQ	K02420	NO	NO	NO	YES	YES	YES	NO	NO	NO	YES
secretion systems		fliR	K02421	NO	NO	NO	YES	YES	YES	NO	NO	NO	YES
secretion systems	Type IV secretion system Conjugal DNA-protein transfer (VirB/D) protein	virB1	K03194	NO	NO	NO	NO	NO	NO	NO	NO	NO	NO
secretion systems		virB2, lvhB2	K03197	NO	NO	NO	NO	NO	NO	NO	NO	YES	NO
secretion systems		virB3, lvhB3	K03198	NO	NO	NO	NO	NO	NO	NO	NO	NO	NO
secretion systems		virB4, lvhB4	K03199	NO	NO	NO	NO	NO	NO	NO	NO	YES	NO
secretion systems		virB5, lvhB5	K03200	NO	NO	NO	NO	NO	NO	NO	NO	YES	NO
secretion systems		virB6, lvhB6	K03201	NO	NO	NO	NO	NO	NO	NO	NO	YES	NO
secretion systems		virB8, lvhB8	K03203	NO	NO	NO	NO	NO	NO	NO	NO	YES	NO
secretion systems		virB9, lvhB9	K03204	NO	NO	NO	NO	NO	NO	NO	NO	YES	NO
secretion systems		virB10, lvhB10	K03195	NO	NO	NO	NO	NO	NO	NO	NO	NO	NO
secretion systems		virB11, lvhB11	K03196	NO	NO	NO	NO	NO	NO	NO	NO	YES	NO
secretion systems		virD4, lvhD4	K03205	NO	NO	NO	NO	NO	NO	NO	NO	YES	NO
secretion systems	Type V secretion system	aidA-I, misL	K12678	NO	NO	NO	NO	NO	NO	NO	NO	NO	NO
secretion systems		ssp	K12685	NO	NO	NO	NO	NO	NO	NO	NO	NO	NO
secretion systems	Type VI secretion system Imp/Vas secretion system core components	impL, vasK, icmF	K11891	NO	NO	NO	NO	NO	NO	NO	NO	YES	NO
secretion systems		impK, ompA, vasF, dotU	K11892	NO	NO	NO	NO	NO	NO	NO	NO	YES	NO
secretion systems		impJ, vasE	K11893	NO	NO	NO	NO	NO	NO	NO	NO	YES	NO
secretion systems		impH, vasB	K11895	NO	NO	NO	NO	NO	NO	NO	NO	YES	NO
secretion systems		impG, vasA	K11896	NO	NO	NO	NO	NO	NO	NO	NO	YES	NO
secretion systems		impF	K11897	NO	NO	NO	NO	NO	NO	NO	NO	YES	NO
secretion systems		impC	K11900	NO	NO	NO	NO	NO	NO	NO	NO	YES	NO
secretion systems		impB	K11901	NO	NO	NO	NO	NO	NO	NO	NO	YES	NO
secretion systems		impA	K11902	NO	NO	NO	NO	NO	NO	NO	NO	YES	NO
secretion systems		hcp	K11903	NO	NO	NO	NO	NO	NO	NO	NO	YES	NO
secretion systems		vgrG	K11904	NO	NO	NO	NO	NO	NO	NO	NO	YES	NO
secretion systems		type VI secretion system protein	K11905	NO	NO	NO	NO	NO	NO	NO	NO	NO	NO
secretion systems		vasD, lip	K11906	NO	NO	NO	NO	NO	NO	NO	NO	NO	NO
secretion systems		vasG, clpV	K11907	NO	NO	NO	NO	NO	NO	NO	NO	YES	NO
secretion systems		vasJ	K11910	NO	NO	NO	NO	NO	NO	NO	NO	NO	NO
secretion systems	Sec (secretion) system Prokaryotic Sec-SRP core components	secD	K03072	NO	NO	YES	NO	NO	YES	NO	NO	YES	YES
secretion systems		secF	K03074	NO	NO	YES	NO	NO	YES	NO	NO	YES	YES
secretion systems		secE	K03073	NO	YES	YES	YES	YES	YES	YES	YES	YES	YES
secretion systems		secG	K03075	NO	YES	YES	YES	YES	YES	YES	YES	YES	YES
secretion systems		secY	K03076	YES	YES	YES	YES	YES	YES	YES	YES	YES	YES
secretion systems		yajC	K03210	NO	YES	YES	YES	YES	YES	YES	YES	YES	YES
secretion systems		yidC, spoIIIJ, OXA1, ccfA	K03217	YES	YES	YES	YES	YES	YES	YES	YES	YES	YES
secretion systems		secA	K03070	YES	YES	YES	YES	YES	YES	YES	YES	YES	YES
secretion systems		secM	K13301	NO	NO	NO	NO	NO	NO	NO	NO	NO	YES
secretion systems		ftsY	K03110	NO	YES	YES	YES	YES	NO	YES	YES	YES	YES
secretion systems		secB	K03071	NO	NO	NO	NO	NO	YES	NO	YES	YES	YES
secretion systems		SRP54, ffh	K03106	NO	YES	YES	YES	YES	NO	YES	YES	YES	YES
secretion systems	Twin-arginine translocation (Tat) system Twin-arginine translocation (Tat) pathway protein	tatA	K03116	NO	NO	NO	NO	NO	YES	NO	NO	YES	YES
secretion systems		tatB	K03117	NO	NO	NO	NO	NO	YES	NO	NO	NO	YES
secretion systems		tatC	K03118	NO	NO	NO	NO	NO	YES	NO	NO	YES	YES
ABC transporters	ABC TRANSPORTERS
ABC transporters	Mineral and organic ion transporters
ABC transporters	Sulfate/thiosulfate transporter	cysP	K02048	NO	NO	NO	NO	NO	NO	NO	NO	NO	YES
ABC transporters		sbp	K23163	NO	NO	NO	NO	NO	NO	NO	NO	NO	YES
ABC transporters		cysU	K02046	NO	NO	NO	NO	NO	NO	NO	NO	YES	YES
ABC transporters		cysW	K02047	NO	NO	NO	NO	NO	NO	NO	NO	NO	YES
ABC transporters		cysA	K02045	NO	NO	NO	NO	NO	NO	NO	NO	YES	YES
ABC transporters	Thiamine transporter	thiB, tbpA	K02064	YES	NO	NO	NO	NO	NO	YES	NO	NO	YES
ABC transporters		thiP	K02063	YES	NO	NO	NO	NO	NO	YES	NO	NO	YES
ABC transporters		thiQ	K02062	YES	NO	NO	NO	NO	YES	YES	NO	NO	YES
ABC transporters	Molybdenate transporter	modA	K02020	NO	NO	NO	NO	NO	NO	NO	NO	NO	NO
ABC transporters		modB	K02018	NO	NO	NO	NO	NO	NO	NO	NO	NO	NO
ABC transporters		modC	K02017	NO	NO	NO	NO	NO	NO	NO	NO	NO	NO
ABC transporters		modF	K05776	NO	NO	NO	NO	NO	NO	NO	NO	NO	YES
ABC transporters	Spermidine/putrescine transporter	potD	K11069	NO	NO	NO	NO	NO	NO	YES	YES	NO	NO
ABC transporters		potC	K11070	NO	NO	NO	NO	NO	NO	YES	YES	NO	NO
ABC transporters		potB	K11071	NO	NO	NO	NO	NO	NO	YES	YES	NO	NO
ABC transporters		potA	K11072	NO	NO	NO	NO	NO	NO	YES	YES	NO	YES
ABC transporters	Taurine transporter	tauA	K15551	NO	NO	NO	NO	NO	NO	NO	NO	NO	NO
ABC transporters		tauC	K15552	NO	NO	NO	NO	NO	NO	NO	NO	NO	NO
ABC transporters		tauB	K10831	NO	NO	NO	NO	NO	NO	NO	NO	NO	NO
ABC transporters	Sulfonate transporter	ssuA	K15553	NO	NO	NO	NO	NO	NO	NO	NO	NO	YES
ABC transporters		ssuC	K15554	NO	NO	NO	NO	NO	NO	NO	NO	NO	YES
ABC transporters		ssuB	K15555	NO	NO	NO	NO	NO	NO	NO	NO	NO	YES
ABC transporters	Putrescine transporter	potF, spuD, spuE	K11073	NO	NO	NO	NO	NO	NO	NO	NO	YES	YES
ABC transporters		potI, spuH	K11074	NO	NO	NO	NO	NO	NO	NO	NO	YES	YES
ABC transporters		potH, spuG	K11075	NO	NO	NO	NO	NO	NO	NO	NO	YES	YES
ABC transporters		potG, spuF	K11076	NO	NO	NO	NO	NO	NO	NO	NO	YES	YES
ABC transporters	Saccharide, polyol, and lipid transporters
ABC transporters	Putative sn-Glycerol 3-phosphate transporter	ugpB	K05813	NO	NO	NO	NO	NO	NO	NO	NO	YES	YES
ABC transporters		ugpA	K05814	NO	NO	NO	NO	NO	NO	NO	NO	YES	YES
ABC transporters		ugpE	K05815	NO	NO	NO	NO	NO	NO	NO	NO	YES	YES
ABC transporters		ugpC	K05816	NO	NO	NO	NO	NO	NO	NO	NO	YES	YES
ABC transporters	gamma-Hexachlorocyclohexane transporter	mlaD, linM	K02067	NO	NO	YES	NO	NO	NO	NO	NO	YES	YES
ABC transporters		mlaE, linK	K02066	NO	NO	NO	NO	NO	YES	NO	NO	YES	YES
ABC transporters		mlaF, linL, mkl	K02065	NO	NO	NO	NO	NO	YES	NO	NO	YES	YES
ABC transporters		linN	K18480	NO	NO	NO	NO	NO	NO	NO	NO	NO	NO
ABC transporters	Phospholipid transporter	mlaC	K07323	NO	NO	YES	NO	NO	NO	NO	NO	YES	YES
ABC transporters		mlaD, linM	K02067	NO	NO	YES	NO	NO	NO	NO	NO	YES	YES
ABC transporters		mlaE, linK	K02066	NO	NO	NO	NO	NO	YES	NO	NO	YES	YES
ABC transporters		mlaF, linL, mkl	K02065	NO	NO	NO	NO	NO	YES	NO	NO	YES	YES
ABC transporters		mlaB	K07122	NO	NO	NO	NO	NO	YES	NO	NO	NO	YES
ABC transporters	Mce system transporter	mlaD, linM	K02067	NO	NO	YES	NO	NO	NO	NO	NO	YES	YES
ABC transporters		mlaE, linK	K02066	NO	NO	NO	NO	NO	YES	NO	NO	YES	YES
ABC transporters		mlaF, linL, mkl	K02065	NO	NO	NO	NO	NO	YES	NO	NO	YES	YES
ABC transporters		mas	K18481	NO	NO	NO	NO	NO	NO	NO	NO	NO	NO
ABC transporters	Phosphate and amino acid transporters
ABC transporters	Phosphate transporter	pstS	K02040	NO	NO	NO	NO	NO	NO	NO	NO	NO	YES
ABC transporters		pstC	K02037	NO	NO	NO	NO	NO	NO	NO	NO	NO	YES
ABC transporters		pstA	K02038	NO	NO	NO	NO	NO	NO	NO	NO	NO	YES
ABC transporters		pstB	K02036	NO	NO	NO	NO	NO	NO	NO	NO	NO	YES
ABC transporters	D-Methionine transporter	metQ	K02073	NO	NO	NO	NO	NO	NO	NO	NO	YES	YES
ABC transporters		metI	K02072	NO	NO	NO	NO	NO	NO	NO	NO	YES	YES
ABC transporters		metN	K02071	NO	NO	NO	NO	NO	NO	NO	NO	NO	YES
ABC transporters	Putative polar amino acid transporter	ABC.PA.S	K02030	NO	NO	NO	YES	YES	YES	NO	NO	NO	YES
ABC transporters		ABC.PA.P	K02029	NO	NO	NO	YES	YES	NO	NO	NO	NO	YES
ABC transporters		ABC.PA.A	K02028	NO	NO	NO	YES	YES	NO	NO	NO	NO	YES
ABC transporters	Peptide and nickel transporters
ABC transporters	Dipeptide transporter	dppA	K12368	NO	NO	NO	NO	NO	NO	NO	NO	NO	YES
ABC transporters		dppB	K12369	NO	NO	NO	NO	NO	NO	NO	NO	NO	YES
ABC transporters		dppC	K12370	NO	NO	NO	NO	NO	NO	NO	NO	NO	YES
ABC transporters		dppD	K12371	NO	NO	NO	NO	NO	NO	NO	NO	NO	YES
ABC transporters		dppF	K12372	NO	NO	NO	NO	NO	NO	NO	NO	NO	YES
ABC transporters	Oligopeptide transporter	oppA, mppA	K15580	NO	NO	NO	NO	NO	NO	NO	NO	YES	YES
ABC transporters		oppB	K15581	NO	NO	NO	NO	NO	NO	NO	NO	YES	YES
ABC transporters		oppC	K15582	NO	NO	NO	NO	NO	NO	NO	NO	YES	YES
ABC transporters		oppD	K15583	NO	NO	NO	NO	NO	NO	NO	NO	YES	YES
ABC transporters		oppF	K10823	NO	NO	NO	NO	NO	NO	NO	NO	YES	YES
ABC transporters	Metallic cation, iron-siderophore and vitamin B12 transporters
ABC transporters	Ferric hydroxamate transporter	fhuD	K23227	NO	NO	NO	NO	NO	NO	NO	NO	NO	YES
ABC transporters		fhuB	K23228	NO	NO	NO	NO	NO	NO	NO	NO	NO	YES
ABC transporters		fhuC	K10829	NO	NO	NO	NO	NO	NO	NO	NO	NO	YES
ABC transporters	Putative zinc/manganese transporter	ABC.ZM.S	K02077	NO	NO	NO	NO	NO	NO	NO	NO	YES	YES
ABC transporters		ABC.ZM.P	K02075	NO	NO	NO	NO	NO	NO	NO	NO	YES	YES
ABC transporters		ABC.ZM.A	K02074	NO	NO	NO	NO	NO	NO	NO	NO	YES	YES
ABC transporters	Iron complex transporter	ABC.FEV.S	K02016	NO	NO	NO	NO	NO	NO	NO	NO	NO	YES
ABC transporters		ABC.FEV.P	K02015	NO	NO	NO	NO	NO	NO	NO	NO	NO	YES
ABC transporters		ABC.FEV.A	K02013	NO	NO	NO	NO	NO	NO	NO	NO	NO	YES
ABC transporters	ABC-2 type and other transporters
ABC transporters	Lipopolysaccharide O-antigen transporter	wzm, rfbA	K09690	NO	NO	NO	NO	NO	YES	NO	NO	YES	YES
ABC transporters		wzt, rbfB	K09691	NO	NO	NO	NO	NO	YES	NO	NO	YES	YES
ABC transporters	Lipopolysaccharide transporter	lptF	K07091	NO	YES	NO	YES	YES	YES	NO	NO	YES	YES
ABC transporters		lptG	K11720	NO	YES	NO	YES	YES	YES	NO	NO	YES	YES
ABC transporters		lptB	K06861	NO	YES	YES	YES	YES	YES	NO	NO	YES	YES
ABC transporters	Lantibiotic transporter	nisE, spaE, cprB, epiE	K20491	NO	NO	NO	NO	NO	NO	NO	NO	YES	NO
ABC transporters		nisG, spaG, cprC	K20492	NO	NO	NO	NO	NO	NO	NO	NO	NO	NO
ABC transporters		epiG	K20494	NO	NO	NO	NO	NO	NO	NO	NO	NO	NO
ABC transporters		nisF, spaF, cprA, epiF	K20490	NO	NO	NO	NO	NO	NO	NO	NO	YES	NO
ABC transporters	Lipoprotein-releasing transporter	lolC_E	K09808	NO	NO	YES	YES	YES	YES	NO	NO	YES	YES
ABC transporters		lolD	K09810	NO	NO	YES	YES	YES	YES	NO	NO	YES	YES
ABC transporters	Cell division transporter	ftsX	K09811	NO	NO	NO	NO	NO	NO	NO	NO	YES	YES
ABC transporters		ftsE	K09812	NO	NO	NO	NO	NO	YES	NO	NO	YES	YES
ABC transporters	ABC-2 type transporter	ABC-2.P	K01992	NO	NO	YES	YES	YES	NO	YES	YES	YES	YES
ABC transporters		ABC-2.A	K01990	NO	NO	YES	YES	YES	NO	YES	YES	YES	YES
Phosphotransferase system (PTS)	PHOSPHOTRANSFERASE SYSTEM (PTS)
Phosphotransferase system (PTS)	Enzyme I [TC:8.A.7]	ptsI	K08483	YES	NO	YES	NO	NO	NO	YES	NO	YES	YES
Phosphotransferase system (PTS)		ptsP	K08484	NO	NO	NO	NO	NO	NO	NO	NO	NO	YES
Phosphotransferase system (PTS)	Phosphocarrier protein HPr [TC:8.A.8]	ptsH	K02784	YES	NO	YES	NO	NO	YES	YES	NO	YES	YES
Phosphotransferase system (PTS)		ptsO, npr	K08485	NO	NO	NO	NO	NO	NO	NO	NO	NO	YES
Phosphotransferase system (PTS)	Nitrogen Regulation	ptsN	K02806	NO	NO	YES	NO	NO	YES	NO	NO	YES	YES
Major facilitator superfamily (MFS)	MAJOR FACILITATOR SUPERFAMILY (MFS)
Major facilitator superfamily (MFS)	Protein transporters
Major facilitator superfamily (MFS)	Peptide-acetyl-CoA transporter (PAT)	ampG	K08218	NO	NO	NO	NO	NO	NO	NO	NO	YES	YES
Major facilitator superfamily (MFS)	Drug transporters
Major facilitator superfamily (MFS)	Drug:H+ antiporter-1 (12 spanner) (DHA1) family	cmlA, cmlB, floR	K18552	NO	NO	NO	NO	NO	NO	NO	NO	NO	NO
Major facilitator superfamily (MFS)		tetA	K08151	NO	NO	NO	NO	NO	NO	NO	NO	YES	NO
Major facilitator superfamily (MFS)		bcr, tcaB	K07552	NO	NO	NO	NO	NO	NO	NO	NO	YES	YES
Major facilitator superfamily (MFS)		araJ	K08156	NO	NO	NO	NO	NO	NO	NO	NO	NO	NO
Major facilitator superfamily (MFS)		sotB	K08159	NO	NO	NO	NO	NO	YES	NO	NO	NO	YES
Major facilitator superfamily (MFS)		mdfA, cmr	K08160	NO	NO	NO	NO	NO	NO	NO	NO	NO	YES
Major facilitator superfamily (MFS)		ydhP	K19577	NO	NO	NO	NO	NO	NO	NO	NO	NO	YES
Major facilitator superfamily (MFS)		lmrP	K08152	NO	NO	NO	NO	NO	NO	NO	NO	YES	NO
Major facilitator superfamily (MFS)	Drug:H+ antiporter-2 (14 spanner) (DHA2) family	emrB	K03446	NO	NO	NO	NO	NO	NO	NO	NO	YES	YES
Major facilitator superfamily (MFS)	Acriflavin-sensitivity (YnfM) family	ynfM	K08224	NO	NO	NO	NO	NO	NO	NO	NO	NO	YES
other transporters	OTHER TRANSPORTERS
other transporters	Pores ion channels	amt, AMT, MEP	K03320	NO	NO	NO	NO	NO	NO	NO	NO	NO	YES
other transporters		GST, gst	K00799	NO	NO	NO	NO	NO	NO	NO	NO	NO	YES
other transporters		sspA, mglA	K03599	NO	NO	NO	NO	NO	YES	NO	NO	YES	YES
other transporters		yfbK	K07114	NO	NO	NO	NO	NO	NO	NO	NO	NO	NO
other transporters		yccA	K19416	YES	YES	YES	YES	YES	YES	NO	YES	NO	YES
other transporters		fdhC	K21993	NO	NO	NO	NO	NO	NO	NO	NO	NO	YES
other transporters		mscL	K03282	NO	NO	NO	NO	NO	NO	NO	NO	NO	YES
other transporters		mscS	K03442	NO	NO	NO	NO	YES	NO	NO	NO	NO	YES
other transporters		mgtE	K06213	NO	NO	YES	NO	NO	NO	NO	NO	YES	YES
other transporters		utp	K08717	NO	NO	NO	NO	NO	NO	NO	NO	NO	NO
other transporters		exbB	K03561	NO	NO	NO	NO	NO	NO	NO	NO	YES	YES
other transporters		exbD	K03559	NO	NO	YES	NO	NO	NO	NO	NO	YES	YES
other transporters		tolQ	K03562	NO	NO	YES	YES	YES	YES	NO	NO	NO	YES
other transporters		tolR	K03560	NO	NO	NO	YES	YES	YES	NO	NO	NO	YES
other transporters		corA	K03284	YES	YES	NO	YES	YES	YES	NO	NO	NO	YES
other transporters		crcB, FEX	K06199	NO	NO	NO	NO	NO	NO	NO	NO	NO	YES
other transporters			K18132	NO	NO	NO	NO	NO	NO	NO	NO	NO	NO
other transporters			K18133	NO	NO	NO	NO	NO	NO	NO	NO	YES	NO
other transporters		fadL	K06076	NO	NO	NO	NO	NO	NO	NO	NO	YES	NO
other transporters		iga	K01347	NO	NO	NO	NO	NO	NO	NO	NO	NO	NO
other transporters		apeE, estA, lip-1	K12686	NO	NO	NO	NO	NO	NO	NO	NO	YES	NO
other transporters		sphB1, nalP, ausP	K12688	NO	NO	NO	NO	NO	NO	NO	NO	NO	NO
other transporters		fepA, pfeA, iroN, pirA	K19611	NO	NO	NO	NO	NO	NO	NO	NO	NO	YES
other transporters		fiu	K16090	NO	NO	NO	NO	NO	NO	NO	NO	NO	NO
other transporters		btuB	K16092	NO	NO	NO	NO	NO	NO	NO	NO	NO	YES
other transporters		fyuA	K15721	NO	NO	NO	NO	NO	NO	NO	NO	YES	NO
other transporters		TC.FEV.OM1, fhuE, fpvA, fptA	K16088	NO	NO	NO	NO	NO	NO	NO	NO	NO	YES
other transporters		TC.FEV.OM2, cirA, cfrA, hmuR	K16089	NO	NO	NO	NO	NO	NO	NO	NO	NO	YES
other transporters		TC.FEV.OM3, tbpA, hemR, lbpA, hpuB, bhuR, hugA, hmbR	K16087	NO	NO	NO	NO	NO	NO	NO	NO	YES	YES
other transporters		TC.FEV.OM	K02014	NO	NO	NO	NO	NO	NO	NO	NO	NO	YES
other transporters		tolC, bepC, cyaE, raxC, sapF, rsaF, hasF	K12340	NO	NO	NO	NO	NO	NO	NO	NO	NO	YES
other transporters		oprM, emhC, ttgC, cusC, adeK, smeF, mtrE, cmeC, gesC	K18139	NO	NO	NO	NO	NO	NO	NO	NO	YES	YES
other transporters		wza, gfcE	K01991	NO	NO	NO	NO	NO	NO	NO	NO	NO	YES
other transporters		oprD	K18093	NO	NO	NO	NO	NO	NO	NO	NO	NO	NO
other transporters		SAM50, TOB55, bamA	K07277	YES	YES	YES	YES	YES	YES	YES	YES	YES	YES
other transporters		bamB	K17713	NO	YES	YES	YES	NO	YES	NO	NO	NO	YES
other transporters		bamC	K07287	NO	NO	NO	NO	NO	NO	NO	NO	YES	YES
other transporters		bamD	K05807	NO	NO	YES	YES	YES	NO	NO	NO	YES	YES
other transporters		bamE, smpA	K06186	NO	NO	YES	NO	NO	YES	NO	NO	YES	YES
other transporters		tamA	K07278	NO	NO	NO	YES	YES	YES	NO	NO	YES	YES
other transporters		tamB	K09800	NO	NO	NO	NO	NO	NO	NO	NO	YES	YES
other transporters		ata, sadA, emaA	K21449	NO	NO	NO	NO	NO	NO	NO	NO	NO	NO
other transporters		lptA	K09774	NO	YES	YES	YES	NO	YES	NO	NO	YES	YES
other transporters		lptB	K06861	NO	YES	YES	YES	YES	YES	NO	NO	YES	YES
other transporters		lptC	K11719	NO	NO	NO	YES	YES	YES	NO	NO	NO	YES
other transporters		lptD, imp, ostA	K04744	NO	YES	YES	YES	YES	YES	NO	NO	YES	YES
other transporters		lptE, rlpB	K03643	NO	NO	NO	NO	NO	YES	NO	NO	YES	YES
other transporters		corC, tlyC	K06189	NO	NO	YES	NO	NO	YES	YES	NO	YES	YES
other transporters		cidA	K06518	NO	NO	NO	NO	NO	NO	NO	NO	YES	YES
other transporters	Electrochemical potential-driven transporters [TC:2]	lysP	K11733	YES	NO	NO	NO	NO	NO	NO	NO	NO	YES
other transporters		aroP	K11734	NO	NO	NO	NO	NO	NO	NO	NO	NO	YES
other transporters		gabP	K11735	NO	NO	NO	NO	NO	YES	NO	NO	NO	YES
other transporters		cycA	K11737	NO	NO	NO	NO	NO	NO	NO	NO	NO	YES
other transporters		mmuP	K16235	NO	NO	NO	NO	NO	NO	NO	NO	YES	NO
other transporters		arcD, lysl, lysP	K03758	NO	NO	NO	NO	NO	NO	NO	NO	NO	NO
other transporters		czcD, zitB	K16264	NO	NO	NO	NO	NO	YES	NO	NO	NO	YES
other transporters		fieF	K13283	NO	NO	NO	NO	NO	YES	NO	NO	YES	YES
other transporters		acrB, mexB, adeJ, smeE, mtrD, cmeB	K18138	NO	NO	NO	NO	NO	NO	NO	NO	YES	YES
other transporters		emrE, qac, mmr, smr	K03297	NO	NO	NO	YES	YES	YES	NO	NO	NO	YES
other transporters		sugE	K11741	NO	NO	NO	NO	NO	NO	NO	NO	NO	YES
other transporters		mdtI	K11742	NO	NO	NO	NO	NO	NO	NO	NO	NO	YES
other transporters		mdtJ	K11743	NO	NO	NO	NO	NO	NO	NO	NO	NO	YES
other transporters		TC.BAT1	K08978	NO	NO	NO	NO	NO	NO	NO	NO	NO	NO
other transporters		eamA	K15268	NO	NO	NO	NO	NO	NO	NO	NO	NO	NO
other transporters		rarD	K05786	NO	NO	NO	NO	NO	NO	NO	NO	NO	YES
other transporters		TC.BAT2	K09936	NO	NO	NO	NO	NO	NO	NO	NO	NO	NO
other transporters		TC.SMR3	K09771	NO	NO	NO	NO	NO	NO	NO	NO	NO	YES
other transporters		yuiF	K07084	NO	NO	NO	NO	NO	NO	NO	NO	YES	NO
other transporters		lctP	K03303	NO	NO	NO	NO	NO	NO	NO	NO	NO	NO
other transporters		betT, betS	K02168	NO	NO	NO	NO	NO	NO	NO	NO	NO	NO
other transporters		tehA	K03304	NO	NO	NO	NO	NO	NO	NO	NO	NO	NO
other transporters		chaA, CAX	K07300	NO	YES	NO	NO	NO	NO	NO	NO	NO	YES
other transporters		yrbG	K07301	NO	NO	NO	NO	NO	NO	NO	NO	YES	YES
other transporters		pit	K16322	YES	YES	YES	YES	YES	NO	YES	NO	NO	YES
other transporters		putP	K11928	NO	NO	NO	NO	NO	NO	NO	NO	YES	NO
other transporters		actP	K14393	NO	NO	NO	NO	NO	NO	NO	NO	NO	YES
other transporters		gltP, gltT	K11102	NO	NO	YES	NO	NO	NO	NO	NO	NO	YES
other transporters		dctA	K11103	NO	NO	NO	NO	NO	NO	NO	NO	NO	YES
other transporters		sstT	K07862	NO	NO	NO	NO	NO	NO	NO	NO	YES	NO
other transporters		gltS	K03312	NO	NO	NO	NO	NO	NO	NO	NO	YES	NO
other transporters		nhaC	K03315	NO	NO	NO	NO	NO	NO	NO	NO	NO	NO
other transporters		tet35	K18218	NO	NO	NO	NO	NO	NO	NO	NO	NO	NO
other transporters		cvrA, nhaP2	K11105	NO	NO	YES	YES	YES	YES	NO	NO	YES	YES
other transporters		trkH, trkG, ktrB, ktrD	K03498	NO	NO	YES	YES	YES	NO	YES	NO	YES	YES
other transporters		trkA, ktrA, ktrC	K03499	NO	NO	YES	YES	YES	NO	YES	NO	YES	YES
other transporters		uraA, pyrP	K02824	NO	NO	NO	NO	NO	NO	NO	NO	NO	YES
other transporters		uacT	K24206	NO	NO	NO	NO	NO	NO	NO	NO	NO	NO
other transporters		xanP	K16345	NO	NO	NO	NO	NO	NO	NO	NO	NO	YES
other transporters		xanQ	K16346	NO	NO	NO	NO	NO	NO	NO	NO	NO	NO
other transporters		pbuG, azgA, ghxP, ghxQ, adeQ	K06901	NO	NO	NO	NO	NO	NO	NO	NO	NO	YES
other transporters		tyrP	K03834	NO	NO	NO	NO	NO	NO	NO	NO	YES	NO
other transporters		mtr	K03835	NO	NO	NO	NO	NO	NO	NO	NO	YES	NO
other transporters		benE	K05782	NO	NO	NO	NO	NO	NO	NO	YES	NO	YES
other transporters		TC.SULP	K03321	NO	NO	NO	NO	NO	NO	NO	NO	NO	YES
other transporters		yjbB	K03324	NO	NO	NO	NO	NO	YES	NO	NO	NO	YES
other transporters		murJ, mviN	K03980	YES	YES	YES	YES	YES	YES	YES	YES	YES	YES
other transporters		mdcF	K13936	NO	NO	NO	NO	NO	NO	NO	NO	NO	NO
other transporters		mleP	K24180	NO	NO	NO	NO	NO	NO	NO	NO	NO	YES
other transporters		kup	K03549	YES	YES	NO	YES	YES	YES	NO	NO	NO	YES
other transporters		lysE, argO	K06895	NO	NO	NO	NO	NO	NO	NO	NO	NO	YES
other transporters		rhtC	K05835	NO	NO	NO	NO	NO	NO	NO	NO	NO	YES
other transporters		leuE	K11250	NO	NO	NO	NO	NO	NO	NO	NO	NO	NO
other transporters		yhhQ	K09125	NO	NO	NO	NO	NO	NO	NO	NO	YES	YES
other transporters		VIT	K22736	NO	NO	NO	NO	NO	NO	NO	NO	NO	NO
other transporters		marC	K05595	YES	YES	NO	YES	YES	NO	NO	NO	NO	YES
other transporters		ftsW, spoVE	K03588	NO	NO	YES	YES	YES	YES	YES	NO	YES	YES
other transporters		TMEM165, GDT1	K23541	NO	NO	NO	NO	NO	NO	NO	NO	NO	NO
other transporters		FTR, FTH1, efeU	K07243	NO	NO	NO	NO	NO	NO	NO	NO	NO	YES
other transporters		efeB	K16301	NO	NO	NO	NO	NO	NO	NO	NO	NO	YES
other transporters		p19, ftrA	K07230	NO	NO	NO	NO	NO	NO	NO	NO	NO	YES
other transporters		tonB	K03832	NO	NO	NO	NO	NO	NO	NO	NO	NO	YES
other transporters	Accessory factors involved in transport	emrA	K03543	NO	NO	NO	NO	NO	NO	NO	NO	YES	YES
other transporters		hlyD, cyaD	K11003	NO	NO	NO	NO	NO	NO	NO	NO	NO	NO
other transporters		acrA, mexA, adeI, smeD, mtrC, cmeA	K03585	NO	NO	NO	NO	NO	NO	NO	NO	YES	YES
other transporters		macA	K13888	NO	NO	NO	NO	NO	NO	NO	NO	YES	YES
other transporters		etk-wzc	K16692	NO	NO	NO	NO	NO	NO	NO	NO	NO	YES
other transporters	Others	pnuC	K03811	NO	NO	NO	NO	NO	NO	NO	NO	YES	NO
other transporters		feoA	K04758	NO	NO	NO	NO	NO	NO	NO	NO	NO	YES
other transporters		feoB	K04759	NO	NO	NO	NO	NO	NO	NO	NO	NO	YES
other transporters		sbmA, bacA	K17938	NO	NO	NO	NO	NO	NO	NO	NO	NO	NO
other transporters		ecnB	K16348	NO	NO	NO	NO	NO	NO	NO	NO	NO	YES
other transporters		mgtC	K07507	NO	NO	NO	NO	NO	NO	NO	NO	NO	YES
Two component system	TWO COMPONENT SYSTEM
Two component system	OmpR family
Two component system	PhoR-PhoB (phosphate starvation response)	phoR	K07636	NO	NO	NO	NO	NO	NO	NO	NO	YES	YES
Two component system		phoB	K07657	NO	NO	NO	NO	NO	NO	NO	NO	YES	YES
Two component system		phoB1, phoP	K07658	NO	NO	NO	NO	NO	NO	NO	NO	NO	NO
Two component system	BasS-BasR (antimicrobial peptide resistance)	basS	K07643	NO	NO	NO	NO	NO	NO	NO	NO	NO	YES
Two component system		basR	K07771	NO	NO	NO	NO	NO	NO	NO	NO	NO	YES
Two component system	AlgZ-AlgR (alginate production)	algZ	K08082	NO	NO	NO	NO	NO	NO	NO	NO	YES	NO
Two component system		algR	K08083	NO	NO	NO	NO	NO	NO	NO	NO	YES	NO
motility	MOTILITY
motility	Flagellar assembly	fliY, tcyA	K02424	NO	NO	NO	NO	NO	NO	NO	NO	NO	YES
motility		rpoD	K03086	YES	YES	YES	YES	YES	YES	YES	YES	YES	YES
motility		rpoN	K03092	NO	NO	NO	NO	NO	NO	NO	NO	NO	YES
Fatty acids	FATTY ACIDS
Fatty acids	Fatty acids	accB	K02160	NO	YES	YES	YES	YES	YES	YES	YES	YES	YES
Fatty acids		accC	K01961	NO	YES	YES	YES	YES	YES	YES	YES	YES	YES
Fatty acids		accA	K01962	NO	YES	YES	YES	YES	YES	YES	YES	YES	YES
Fatty acids		accD	K01963	NO	YES	YES	YES	YES	YES	YES	YES	YES	YES
Fatty acids		fabD	K00645	YES	YES	YES	YES	YES	YES	YES	YES	YES	YES
Fatty acids		fabB	K00647	YES	YES	YES	YES	YES	NO	YES	NO	NO	YES
Fatty acids		fabF	K09458	NO	NO	YES	NO	NO	NO	NO	YES	YES	YES
Fatty acids		fabG	K00059	YES	YES	YES	YES	YES	YES	YES	YES	YES	YES
Fatty acids		fabZ	K02372	YES	YES	YES	YES	YES	YES	YES	YES	YES	YES
Fatty acids		fabI	K00208	YES	YES	YES	YES	YES	YES	YES	YES	YES	YES
Glycerophospholipids	GLYCEROPHOSPHOLIPIDS
Glycerophospholipids	Glycerophospholipids	E2.7.7.41, CDS1, CDS2, cdsA	K00981	YES	YES	YES	YES	YES	YES	YES	YES	YES	YES
Glycerophospholipids		CHO1	K17103	NO	NO	NO	NO	NO	NO	NO	NO	YES	NO
Glycerophospholipids		psd	K01613	NO	YES	YES	YES	YES	YES	YES	YES	YES	YES
peptidoglycan	Peptidoglycan biosynthesis	murA	K00790	NO	YES	YES	YES	YES	YES	YES	YES	YES	YES
peptidoglycan		murB	K00075	YES	YES	YES	YES	YES	NO	YES	YES	YES	YES
peptidoglycan		murC	K01924	YES	YES	YES	YES	YES	NO	YES	YES	YES	YES
peptidoglycan		murD	K01925	YES	YES	YES	YES	YES	YES	YES	YES	YES	YES
peptidoglycan		murE	K01928	YES	YES	YES	YES	YES	NO	YES	YES	YES	YES
peptidoglycan		ddl	K01921	YES	YES	YES	YES	YES	YES	YES	YES	YES	YES
peptidoglycan		murF	K01929	YES	YES	YES	YES	YES	NO	YES	YES	YES	YES
peptidoglycan		mraY	K01000	YES	YES	YES	YES	YES	YES	YES	YES	YES	YES
peptidoglycan		murG	K02563	YES	YES	YES	YES	YES	NO	YES	YES	YES	YES
peptidoglycan		uppS	K00806	YES	YES	YES	YES	YES	YES	YES	YES	YES	YES
peptidoglycan		bacA	K06153	NO	YES	NO	NO	YES	NO	NO	NO	YES	YES
peptidoglycan		bcrC	K19302	YES	NO	NO	NO	NO	NO	YES	NO	NO	YES
peptidoglycan		mrcA	K05366	NO	NO	NO	NO	NO	NO	NO	NO	YES	YES
peptidoglycan		mrcB	K05365	NO	YES	YES	YES	YES	NO	NO	NO	NO	YES
peptidoglycan		pbpC	K05367	NO	NO	NO	NO	NO	NO	NO	NO	NO	NO
peptidoglycan		mtgA	K03814	NO	NO	NO	NO	NO	NO	NO	NO	NO	YES
peptidoglycan		mrdA	K05515	YES	NO	YES	YES	YES	YES	YES	YES	NO	YES
peptidoglycan		ftsI	K03587	NO	NO	NO	YES	YES	YES	YES	NO	YES	YES
peptidoglycan		dacC, dacA, dacD	K07258	NO	NO	NO	YES	YES	YES	NO	YES	NO	YES
peptidoglycan		dacB	K07259	NO	NO	NO	NO	NO	NO	NO	NO	YES	YES
peptidoglycan		pbp4b	K21469	NO	NO	NO	NO	NO	NO	NO	NO	YES	NO
lipopolysaccharide	LIPOPOLYSACCHARIDE (core lipid A biosynthesis)
lipopolysaccharide	KDO2-lipid A biosynthesis	lpxA	K00677	NO	YES	YES	YES	YES	YES	NO	NO	YES	YES
lipopolysaccharide		lpxC	K02535	NO	YES	YES	YES	YES	YES	NO	NO	YES	YES
lipopolysaccharide		lpxD	K02536	NO	YES	YES	YES	YES	YES	NO	NO	YES	YES
lipopolysaccharide		lpxH	K03269	NO	YES	YES	YES	YES	YES	NO	NO	YES	YES
lipopolysaccharide		lpxB	K00748	NO	YES	YES	YES	YES	NO	NO	NO	YES	YES
lipopolysaccharide		lpxK	K00912	NO	YES	NO	NO	YES	NO	NO	NO	YES	YES
lipopolysaccharide		kdtA	K02527	NO	YES	YES	YES	YES	NO	NO	NO	YES	YES
lipopolysaccharide		kdtA	K02527	NO	YES	YES	YES	YES	NO	NO	NO	YES	YES
lipopolysaccharide		lpxL	K02517	NO	NO	NO	NO	NO	YES	NO	NO	YES	YES
lipopolysaccharide		lpxM	K02560	NO	NO	NO	NO	NO	NO	NO	NO	NO	YES
lipopolysaccharide	KDO2-lipid A modification	eptA	K03760	NO	NO	NO	NO	NO	NO	NO	NO	NO	NO
lipopolysaccharide	CMP-KDO biosynthesis	kdsD	K06041	NO	YES	YES	YES	YES	NO	NO	NO	YES	YES
lipopolysaccharide		kdsA	K01627	NO	YES	YES	YES	YES	YES	NO	NO	YES	YES
lipopolysaccharide		kdsC	K03270	NO	YES	NO	NO	NO	YES	YES	YES	YES	YES
lipopolysaccharide		kdsB	K00979	NO	YES	YES	YES	YES	YES	NO	NO	YES	YES
lipopolysaccharide	ADP-L-glycero-D-manno-heptose biosynthesis	gmhA	K03271	NO	NO	YES	NO	NO	YES	YES	NO	YES	YES
lipopolysaccharide		rfaE1	K21344	NO	NO	NO	NO	NO	NO	NO	NO	YES	NO
lipopolysaccharide		gmhB	K03273	NO	NO	NO	NO	NO	YES	NO	NO	YES	YES
lipopolysaccharide		rfaE2	K21345	NO	NO	NO	NO	NO	NO	NO	NO	YES	NO
lipopolysaccharide		gmhD	K03274	NO	NO	NO	NO	NO	YES	NO	NO	YES	YES
Replication and repair	REPLICATION AND REPAIR
Replication and repair	DNA replication	dnaQ	K02342	YES	YES	YES	YES	YES	YES	YES	YES	YES	YES
Replication and repair		dnaE	K02337	YES	YES	YES	YES	YES	YES	YES	YES	YES	YES
Replication and repair		dnaX	K02343	YES	YES	YES	YES	YES	NO	YES	YES	YES	YES
Replication and repair		holB	K02341	YES	YES	NO	YES	YES	NO	YES	YES	YES	YES
Replication and repair		holA	K02340	NO	NO	NO	YES	NO	YES	YES	NO	YES	YES
Replication and repair		holC	K02339	NO	NO	NO	NO	NO	YES	NO	NO	YES	YES
Replication and repair		dnaN	K02338	YES	YES	YES	YES	YES	YES	YES	YES	YES	YES
Replication and repair		dnaB	K02314	YES	YES	YES	YES	YES	YES	YES	YES	YES	YES
Replication and repair		dnaG	K02316	NO	YES	YES	YES	YES	NO	YES	YES	YES	YES
Replication and repair		ssb	K03111	YES	YES	YES	YES	YES	YES	YES	YES	YES	YES
Replication and repair		rnhA, RNASEH1	K03469	YES	YES	YES	YES	YES	NO	YES	YES	YES	YES
Replication and repair		rnhB	K03470	NO	NO	NO	NO	NO	NO	NO	NO	YES	YES
Replication and repair		polA	K02335	NO	NO	NO	NO	NO	YES	YES	YES	YES	YES
Replication and repair		E6.5.1.2, ligA, ligB	K01972	YES	YES	YES	YES	YES	YES	YES	YES	YES	YES
Replication and repair	Base excision repair	mutM, fpg	K10563	NO	YES	NO	NO	NO	YES	NO	NO	YES	YES
Replication and repair		NTH	K10773	YES	NO	YES	YES	YES	YES	YES	YES	YES	YES
Replication and repair		tag	K01246	NO	NO	NO	NO	NO	NO	NO	NO	YES	YES
Replication and repair		udg	K21929	NO	NO	NO	NO	NO	NO	NO	YES	NO	NO
Replication and repair		UNG, UDG	K03648	YES	YES	YES	YES	YES	YES	YES	NO	YES	YES
Replication and repair		mutY	K03575	NO	NO	YES	YES	NO	YES	YES	YES	YES	YES
Replication and repair		E3.1.11.2, xthA	K01142	YES	NO	NO	YES	YES	YES	YES	YES	YES	YES
Replication and repair		polA	K02335	NO	NO	NO	NO	NO	YES	YES	YES	YES	YES
Replication and repair		recJ	K07462	NO	NO	NO	YES	YES	NO	YES	NO	YES	YES
Replication and repair		E6.5.1.2, ligA, ligB	K01972	YES	YES	YES	YES	YES	YES	YES	YES	YES	YES
Replication and repair	Nucleotide excision repair	mfd	K03723	NO	NO	YES	YES	YES	YES	NO	NO	YES	YES
Replication and repair		uvrA	K03701	NO	NO	NO	NO	NO	NO	NO	NO	YES	YES
Replication and repair		uvrB	K03702	NO	NO	NO	NO	NO	NO	NO	NO	YES	YES
Replication and repair		uvrC	K03703	NO	NO	NO	NO	NO	YES	NO	NO	YES	YES
Replication and repair		uvrD, pcrA	K03657	NO	YES	NO	NO	YES	NO	YES	NO	YES	YES
Replication and repair		polA	K02335	NO	NO	NO	NO	NO	YES	YES	YES	YES	YES
Replication and repair		E6.5.1.2, ligA, ligB	K01972	YES	YES	YES	YES	YES	YES	YES	YES	YES	YES
Replication and repair	Mismatch repair	mutS	K03555	NO	NO	NO	NO	NO	NO	NO	NO	YES	YES
Replication and repair		mutL	K03572	NO	NO	NO	NO	NO	NO	NO	NO	YES	YES
Replication and repair		mutH	K03573	NO	NO	NO	NO	NO	NO	NO	NO	YES	YES
Replication and repair		uvrD, pcrA	K03657	NO	YES	NO	NO	YES	NO	YES	NO	YES	YES
Replication and repair		xseA	K03601	NO	NO	NO	NO	NO	YES	NO	NO	YES	YES
Replication and repair		xseB	K03602	NO	NO	NO	NO	NO	YES	NO	NO	YES	YES
Replication and repair		recJ	K07462	NO	NO	NO	YES	YES	NO	YES	NO	YES	YES
Replication and repair		ssb	K03111	YES	YES	YES	YES	YES	YES	YES	YES	YES	YES
Replication and repair		dnaE	K02337	YES	YES	YES	YES	YES	YES	YES	YES	YES	YES
Replication and repair		dnaN	K02338	YES	YES	YES	YES	YES	YES	YES	YES	YES	YES
Replication and repair		dnaX	K02343	YES	YES	YES	YES	YES	NO	YES	YES	YES	YES
Replication and repair		holA	K02340	NO	NO	NO	YES	NO	YES	YES	NO	YES	YES
Replication and repair		holB	K02341	YES	YES	NO	YES	YES	NO	YES	YES	YES	YES
Replication and repair		dnaQ	K02342	YES	YES	YES	YES	YES	YES	YES	YES	YES	YES
Replication and repair		holC	K02339	NO	NO	NO	NO	NO	YES	NO	NO	YES	YES
Replication and repair		E6.5.1.2, ligA, ligB	K01972	YES	YES	YES	YES	YES	YES	YES	YES	YES	YES
Replication and repair		dam	K06223	NO	NO	NO	NO	NO	YES	NO	NO	YES	YES
Replication and repair	Homologous recombination	recJ	K07462	NO	NO	NO	YES	YES	NO	YES	NO	YES	YES
Replication and repair		ssb	K03111	YES	YES	YES	YES	YES	YES	YES	YES	YES	YES
Replication and repair		recO	K03584	NO	YES	NO	NO	NO	YES	NO	NO	YES	YES
Replication and repair		recR	K06187	NO	YES	NO	NO	NO	YES	NO	NO	YES	YES
Replication and repair		recA	K03553	YES	YES	YES	YES	YES	NO	YES	NO	YES	YES
Replication and repair		polA	K02335	NO	NO	NO	NO	NO	YES	YES	YES	YES	YES
Replication and repair		ruvA	K03550	NO	NO	NO	NO	NO	YES	NO	NO	YES	YES
Replication and repair		ruvB	K03551	NO	NO	NO	NO	NO	YES	NO	NO	YES	YES
Replication and repair		ruvC	K01159	YES	YES	YES	YES	YES	YES	YES	NO	YES	YES
Replication and repair		recG	K03655	YES	YES	NO	NO	NO	NO	YES	NO	YES	YES
Replication and repair		recB	K03582	NO	NO	YES	YES	YES	NO	NO	NO	YES	YES
Replication and repair		recC	K03583	NO	NO	NO	YES	YES	NO	NO	NO	YES	YES
Replication and repair		recD	K03581	NO	NO	NO	YES	NO	NO	NO	NO	NO	YES
Replication and repair		dnaE	K02337	YES	YES	YES	YES	YES	YES	YES	YES	YES	YES
Replication and repair		dnaN	K02338	YES	YES	YES	YES	YES	YES	YES	YES	YES	YES
Replication and repair		dnaX	K02343	YES	YES	YES	YES	YES	NO	YES	YES	YES	YES
Replication and repair		holA	K02340	NO	NO	NO	YES	NO	YES	YES	NO	YES	YES
Replication and repair		holB	K02341	YES	YES	NO	YES	YES	NO	YES	YES	YES	YES
Replication and repair		dnaQ	K02342	YES	YES	YES	YES	YES	YES	YES	YES	YES	YES
Replication and repair		holC	K02339	NO	NO	NO	NO	NO	YES	NO	NO	YES	YES
Replication and repair		priA	K04066	NO	YES	NO	NO	NO	YES	YES	NO	YES	YES
Replication and repair		priB	K02686	NO	NO	NO	NO	NO	YES	NO	NO	YES	YES
Purine synthesis	PURINE SYNTHESIS
Purine synthesis	De novo purine biosynthesis	purF	K00764	NO	NO	NO	YES	YES	NO	NO	NO	YES	YES
Purine synthesis		purD	K01945	NO	NO	NO	YES	YES	NO	NO	NO	YES	YES
Purine synthesis		purN	K11175	NO	NO	NO	NO	NO	NO	NO	NO	YES	YES
Purine synthesis		purT	K08289	NO	NO	NO	YES	YES	NO	NO	NO	NO	YES
Purine synthesis		PFAS	K01952	NO	NO	NO	YES	YES	NO	NO	NO	YES	YES
Purine synthesis		purM	K01933	NO	NO	NO	YES	YES	NO	NO	NO	YES	YES
Purine synthesis		purK	K01589	NO	NO	NO	YES	YES	NO	NO	NO	YES	YES
Purine synthesis		purE	K01588	NO	NO	NO	YES	YES	NO	NO	NO	YES	YES
Purine synthesis		purC	K01923	NO	NO	NO	YES	YES	NO	NO	NO	YES	YES
Purine synthesis		purB	K01756	YES	NO	YES	YES	YES	YES	YES	YES	YES	YES
Purine synthesis		purH	K00602	NO	NO	NO	YES	YES	NO	NO	NO	YES	YES
Purine synthesis	Adenine ribonucleotide biosynthesis	purA	K01939	YES	NO	YES	YES	YES	YES	YES	YES	YES	YES
Purine synthesis		purB	K01756	YES	NO	YES	YES	YES	YES	YES	YES	YES	YES
Purine synthesis		adk	K00939	YES	YES	YES	YES	YES	YES	YES	YES	YES	YES
Purine synthesis		ndk	K00940	NO	YES	NO	YES	YES	YES	NO	YES	YES	YES
Purine synthesis	Guanine ribonucleotide biosynthesis	IMPDH	K00088	YES	NO	YES	YES	YES	YES	YES	YES	YES	YES
Purine synthesis		guaA	K01951	YES	YES	YES	YES	YES	YES	YES	YES	YES	YES
Purine synthesis		gmk	K00942	YES	YES	YES	YES	YES	YES	YES	YES	YES	YES
Purine synthesis		ndk	K00940	NO	YES	NO	YES	YES	YES	NO	YES	YES	YES
Pyrimidine synthesis	PYRIMIDINE SYNTHESIS
Pyrimidine synthesis	De novo pyrimidine biosynthesis	carB	K01955	NO	NO	NO	YES	YES	NO	NO	NO	YES	YES
Pyrimidine synthesis		carA	K01956	NO	NO	NO	YES	YES	NO	NO	NO	YES	YES
Pyrimidine synthesis		pyrB	K00609	NO	NO	NO	YES	YES	NO	NO	NO	YES	YES
Pyrimidine synthesis		pyrI	K00610	NO	NO	NO	YES	YES	NO	NO	NO	YES	YES
Pyrimidine synthesis		URA4	K01465	NO	NO	NO	YES	YES	NO	NO	NO	YES	YES
Pyrimidine synthesis		URA4	K01465	NO	NO	NO	YES	YES	NO	NO	NO	YES	YES
Pyrimidine synthesis		DHODH	K00254	NO	NO	YES	YES	YES	NO	NO	NO	YES	YES
Pyrimidine synthesis		pyrE	K00762	NO	NO	NO	YES	YES	NO	NO	NO	YES	YES
Pyrimidine synthesis		pyrF	K01591	NO	NO	NO	YES	YES	NO	NO	NO	YES	YES
Pyrimidine synthesis	Pyrimidine ribonucleotide biosynthesis	pyrH	K09903	YES	YES	YES	NO	YES	YES	YES	YES	YES	YES
Pyrimidine synthesis		ndk	K00940	NO	YES	NO	YES	YES	YES	NO	YES	YES	YES
Pyrimidine synthesis		pyrG	K01937	YES	NO	YES	YES	YES	YES	YES	YES	YES	YES
Deoxynucleotide synthesis	DEOXYRIBONUCLEOTIDE BIOSYNTHESIS
Deoxynucleotide synthesis	Pyrimidine deoxyribonucleotide biosynthesis	E1.17.4.1A, nrdA, nrdE	K00525	YES	YES	YES	YES	YES	YES	YES	YES	YES	YES
Deoxynucleotide synthesis		E1.17.4.1B, nrdB, nrdF	K00526	YES	YES	YES	YES	YES	YES	YES	YES	YES	YES
Deoxynucleotide synthesis		ndk	K00940	NO	YES	NO	YES	YES	YES	NO	YES	YES	YES
Deoxynucleotide synthesis		dut	K01520	YES	YES	YES	YES	YES	YES	YES	YES	YES	YES
Deoxynucleotide synthesis		thyA	K00560	YES	NO	NO	YES	YES	YES	YES	YES	YES	YES
Deoxynucleotide synthesis		tmk	K00943	YES	YES	YES	YES	YES	NO	YES	YES	YES	YES
N-acetyl-D-glucosamine biosynthesis	N-ACETYL-D-GLUCOSAMINE BIOSYNTHESIS
N-acetyl-D-glucosamine biosynthesis	UDP-N-acetyl-D-glucosamine biosynthesis	glk	K00845	NO	NO	NO	NO	NO	NO	NO	NO	NO	YES
N-acetyl-D-glucosamine biosynthesis		GPI	K01810	YES	NO	YES	YES	YES	YES	YES	NO	YES	YES
N-acetyl-D-glucosamine biosynthesis		glmS	K00820	YES	NO	YES	YES	YES	YES	YES	NO	YES	YES
N-acetyl-D-glucosamine biosynthesis		glmM	K03431	YES	NO	YES	YES	YES	NO	YES	NO	YES	YES
N-acetyl-D-glucosamine biosynthesis		glmU	K04042	YES	NO	YES	YES	YES	YES	YES	NO	YES	YES
Isoprenoid biosynthesis	ISOPRENOID BIOSYNTHESIS
Isoprenoid biosynthesis	C5 isoprenoid biosynthesis	dxs	K01662	YES	YES	YES	YES	YES	YES	YES	NO	YES	YES
Isoprenoid biosynthesis		dxr	K00099	NO	YES	YES	YES	YES	NO	YES	NO	YES	YES
Isoprenoid biosynthesis		ispD	K00991	NO	YES	YES	YES	YES	NO	YES	NO	YES	YES
Isoprenoid biosynthesis		ispE	K00919	NO	YES	YES	YES	YES	YES	YES	NO	YES	YES
Isoprenoid biosynthesis		ispF	K01770	NO	YES	YES	YES	YES	NO	YES	NO	YES	YES
Isoprenoid biosynthesis		gcpE	K03526	NO	YES	YES	YES	YES	YES	YES	NO	YES	YES
Isoprenoid biosynthesis		ispH	K03527	NO	YES	YES	YES	YES	YES	YES	NO	YES	YES
Isoprenoid biosynthesis	C10-C20 isoprenoid biosynthesis	ispA	K00795	NO	NO	NO	YES	YES	YES	YES	YES	YES	YES
Ubiquinone biosynthesis	UBIQUINONE BIOSYNTHESIS
Ubiquinone biosynthesis	Ubiquinone biosynthesis	ubiC	K03181	NO	NO	NO	NO	NO	NO	NO	NO	YES	YES
Ubiquinone biosynthesis		ubiA	K03179	NO	NO	YES	YES	YES	YES	YES	YES	YES	YES
Ubiquinone biosynthesis		ubiD	K03182	NO	NO	YES	YES	YES	YES	YES	NO	YES	YES
Ubiquinone biosynthesis		ubiX	K03186	NO	YES	YES	YES	YES	YES	YES	NO	YES	YES
Ubiquinone biosynthesis		ubiI	K18800	NO	NO	YES	NO	NO	NO	NO	YES	NO	YES
Ubiquinone biosynthesis		ubiG	K00568	NO	YES	YES	YES	YES	YES	YES	YES	YES	YES
Ubiquinone biosynthesis		ubiH	K03185	NO	NO	YES	YES	YES	YES	YES	YES	NO	YES
Ubiquinone biosynthesis		ubiE	K03183	NO	NO	YES	YES	YES	YES	YES	YES	YES	YES
Ubiquinone biosynthesis		COQ7	K06134	NO	NO	NO	NO	NO	NO	NO	YES	NO	NO
Ubiquinone biosynthesis		ubiG	K00568	NO	YES	YES	YES	YES	YES	YES	YES	YES	YES
	GLUTATHIONE BIOSYNTHESIS
Glutathione biosynthesis	Glutathione biosynthesis	gshA	K01919	YES	NO	YES	YES	YES	NO	YES	NO	YES	YES
Glutathione biosynthesis		gshB	K01920	YES	NO	YES	YES	YES	YES	YES	NO	YES	YES
quorum sensing	QUORUM SENSING
quorum sensing	Quorum sensing	luxS	K07173	NO	NO	NO	NO	NO	NO	NO	NO	NO	YES
quorum sensing		hfq	K03666	NO	NO	NO	YES	YES	YES	NO	NO	YES	YES
quorum sensing		trpE	K01657	NO	NO	NO	NO	NO	NO	NO	NO	YES	YES
quorum sensing		trpG	K01658	NO	NO	YES	NO	NO	NO	NO	NO	YES	YES
quorum sensing		E2.5.1.54, aroF, aroG, aroH	K01626	YES	YES	YES	YES	YES	YES	YES	NO	YES	YES
quorum sensing		qseC	K07645	NO	NO	NO	NO	NO	NO	NO	NO	NO	NO
quorum sensing		qseB	K07666	NO	NO	NO	NO	NO	NO	NO	NO	NO	NO
quorum sensing		E4.1.1.15, gadB, gadA, GAD	K01580	NO	NO	NO	NO	NO	NO	NO	NO	NO	NO
quorum sensing		ABC.SP.S	K02055	NO	NO	NO	NO	NO	NO	NO	NO	NO	YES
quorum sensing		ABC.SP.P	K02053	NO	NO	NO	NO	NO	NO	NO	NO	NO	YES
quorum sensing		ABC.SP.P1	K02054	NO	NO	NO	NO	NO	NO	NO	NO	NO	YES
quorum sensing		ABC.SP.A	K02052	NO	NO	NO	NO	NO	NO	NO	NO	NO	YES
quorum sensing		livK	K01999	NO	NO	NO	NO	NO	NO	NO	NO	NO	YES
quorum sensing		livH	K01997	NO	NO	NO	NO	NO	NO	NO	NO	NO	YES
quorum sensing		livM	K01998	NO	NO	NO	NO	NO	NO	NO	NO	NO	YES
quorum sensing		livG	K01995	NO	NO	NO	NO	NO	NO	NO	NO	NO	YES
quorum sensing		livF	K01996	NO	NO	NO	NO	NO	NO	NO	NO	NO	YES
quorum sensing		ACSL, fadD	K01897	NO	NO	NO	NO	NO	NO	NO	NO	YES	NO
quorum sensing		zur	K09823	NO	NO	NO	NO	NO	NO	NO	NO	NO	YES
quorum sensing		ribA, RIB1	K01497	YES	YES	YES	YES	YES	YES	YES	NO	YES	YES
quorum sensing		ribD	K11752	YES	YES	YES	YES	YES	NO	YES	YES	YES	YES
quorum sensing		TC.BAT2	K09936	NO	NO	NO	NO	NO	NO	NO	NO	NO	NO
quorum sensing		oprM, emhC, ttgC, cusC, adeK, smeF, mtrE, cmeC, gesC	K18139	NO	NO	NO	NO	NO	NO	NO	NO	YES	YES
quorum sensing		oppA, mppA	K15580	NO	NO	NO	NO	NO	NO	NO	NO	YES	YES
quorum sensing		oppB	K15581	NO	NO	NO	NO	NO	NO	NO	NO	YES	YES
quorum sensing		oppC	K15582	NO	NO	NO	NO	NO	NO	NO	NO	YES	YES
quorum sensing		oppD	K15583	NO	NO	NO	NO	NO	NO	NO	NO	YES	YES
quorum sensing		oppF	K10823	NO	NO	NO	NO	NO	NO	NO	NO	YES	YES
quorum sensing		yidC, spoIIIJ, OXA1, ccfA	K03217	YES	YES	YES	YES	YES	YES	YES	YES	YES	YES
quorum sensing		secE	K03073	NO	YES	YES	YES	YES	YES	YES	YES	YES	YES
quorum sensing		secG	K03075	NO	YES	YES	YES	YES	YES	YES	YES	YES	YES
quorum sensing		secY	K03076	YES	YES	YES	YES	YES	YES	YES	YES	YES	YES
quorum sensing		yajC	K03210	NO	YES	YES	YES	YES	YES	YES	YES	YES	YES
quorum sensing		secA	K03070	YES	YES	YES	YES	YES	YES	YES	YES	YES	YES
quorum sensing		ftsY	K03110	NO	YES	YES	YES	YES	NO	YES	YES	YES	YES
quorum sensing		secB	K03071	NO	NO	NO	NO	NO	YES	NO	YES	YES	YES
quorum sensing		SRP54, ffh	K03106	NO	YES	YES	YES	YES	NO	YES	YES	YES	YES
quorum sensing		nisB, spaB, epiB	K20483	NO	NO	NO	NO	NO	NO	NO	NO	NO	NO
quorum sensing		nisC, spaC, epiC	K20484	NO	NO	NO	NO	NO	NO	NO	NO	NO	NO
quorum sensing		nisF, spaF, cprA, epiF	K20490	NO	NO	NO	NO	NO	NO	NO	NO	YES	NO
quorum sensing		nisE, spaE, cprB, epiE	K20491	NO	NO	NO	NO	NO	NO	NO	NO	YES	NO
quorum sensing		epiG	K20494	NO	NO	NO	NO	NO	NO	NO	NO	NO	NO
Gluconeogenesis	CARBOHYDRATE METABOLISM
Gluconeogenesis	Gluconeogenesis	pps	K01007	NO	NO	NO	NO	NO	NO	NO	NO	YES	YES
Gluconeogenesis		ENO	K01689	YES	NO	YES	YES	YES	YES	YES	NO	YES	YES
Gluconeogenesis		PGAM	K01834	YES	NO	YES	YES	YES	YES	YES	NO	NO	YES
Gluconeogenesis		gpmI	K15633	NO	NO	NO	NO	NO	NO	NO	NO	YES	NO
Gluconeogenesis		PGK	K00927	YES	NO	YES	YES	YES	YES	YES	YES	YES	YES
Gluconeogenesis		GAPDH	K00134	YES	YES	YES	YES	YES	YES	YES	YES	YES	YES
Gluconeogenesis		TPI	K01803	YES	YES	YES	YES	YES	YES	YES	YES	YES	YES
Gluconeogenesis		FBA	K01624	YES	NO	YES	YES	YES	YES	YES	NO	YES	YES
Gluconeogenesis		FBP	K03841	NO	NO	NO	YES	YES	NO	NO	NO	YES	YES
TCA	TCA	CS	K01647	NO	NO	NO	NO	NO	YES	NO	NO	YES	YES
TCA		ACO	K01681	NO	NO	NO	NO	NO	NO	NO	YES	YES	YES
TCA		acnB	K01682	NO	NO	NO	NO	NO	YES	NO	NO	YES	YES
TCA		IDH1	K00031	NO	NO	NO	NO	NO	YES	NO	YES	YES	YES
TCA		OGDH	K00164	YES	YES	NO	YES	YES	NO	YES	YES	YES	YES
TCA		DLST	K00658	NO	YES	NO	YES	YES	YES	YES	YES	YES	YES
TCA		DLD	K00382	YES	YES	YES	YES	YES	YES	YES	YES	YES	YES
TCA		sucD	K01902	NO	NO	YES	YES	YES	YES	YES	YES	YES	YES
TCA		sucC	K01903	NO	NO	YES	YES	YES	YES	YES	YES	YES	YES
TCA		aarC	K18118	NO	NO	NO	NO	NO	NO	NO	NO	NO	NO
TCA		sdhA	K00239	NO	NO	NO	YES	YES	YES	YES	YES	YES	YES
TCA		sdhB	K00240	NO	NO	NO	YES	YES	YES	YES	YES	YES	YES
TCA		sdhC	K00241	NO	NO	NO	YES	YES	YES	YES	YES	YES	YES
TCA		sdhD	K00242	NO	NO	NO	YES	YES	YES	YES	YES	YES	YES
TCA		E4.2.1.2A	K01676	NO	NO	NO	NO	NO	NO	NO	NO	NO	NO
TCA		E4.2.1.2B	K01679	NO	NO	NO	YES	YES	YES	YES	YES	YES	YES
TCA		mdh	K00024	NO	NO	NO	NO	NO	NO	NO	YES	YES	YES
TCA		mqo	K00116	NO	YES	NO	YES	YES	YES	NO	NO	NO	YES
Respiration and ATP production	RESPIRATION AND OXIDATIVE PHYSPHORYLATION
Respiration and ATP production	NADH:quinone oxidoreductase, prokaryotes	nuoA	K00330	YES	YES	YES	NO	NO	YES	NO	YES	YES	YES
Respiration and ATP production		nuoB	K00331	YES	YES	YES	NO	NO	YES	NO	YES	YES	YES
Respiration and ATP production		nuoC	K00332	NO	NO	NO	NO	NO	NO	NO	YES	YES	NO
Respiration and ATP production		nuoD	K00333	NO	NO	NO	NO	NO	NO	NO	YES	YES	NO
Respiration and ATP production		nuoB	K00331	YES	YES	YES	NO	NO	YES	NO	YES	YES	YES
Respiration and ATP production		nuoCD	K13378	YES	YES	YES	NO	NO	YES	NO	NO	NO	YES
Respiration and ATP production		nuoBCD	K13380	NO	NO	NO	NO	NO	NO	NO	NO	NO	NO
Respiration and ATP production		nuoE	K00334	YES	YES	YES	NO	NO	YES	NO	YES	YES	YES
Respiration and ATP production		nuoF	K00335	YES	YES	YES	NO	NO	YES	NO	YES	YES	YES
Respiration and ATP production		nuoG	K00336	YES	YES	YES	NO	NO	NO	NO	YES	YES	YES
Respiration and ATP production		nuoH	K00337	YES	YES	YES	NO	NO	YES	NO	YES	YES	YES
Respiration and ATP production		nuoI	K00338	YES	YES	YES	NO	NO	YES	NO	YES	YES	YES
Respiration and ATP production		nuoJ	K00339	NO	YES	YES	NO	NO	YES	NO	YES	YES	YES
Respiration and ATP production		nuoK	K00340	YES	YES	YES	NO	NO	YES	NO	YES	YES	YES
Respiration and ATP production		nuoL	K00341	YES	YES	YES	NO	NO	NO	NO	YES	YES	YES
Respiration and ATP production		nuoM	K00342	YES	YES	YES	NO	NO	YES	NO	YES	YES	YES
Respiration and ATP production		nuoN	K00343	YES	YES	YES	NO	NO	YES	NO	YES	YES	YES
Respiration and ATP production	Cytochrome bd ubiquinol oxidase	cydA	K00425	NO	NO	YES	NO	NO	YES	NO	NO	YES	YES
Respiration and ATP production		cydB	K00426	NO	NO	YES	NO	NO	YES	NO	NO	YES	YES
Respiration and ATP production		cydX	K00424	NO	NO	NO	NO	NO	YES	NO	NO	NO	YES
Respiration and ATP production		appX	K22501	NO	NO	NO	NO	NO	NO	NO	NO	NO	NO
Respiration and ATP production	F-type ATPase, prokaryotes and chloroplasts	ATPF1A	K02111	YES	YES	NO	YES	YES	YES	NO	YES	YES	YES
Respiration and ATP production		ATPF1B	K02112	YES	YES	NO	YES	YES	YES	NO	YES	YES	YES
Respiration and ATP production		ATPF1D	K02113	YES	YES	NO	YES	YES	YES	NO	YES	YES	YES
Respiration and ATP production		ATPF1E	K02114	NO	YES	NO	YES	YES	YES	NO	NO	YES	YES
Respiration and ATP production		ATPF1G	K02115	YES	YES	NO	YES	YES	YES	NO	YES	YES	YES
Respiration and ATP production		ATPF0A	K02108	YES	YES	NO	YES	YES	YES	NO	YES	YES	YES
Respiration and ATP production		ATPF0B	K02109	YES	YES	NO	YES	YES	YES	NO	YES	YES	YES
Respiration and ATP production		ATPF0C	K02110	YES	YES	NO	YES	YES	YES	NO	YES	YES	YES
Total number of present genes				175	211	255	305	298	274	219	198	520	651

## Sheet: Knum_EnteroEntHe1
Gene ID	K number
Entero_Hmyz_corr_00002	K01810
Entero_Hmyz_corr_00003	K02314
Entero_Hmyz_corr_00004	K03111
Entero_Hmyz_corr_00005	K01873
Entero_Hmyz_corr_00006	K01255
Entero_Hmyz_corr_00008	K04772
Entero_Hmyz_corr_00009	K02871
Entero_Hmyz_corr_00010	K02996
Entero_Hmyz_corr_00011	K07056
Entero_Hmyz_corr_00012
Entero_Hmyz_corr_00014	K03086
Entero_Hmyz_corr_00015
Entero_Hmyz_corr_00016
Entero_Hmyz_corr_00017	K02970
Entero_Hmyz_corr_00018	K25706
Entero_Hmyz_corr_00019	K01633
Entero_Hmyz_corr_00020	K00974
Entero_Hmyz_corr_00021	K02858
Entero_Hmyz_corr_00022	K01760
Entero_Hmyz_corr_00024	K04078
Entero_Hmyz_corr_00025	K04077
Entero_Hmyz_corr_00026	K02356
Entero_Hmyz_corr_00027	K13288
Entero_Hmyz_corr_00028	K00791
Entero_Hmyz_corr_00029	K04088
Entero_Hmyz_corr_00030	K04087
Entero_Hmyz_corr_00031	K01939
Entero_Hmyz_corr_00032	K02990
Entero_Hmyz_corr_00033	K02963
Entero_Hmyz_corr_00034	K02939
Entero_Hmyz_corr_00035	K01507
Entero_Hmyz_corr_00036	K02888
Entero_Hmyz_corr_00037	K02899
Entero_Hmyz_corr_00038	K03979
Entero_Hmyz_corr_00039	K03624
Entero_Hmyz_corr_00040	K03798
Entero_Hmyz_corr_00041	K00796
Entero_Hmyz_corr_00042	K03431
Entero_Hmyz_corr_00045	K02600
Entero_Hmyz_corr_00046	K02519
Entero_Hmyz_corr_00047	K02834
Entero_Hmyz_corr_00048	K02956
Entero_Hmyz_corr_00049	K00962
Entero_Hmyz_corr_00050	K05592
Entero_Hmyz_corr_00051	K04043
Entero_Hmyz_corr_00052	K03686
Entero_Hmyz_corr_00053	K03313
Entero_Hmyz_corr_00054	K02968
Entero_Hmyz_corr_00055	K11753
Entero_Hmyz_corr_00056	K01870
Entero_Hmyz_corr_00057	K03101
Entero_Hmyz_corr_00058	K00215
Entero_Hmyz_corr_00059	K00287
Entero_Hmyz_corr_00060	K01525
Entero_Hmyz_corr_00061	K02528
Entero_Hmyz_corr_00062	K00097
Entero_Hmyz_corr_00063	K05801
Entero_Hmyz_corr_00064	K02062
Entero_Hmyz_corr_00065	K02063
Entero_Hmyz_corr_00066	K02064
Entero_Hmyz_corr_00067	K03438
Entero_Hmyz_corr_00068	K01928
Entero_Hmyz_corr_00069	K01929
Entero_Hmyz_corr_00070	K01000
Entero_Hmyz_corr_00071	K01925
Entero_Hmyz_corr_00072	K02563
Entero_Hmyz_corr_00073	K01924
Entero_Hmyz_corr_00074	K03070
Entero_Hmyz_corr_00075	K00859
Entero_Hmyz_corr_00076	K00163
Entero_Hmyz_corr_00077	K00627
Entero_Hmyz_corr_00078	K00382
Entero_Hmyz_corr_00079	K00760
Entero_Hmyz_corr_00080	K01918
Entero_Hmyz_corr_00081	K00606
Entero_Hmyz_corr_00082	K00950
Entero_Hmyz_corr_00083	K01243
Entero_Hmyz_corr_00084	K01937
Entero_Hmyz_corr_00085	K01689
Entero_Hmyz_corr_00086	K03553
Entero_Hmyz_corr_00089	K01919
Entero_Hmyz_corr_00090	K02959
Entero_Hmyz_corr_00091	K02860
Entero_Hmyz_corr_00092	K00554
Entero_Hmyz_corr_00093	K02884
Entero_Hmyz_corr_00094	K06180
Entero_Hmyz_corr_00095
Entero_Hmyz_corr_00096	K03655
Entero_Hmyz_corr_00097	K00942
Entero_Hmyz_corr_00098	K01520
Entero_Hmyz_corr_00099	K02902
Entero_Hmyz_corr_00100	K02913
Entero_Hmyz_corr_00101	K00954
Entero_Hmyz_corr_00102	K00850
Entero_Hmyz_corr_00103	K01803
Entero_Hmyz_corr_00104	K00528
Entero_Hmyz_corr_00105	K00864
Entero_Hmyz_corr_00106	K03667
Entero_Hmyz_corr_00107	K01419
Entero_Hmyz_corr_00108	K02909
Entero_Hmyz_corr_00109
Entero_Hmyz_corr_00111	K03628
Entero_Hmyz_corr_00115	K01778
Entero_Hmyz_corr_00116	K03284
Entero_Hmyz_corr_00117
Entero_Hmyz_corr_00118	K00133
Entero_Hmyz_corr_00119	K02170
Entero_Hmyz_corr_00120	K00891
Entero_Hmyz_corr_00121	K01735
Entero_Hmyz_corr_00122	K01867
Entero_Hmyz_corr_00123	K01664
Entero_Hmyz_corr_00124	K02950
Entero_Hmyz_corr_00125	K02992
Entero_Hmyz_corr_00126	K02355
Entero_Hmyz_corr_00127	K02358
Entero_Hmyz_corr_00128
Entero_Hmyz_corr_00129	K02601
Entero_Hmyz_corr_00130	K02867
Entero_Hmyz_corr_00131	K02863
Entero_Hmyz_corr_00132	K02864
Entero_Hmyz_corr_00133	K02935
Entero_Hmyz_corr_00134	K03043
Entero_Hmyz_corr_00135	K03046
Entero_Hmyz_corr_00136	K19302
Entero_Hmyz_corr_00138	K03664
Entero_Hmyz_corr_00139	K00858
Entero_Hmyz_corr_00140	K03687
Entero_Hmyz_corr_00141	K03648
Entero_Hmyz_corr_00142	K03596
Entero_Hmyz_corr_00143	K03100
Entero_Hmyz_corr_00144	K03685
Entero_Hmyz_corr_00145	K03474
Entero_Hmyz_corr_00146	K00997
Entero_Hmyz_corr_00147	K11991
Entero_Hmyz_corr_00148	K00600
Entero_Hmyz_corr_00149	K06941
Entero_Hmyz_corr_00150	K01892
Entero_Hmyz_corr_00151	K03977
Entero_Hmyz_corr_00152	K00088
Entero_Hmyz_corr_00153	K01951
Entero_Hmyz_corr_00154
Entero_Hmyz_corr_00155	K00761
Entero_Hmyz_corr_00156	K01714
Entero_Hmyz_corr_00157	K01439
Entero_Hmyz_corr_00158	K00615
Entero_Hmyz_corr_00159	K08483
Entero_Hmyz_corr_00160	K02784
Entero_Hmyz_corr_00161	K01972
Entero_Hmyz_corr_00164	K01885
Entero_Hmyz_corr_00165	K01736
Entero_Hmyz_corr_00166	K00647
Entero_Hmyz_corr_00167	K03473
Entero_Hmyz_corr_00168	K11754
Entero_Hmyz_corr_00169
Entero_Hmyz_corr_00170	K00925
Entero_Hmyz_corr_00171	K00330
Entero_Hmyz_corr_00172	K00331
Entero_Hmyz_corr_00173	K13378
Entero_Hmyz_corr_00174	K00334
Entero_Hmyz_corr_00175	K00335
Entero_Hmyz_corr_00176	K00336
Entero_Hmyz_corr_00177	K00337
Entero_Hmyz_corr_00178	K00338
Entero_Hmyz_corr_00179
Entero_Hmyz_corr_00180	K00340
Entero_Hmyz_corr_00181	K00341
Entero_Hmyz_corr_00182	K00342
Entero_Hmyz_corr_00183	K00343
Entero_Hmyz_corr_00184	K11107
Entero_Hmyz_corr_00185	K00526
Entero_Hmyz_corr_00186	K00525
Entero_Hmyz_corr_00187	K02469
Entero_Hmyz_corr_00188	K02897
Entero_Hmyz_corr_00189	K11733
Entero_Hmyz_corr_00190	K01874
Entero_Hmyz_corr_00191	K01494
Entero_Hmyz_corr_00192	K00033
Entero_Hmyz_corr_00196	K01056
Entero_Hmyz_corr_00197	K00948
Entero_Hmyz_corr_00198
Entero_Hmyz_corr_00199	K02835
Entero_Hmyz_corr_00200	K02493
Entero_Hmyz_corr_00201	K01916
Entero_Hmyz_corr_00202	K01868
Entero_Hmyz_corr_00203	K02520
Entero_Hmyz_corr_00204	K02916
Entero_Hmyz_corr_00205	K02887
Entero_Hmyz_corr_00206	K01889
Entero_Hmyz_corr_00207	K01890
Entero_Hmyz_corr_00208	K01626
Entero_Hmyz_corr_00209	K09014
Entero_Hmyz_corr_00210	K09013
Entero_Hmyz_corr_00211
Entero_Hmyz_corr_00212	K11717
Entero_Hmyz_corr_00213	K02426
Entero_Hmyz_corr_00214	K00873
Entero_Hmyz_corr_00216	K00793
Entero_Hmyz_corr_00217	K07390
Entero_Hmyz_corr_00218	K01866
Entero_Hmyz_corr_00219	K10773
Entero_Hmyz_corr_00220	K03778
Entero_Hmyz_corr_00221	K00208
Entero_Hmyz_corr_00222	K01497
Entero_Hmyz_corr_00223	K06131
Entero_Hmyz_corr_00224	K04773
Entero_Hmyz_corr_00225	K01142
Entero_Hmyz_corr_00227	K00134
Entero_Hmyz_corr_00228	K14742
Entero_Hmyz_corr_00229	K01665
Entero_Hmyz_corr_00230	K02794
Entero_Hmyz_corr_00231	K02814
Entero_Hmyz_corr_00232	K02796
Entero_Hmyz_corr_00233	K03704
Entero_Hmyz_corr_00234	K03799
Entero_Hmyz_corr_00235	K00036
Entero_Hmyz_corr_00236
Entero_Hmyz_corr_00237	K01159
Entero_Hmyz_corr_00238	K01876
Entero_Hmyz_corr_00239	K01887
Entero_Hmyz_corr_00240	K03980
Entero_Hmyz_corr_00241	K00566
Entero_Hmyz_corr_00242	K01756
Entero_Hmyz_corr_00243	K03424
Entero_Hmyz_corr_00244	K02341
Entero_Hmyz_corr_00245	K00943
Entero_Hmyz_corr_00246	K02619
Entero_Hmyz_corr_00247	K02078
Entero_Hmyz_corr_00248	K00059
Entero_Hmyz_corr_00249	K00645
Entero_Hmyz_corr_00250	K02911
Entero_Hmyz_corr_00251	K06179
Entero_Hmyz_corr_00252	K08300
Entero_Hmyz_corr_00256	K00995
Entero_Hmyz_corr_00258	K19416
Entero_Hmyz_corr_00259	K11179
Entero_Hmyz_corr_00260	K11940
Entero_Hmyz_corr_00261	K00763
Entero_Hmyz_corr_00262	K01893
Entero_Hmyz_corr_00263	K02945
Entero_Hmyz_corr_00264	K00945
Entero_Hmyz_corr_00265	K00800
Entero_Hmyz_corr_00266	K00831
Entero_Hmyz_corr_00267	K01875
Entero_Hmyz_corr_00268	K02518
Entero_Hmyz_corr_00269	K03674
Entero_Hmyz_corr_00270	K01935
Entero_Hmyz_corr_00271	K02169
Entero_Hmyz_corr_00272	K00652
Entero_Hmyz_corr_00273	K01012
Entero_Hmyz_corr_00274	K00833
Entero_Hmyz_corr_00275	K07404
Entero_Hmyz_corr_00276	K01921
Entero_Hmyz_corr_00277	K01834
Entero_Hmyz_corr_00278
Entero_Hmyz_corr_00279	K00164
Entero_Hmyz_corr_00280
Entero_Hmyz_corr_00281	K03839
Entero_Hmyz_corr_00282	K01886
Entero_Hmyz_corr_00286	K07042
Entero_Hmyz_corr_00287	K01869
Entero_Hmyz_corr_00288
Entero_Hmyz_corr_00289	K00969
Entero_Hmyz_corr_00290	K05515
Entero_Hmyz_corr_00291	K05837
Entero_Hmyz_corr_00292	K03801
Entero_Hmyz_corr_00293	K03644
Entero_Hmyz_corr_00294
Entero_Hmyz_corr_00296	K01491
Entero_Hmyz_corr_00297	K01883
Entero_Hmyz_corr_00298	K00939
Entero_Hmyz_corr_00299	K04079
Entero_Hmyz_corr_00301	K02343
Entero_Hmyz_corr_00302	K18890
Entero_Hmyz_corr_00303	K18889
Entero_Hmyz_corr_00304	K01338
Entero_Hmyz_corr_00305	K03544
Entero_Hmyz_corr_00306	K02297
Entero_Hmyz_corr_00307	K02298
Entero_Hmyz_corr_00308	K02299
Entero_Hmyz_corr_00309
Entero_Hmyz_corr_00310	K02257
Entero_Hmyz_corr_00311
Entero_Hmyz_corr_00312	K01662
Entero_Hmyz_corr_00313	K01095
Entero_Hmyz_corr_00314	K00794
Entero_Hmyz_corr_00315	K11752
Entero_Hmyz_corr_00316	K03386
Entero_Hmyz_corr_00317	K02342
Entero_Hmyz_corr_00318	K03469
Entero_Hmyz_corr_00319	K01069
Entero_Hmyz_corr_00322	K00014
Entero_Hmyz_corr_00323	K07566
Entero_Hmyz_corr_00324	K01881
Entero_Hmyz_corr_00325	K04075
Entero_Hmyz_corr_00326	K02337
Entero_Hmyz_corr_00327	K02372
Entero_Hmyz_corr_00328	K06142
Entero_Hmyz_corr_00329	K07277
Entero_Hmyz_corr_00330	K00981
Entero_Hmyz_corr_00331	K00806
Entero_Hmyz_corr_00332	K02838
Entero_Hmyz_corr_00333	K09903
Entero_Hmyz_corr_00334	K02357
Entero_Hmyz_corr_00335	K02967
Entero_Hmyz_corr_00336	K01265
Entero_Hmyz_corr_00337	K00674
Entero_Hmyz_corr_00338	K00560
Entero_Hmyz_corr_00339
Entero_Hmyz_corr_00340	K04567
Entero_Hmyz_corr_00341	K02836
Entero_Hmyz_corr_00342	K01807
Entero_Hmyz_corr_00343	K01624
Entero_Hmyz_corr_00344	K00927
Entero_Hmyz_corr_00345	K01920
Entero_Hmyz_corr_00346	K07447
Entero_Hmyz_corr_00347	K02221
Entero_Hmyz_corr_00349	K03570
Entero_Hmyz_corr_00350	K03569
Entero_Hmyz_corr_00351	K03786
Entero_Hmyz_corr_00352
Entero_Hmyz_corr_00353	K02879
Entero_Hmyz_corr_00354	K03040
Entero_Hmyz_corr_00355	K02986
Entero_Hmyz_corr_00356	K02948
Entero_Hmyz_corr_00357	K02952
Entero_Hmyz_corr_00358	K02919
Entero_Hmyz_corr_00359	K03076
Entero_Hmyz_corr_00360	K02876
Entero_Hmyz_corr_00361	K02988
Entero_Hmyz_corr_00362	K02881
Entero_Hmyz_corr_00363	K02933
Entero_Hmyz_corr_00364	K02994
Entero_Hmyz_corr_00365	K02954
Entero_Hmyz_corr_00366	K02931
Entero_Hmyz_corr_00367	K02895
Entero_Hmyz_corr_00368	K02874
Entero_Hmyz_corr_00369	K02961
Entero_Hmyz_corr_00370	K02904
Entero_Hmyz_corr_00371	K02878
Entero_Hmyz_corr_00372	K02982
Entero_Hmyz_corr_00373	K02890
Entero_Hmyz_corr_00374	K02965
Entero_Hmyz_corr_00375	K02886
Entero_Hmyz_corr_00376	K02892
Entero_Hmyz_corr_00377	K02926
Entero_Hmyz_corr_00378	K02906
Entero_Hmyz_corr_00379	K02946
Entero_Hmyz_corr_00383	K00867
Entero_Hmyz_corr_00384	K00075
Entero_Hmyz_corr_00385	K03089
Entero_Hmyz_corr_00386	K08316
Entero_Hmyz_corr_00387	K00383
Entero_Hmyz_corr_00388	K05595
Entero_Hmyz_corr_00389	K01414
Entero_Hmyz_corr_00390	K16322
Entero_Hmyz_corr_00391	K04564
Entero_Hmyz_corr_00392	K01879
Entero_Hmyz_corr_00393	K01878
Entero_Hmyz_corr_00394	K02470
Entero_Hmyz_corr_00395	K03650
Entero_Hmyz_corr_00396	K03217
Entero_Hmyz_corr_00397	K08998
Entero_Hmyz_corr_00398
Entero_Hmyz_corr_00399	K02914
Entero_Hmyz_corr_00400	K02338
Entero_Hmyz_corr_00401	K00820
Entero_Hmyz_corr_00402	K04042
Entero_Hmyz_corr_00403
Entero_Hmyz_corr_00404	K02112
Entero_Hmyz_corr_00405	K02115
Entero_Hmyz_corr_00406	K02111
Entero_Hmyz_corr_00407	K02113
Entero_Hmyz_corr_00408	K02109
Entero_Hmyz_corr_00409	K02110
Entero_Hmyz_corr_00410	K02108
Entero_Hmyz_corr_00411	K03495
Entero_Hmyz_corr_00412	K03549
Entero_Hmyz_corr_00416	K01462
Entero_Hmyz_corr_00417	K00604
NsymbHoplonew_00433	K06916
NsymbHoplonew_00434	K01881
NsymbHoplonew_00435
NsymbHoplonew_00436
NsymbHoplonew_00437	K19286
NsymbHoplonew_00438	K09794
NsymbHoplonew_00439	K13038
NsymbHoplonew_00440
NsymbHoplonew_00441	K12410
NsymbHoplonew_00442
NsymbHoplonew_00443
NsymbHoplonew_00444	K01637
NsymbHoplonew_00445	K02498
NsymbHoplonew_00446
NsymbHoplonew_00447
NsymbHoplonew_00448	K16649
NsymbHoplonew_00449	K01854
NsymbHoplonew_00450
NsymbHoplonew_00451
NsymbHoplonew_00452	K09691
NsymbHoplonew_00453	K09690
NsymbHoplonew_00454	K04517
NsymbHoplonew_00455	K07501
NsymbHoplonew_00456
NsymbHoplonew_00457	K03981
NsymbHoplonew_00458	K03531
NsymbHoplonew_00459	K03590
NsymbHoplonew_00460	K03589
NsymbHoplonew_00461	K01921
NsymbHoplonew_00462	K01924
NsymbHoplonew_00463	K02563
NsymbHoplonew_00464	K03588
NsymbHoplonew_00465	K01925
NsymbHoplonew_00466	K01000
NsymbHoplonew_00467	K01929
NsymbHoplonew_00468	K01928
NsymbHoplonew_00469	K03587
NsymbHoplonew_00470	K03586
NsymbHoplonew_00471	K03438
NsymbHoplonew_00472	K03925
NsymbHoplonew_00473
NsymbHoplonew_00476	K00950
NsymbHoplonew_00477
NsymbHoplonew_00478	K00606
NsymbHoplonew_00479
NsymbHoplonew_00481	K01714
NsymbHoplonew_00482	K07287
NsymbHoplonew_00483	K01519
NsymbHoplonew_00484
NsymbHoplonew_00485
NsymbHoplonew_00486	K12573
NsymbHoplonew_00487	K03503
NsymbHoplonew_00488
NsymbHoplonew_00489
NsymbHoplonew_00490
NsymbHoplonew_00492	K03310
NsymbHoplonew_00493	K01783
NsymbHoplonew_00494	K01091
NsymbHoplonew_00495	K03565
NsymbHoplonew_00498	K03547
NsymbHoplonew_00499	K03546
NsymbHoplonew_00501	K06956
NsymbHoplonew_00503	K08281
NsymbHoplonew_00504	K01414
NsymbHoplonew_00505
NsymbHoplonew_00506	K00657
NsymbHoplonew_00508	K07215
NsymbHoplonew_00509	K03702
NsymbHoplonew_00510	K04760
NsymbHoplonew_00511	K05807
NsymbHoplonew_00512	K06180
NsymbHoplonew_00513	K01733
NsymbHoplonew_00514	K07301
NsymbHoplonew_00515
NsymbHoplonew_00516	K13747
NsymbHoplonew_00517	K03585
NsymbHoplonew_00518	K18138
NsymbHoplonew_00519	K18139
NsymbHoplonew_00520	K02902
NsymbHoplonew_00521	K02913
NsymbHoplonew_00523	K00763
NsymbHoplonew_00525	K08303
NsymbHoplonew_00526	K00773
NsymbHoplonew_00527
NsymbHoplonew_00528	K06942
NsymbHoplonew_00529	K03978
NsymbHoplonew_00530
NsymbHoplonew_00531
NsymbHoplonew_00532
NsymbHoplonew_00533	K01687
NsymbHoplonew_00534	K13292
NsymbHoplonew_00535	K22292
NsymbHoplonew_00536	K01448
NsymbHoplonew_00537	K06925
NsymbHoplonew_00538	K06168
NsymbHoplonew_00539	K02879
NsymbHoplonew_00540	K03040
NsymbHoplonew_00541	K02986
NsymbHoplonew_00542	K02948
NsymbHoplonew_00543	K02952
NsymbHoplonew_00544	K02518
NsymbHoplonew_00545	K03076
NsymbHoplonew_00546	K02876
NsymbHoplonew_00547
NsymbHoplonew_00548	K02988
NsymbHoplonew_00549	K02881
NsymbHoplonew_00550	K02933
NsymbHoplonew_00551	K02994
NsymbHoplonew_00552	K02954
NsymbHoplonew_00553	K02931
NsymbHoplonew_00554	K02895
NsymbHoplonew_00555	K02874
NsymbHoplonew_00556	K02961
NsymbHoplonew_00557	K02904
NsymbHoplonew_00558	K02878
NsymbHoplonew_00559	K02982
NsymbHoplonew_00560	K02890
NsymbHoplonew_00561	K02965
NsymbHoplonew_00562	K02886
NsymbHoplonew_00563	K02892
NsymbHoplonew_00564	K02926
NsymbHoplonew_00565	K02906
NsymbHoplonew_00566	K02946
NsymbHoplonew_00567	K02358
NsymbHoplonew_00568	K02355
NsymbHoplonew_00569	K02992
NsymbHoplonew_00570	K02950
NsymbHoplonew_00571	K03046
NsymbHoplonew_00572	K03043
NsymbHoplonew_00573	K02935
NsymbHoplonew_00574	K02864
NsymbHoplonew_00575	K02863
NsymbHoplonew_00576	K02867
NsymbHoplonew_00577	K02601
NsymbHoplonew_00578	K03073
NsymbHoplonew_00580	K02358
NsymbHoplonew_00584
NsymbHoplonew_00585
NsymbHoplonew_00586	K03446
NsymbHoplonew_00587	K03543
NsymbHoplonew_00588	K02528
NsymbHoplonew_00589	K04763
NsymbHoplonew_00591	K05896
NsymbHoplonew_00592	K22132
NsymbHoplonew_00593	K01424
NsymbHoplonew_00594	K08083
NsymbHoplonew_00595	K03979
NsymbHoplonew_00596	K01883
NsymbHoplonew_00597	K02337
NsymbHoplonew_00598	K00677
NsymbHoplonew_00599	K02372
NsymbHoplonew_00600	K02536
NsymbHoplonew_00601	K07277
NsymbHoplonew_00602	K11749
NsymbHoplonew_00603	K00099
NsymbHoplonew_00604	K00981
NsymbHoplonew_00605	K00806
NsymbHoplonew_00606	K02838
NsymbHoplonew_00607	K09903
NsymbHoplonew_00608	K02357
NsymbHoplonew_00609	K02967
NsymbHoplonew_00610	K01918
NsymbHoplonew_00611
NsymbHoplonew_00612
NsymbHoplonew_00613	K00311
NsymbHoplonew_00614
NsymbHoplonew_00615
NsymbHoplonew_00617	K00831
NsymbHoplonew_00618	K09748
NsymbHoplonew_00619	K02600
NsymbHoplonew_00620	K02519
NsymbHoplonew_00621	K02834
NsymbHoplonew_00622
NsymbHoplonew_00623
NsymbHoplonew_00624	K01940
NsymbHoplonew_00625
NsymbHoplonew_00627	K03695
NsymbHoplonew_00628
NsymbHoplonew_00629	K00800
NsymbHoplonew_00630	K06041
NsymbHoplonew_00631	K03270
NsymbHoplonew_00632
NsymbHoplonew_00633	K09774
NsymbHoplonew_00634	K06861
NsymbHoplonew_00635
NsymbHoplonew_00636	K00982
NsymbHoplonew_00637	K00024
NsymbHoplonew_00638	K00241
NsymbHoplonew_00639	K00242
NsymbHoplonew_00640	K00239
NsymbHoplonew_00641	K00240
NsymbHoplonew_00642	K09159
NsymbHoplonew_00643	K01647
NsymbHoplonew_00644	K00164
NsymbHoplonew_00645	K00658
NsymbHoplonew_00646	K00382
NsymbHoplonew_00647	K01903
NsymbHoplonew_00648	K01902
NsymbHoplonew_00651	K07496
NsymbHoplonew_00652	K00626
NsymbHoplonew_00654	K03625
NsymbHoplonew_00655	K00794
NsymbHoplonew_00656	K03686
NsymbHoplonew_00657
NsymbHoplonew_00658	K03311
NsymbHoplonew_00659
NsymbHoplonew_00660	K01704
NsymbHoplonew_00661	K01703
NsymbHoplonew_00662	K13634
NsymbHoplonew_00663	K01322
NsymbHoplonew_00664	K02621
NsymbHoplonew_00665
NsymbHoplonew_00666
NsymbHoplonew_00667
NsymbHoplonew_00668
NsymbHoplonew_00669	K04565
NsymbHoplonew_00670	K00262
NsymbHoplonew_00671	K00573
NsymbHoplonew_00672	K01775
NsymbHoplonew_00673	K02469
NsymbHoplonew_00674
NsymbHoplonew_00675
NsymbHoplonew_00676	K02356
NsymbHoplonew_00677	K01689
NsymbHoplonew_00678	K08309
NsymbHoplonew_00679	K03498
NsymbHoplonew_00680	K00748
NsymbHoplonew_00681	K01872
NsymbHoplonew_00682
NsymbHoplonew_00683
NsymbHoplonew_00685	K03116
NsymbHoplonew_00686
NsymbHoplonew_00687	K03118
NsymbHoplonew_00688	K08307
NsymbHoplonew_00689	K03628
NsymbHoplonew_00690	K02553
NsymbHoplonew_00691	K11105
NsymbHoplonew_00692	K01004
NsymbHoplonew_00693	K00925
NsymbHoplonew_00694
NsymbHoplonew_00695	K03602
NsymbHoplonew_00696	K00795
NsymbHoplonew_00697	K00681
NsymbHoplonew_00698	K17103
NsymbHoplonew_00699	K01613
NsymbHoplonew_00700	K01963
NsymbHoplonew_00701	K01695
NsymbHoplonew_00702	K01696
NsymbHoplonew_00703	K01817
NsymbHoplonew_00704	K06173
NsymbHoplonew_00705	K11753
NsymbHoplonew_00706	K01870
NsymbHoplonew_00707	K03101
NsymbHoplonew_00708	K03527
NsymbHoplonew_00709	K02871
NsymbHoplonew_00710	K02996
NsymbHoplonew_00711	K10026
NsymbHoplonew_00712	K01737
NsymbHoplonew_00714	K03723
NsymbHoplonew_00715	K04066
NsymbHoplonew_00716	K07259
NsymbHoplonew_00717	K03071
NsymbHoplonew_00718	K06213
NsymbHoplonew_00719
NsymbHoplonew_00720
NsymbHoplonew_00724
NsymbHoplonew_00725
NsymbHoplonew_00726	K14652
NsymbHoplonew_00727	K01937
NsymbHoplonew_00728	K01627
NsymbHoplonew_00729	K01207
NsymbHoplonew_00730	K04771
NsymbHoplonew_00731	K10773
NsymbHoplonew_00732
NsymbHoplonew_00733	K01807
NsymbHoplonew_00734	K00600
NsymbHoplonew_00735	K01507
NsymbHoplonew_00736	K00990
NsymbHoplonew_00737	K06889
NsymbHoplonew_00738
NsymbHoplonew_00739	K10679
NsymbHoplonew_00740
NsymbHoplonew_00743	K16868
NsymbHoplonew_00746
NsymbHoplonew_00751	K06204
NsymbHoplonew_00752
NsymbHoplonew_00753	K00286
NsymbHoplonew_00754	K06997
NsymbHoplonew_00755	K02669
NsymbHoplonew_00756	K02169
NsymbHoplonew_00757	K07001
NsymbHoplonew_00758	K03654
NsymbHoplonew_00759
NsymbHoplonew_00760	K15984
NsymbHoplonew_00761
NsymbHoplonew_00762
NsymbHoplonew_00763
NsymbHoplonew_00764	K03216
NsymbHoplonew_00765	K09458
NsymbHoplonew_00766	K02078
NsymbHoplonew_00767	K00057
NsymbHoplonew_00768
NsymbHoplonew_00769	K09125
NsymbHoplonew_00770	K09457
NsymbHoplonew_00771	K03424
NsymbHoplonew_00772	K02676
NsymbHoplonew_00773	K02341
NsymbHoplonew_00774	K00943
NsymbHoplonew_00775	K07082
NsymbHoplonew_00776	K01873
NsymbHoplonew_00777	K25137
NsymbHoplonew_00778	K00859
NsymbHoplonew_00779	K02654
NsymbHoplonew_00780	K02653
NsymbHoplonew_00781	K02652
NsymbHoplonew_00782	K18133
NsymbHoplonew_00783	K00969
NsymbHoplonew_00784	K09710
NsymbHoplonew_00785	K00783
NsymbHoplonew_00786	K01698
NsymbHoplonew_00787	K06182
NsymbHoplonew_00788	K03576
NsymbHoplonew_00789	K00549
NsymbHoplonew_00790	K07113
NsymbHoplonew_00791
NsymbHoplonew_00792	K01626
NsymbHoplonew_00793	K03820
NsymbHoplonew_00794	K06189
NsymbHoplonew_00795	K07042
NsymbHoplonew_00796	K01638
NsymbHoplonew_00797	K01419
NsymbHoplonew_00798	K03667
NsymbHoplonew_00799
NsymbHoplonew_00800	K03469
NsymbHoplonew_00801	K01955
NsymbHoplonew_00802	K01956
NsymbHoplonew_00803
NsymbHoplonew_00804
NsymbHoplonew_00805
NsymbHoplonew_00806	K00325
NsymbHoplonew_00807	K00324
NsymbHoplonew_00808	K01156
NsymbHoplonew_00809	K07316
NsymbHoplonew_00810
NsymbHoplonew_00811	K07316
NsymbHoplonew_00812
NsymbHoplonew_00813
NsymbHoplonew_00814
NsymbHoplonew_00815
NsymbHoplonew_00816
NsymbHoplonew_00817	K00878
NsymbHoplonew_00818	K00941
NsymbHoplonew_00819	K00788
NsymbHoplonew_00820	K00287
NsymbHoplonew_00821	K00560
NsymbHoplonew_00822
NsymbHoplonew_00823	K00641
NsymbHoplonew_00824	K06183
NsymbHoplonew_00825
NsymbHoplonew_00826	K01297
NsymbHoplonew_00827	K00029
NsymbHoplonew_00829	K02237
NsymbHoplonew_00830	K13888
NsymbHoplonew_00831	K05685
NsymbHoplonew_00832	K01945
NsymbHoplonew_00833
NsymbHoplonew_00834	K03522
NsymbHoplonew_00835	K03521
NsymbHoplonew_00836	K02841
NsymbHoplonew_00837
NsymbHoplonew_00838	K02535
NsymbHoplonew_00839	K03650
NsymbHoplonew_00840	K11073
NsymbHoplonew_00841	K02558
NsymbHoplonew_00842	K07084
NsymbHoplonew_00843	K01520
NsymbHoplonew_00844	K00566
NsymbHoplonew_00845	K01897
NsymbHoplonew_00846	K01897
NsymbHoplonew_00847	K00790
NsymbHoplonew_00848
NsymbHoplonew_00849
NsymbHoplonew_00850	K03743
NsymbHoplonew_00851	K01810
NsymbHoplonew_00852	K03555
NsymbHoplonew_00853	K09811
NsymbHoplonew_00854	K09812
NsymbHoplonew_00855	K03110
NsymbHoplonew_00857	K01878
NsymbHoplonew_00858	K01879
NsymbHoplonew_00859	K07566
NsymbHoplonew_00860	K07278
NsymbHoplonew_00861	K09800
NsymbHoplonew_00862	K01869
NsymbHoplonew_00864	K07496
NsymbHoplonew_00866	K06200
NsymbHoplonew_00867
NsymbHoplonew_00868	K07093
NsymbHoplonew_00870	K01681
NsymbHoplonew_00871	K00620
NsymbHoplonew_00872	K03183
NsymbHoplonew_00873	K02836
NsymbHoplonew_00874	K03550
NsymbHoplonew_00875	K01159
NsymbHoplonew_00876	K21990
NsymbHoplonew_00877	K00655
NsymbHoplonew_00878	K00655
NsymbHoplonew_00879	K03273
NsymbHoplonew_00880	K07270
NsymbHoplonew_00881	K02847
NsymbHoplonew_00882	K04752
NsymbHoplonew_00883
NsymbHoplonew_00884
NsymbHoplonew_00885
NsymbHoplonew_00886
NsymbHoplonew_00888	K03424
NsymbHoplonew_00889
NsymbHoplonew_00890	K01778
NsymbHoplonew_00891	K09921
NsymbHoplonew_00893	K03575
NsymbHoplonew_00895	K08152
NsymbHoplonew_00896	K07552
NsymbHoplonew_00897
NsymbHoplonew_00898
NsymbHoplonew_00899	K00643
NsymbHoplonew_00900	K07102
NsymbHoplonew_00901	K04744
NsymbHoplonew_00902
NsymbHoplonew_00903	K00097
NsymbHoplonew_00904	K02065
NsymbHoplonew_00905	K02066
NsymbHoplonew_00906	K02067
NsymbHoplonew_00907	K07323
NsymbHoplonew_00908	K12500
NsymbHoplonew_00909	K07053
NsymbHoplonew_00910
NsymbHoplonew_00911	K01626
NsymbHoplonew_00912
NsymbHoplonew_00913	K01992
NsymbHoplonew_00914	K01990
NsymbHoplonew_00915	K01586
NsymbHoplonew_00916
NsymbHoplonew_00917	K06202
NsymbHoplonew_00918	K01256
NsymbHoplonew_00919	K03386
NsymbHoplonew_00920	K01338
NsymbHoplonew_00921	K03530
NsymbHoplonew_00922
NsymbHoplonew_00923
NsymbHoplonew_00924	K03789
NsymbHoplonew_00925	K14742
NsymbHoplonew_00926	K08311
NsymbHoplonew_00927	K02622
NsymbHoplonew_00928	K00610
NsymbHoplonew_00929	K00609
NsymbHoplonew_00930
NsymbHoplonew_00931	K01007
NsymbHoplonew_00932	K09773
NsymbHoplonew_00933	K04567
NsymbHoplonew_00934	K03593
NsymbHoplonew_00935	K03269
NsymbHoplonew_00936
NsymbHoplonew_00937	K01756
NsymbHoplonew_00938
NsymbHoplonew_00939	K12686
NsymbHoplonew_00940	K02897
NsymbHoplonew_00941	K00948
NsymbHoplonew_00943	K00919
NsymbHoplonew_00944	K02494
NsymbHoplonew_00945
NsymbHoplonew_00946
NsymbHoplonew_00947	K09861
NsymbHoplonew_00948	K01012
NsymbHoplonew_00949	K01126
NsymbHoplonew_00950
NsymbHoplonew_00951	K03599
NsymbHoplonew_00952	K03600
NsymbHoplonew_00953	K01652
NsymbHoplonew_00954	K01653
NsymbHoplonew_00955	K00053
NsymbHoplonew_00956	K04761
NsymbHoplonew_00957	K03608
NsymbHoplonew_00958	K03609
NsymbHoplonew_00959	K03610
NsymbHoplonew_00960	K00760
NsymbHoplonew_00961	K02793
NsymbHoplonew_00962	K02784
NsymbHoplonew_00963	K08483
NsymbHoplonew_00964	K00133
NsymbHoplonew_00965
NsymbHoplonew_00966
NsymbHoplonew_00967	K09761
NsymbHoplonew_00968	K08304
NsymbHoplonew_00970
NsymbHoplonew_00971	K03271
NsymbHoplonew_00972	K07056
NsymbHoplonew_00976
NsymbHoplonew_00979	K07496
NsymbHoplonew_00980	K07496
NsymbHoplonew_00983
NsymbHoplonew_00986	K03495
NsymbHoplonew_00987	K03501
NsymbHoplonew_00988	K03496
NsymbHoplonew_00989	K03497
NsymbHoplonew_00991	K02108
NsymbHoplonew_00992	K02110
NsymbHoplonew_00993	K02109
NsymbHoplonew_00994	K02113
NsymbHoplonew_00995	K02111
NsymbHoplonew_00996	K02115
NsymbHoplonew_00997	K02112
NsymbHoplonew_00998	K02114
NsymbHoplonew_00999	K16235
NsymbHoplonew_01000	K03168
NsymbHoplonew_01001	K03747
NsymbHoplonew_01002	K04096
NsymbHoplonew_01003
NsymbHoplonew_01004	K01462
NsymbHoplonew_01005	K00604
NsymbHoplonew_01006	K03500
NsymbHoplonew_01007
NsymbHoplonew_01008
NsymbHoplonew_01009
NsymbHoplonew_01010	K08218
NsymbHoplonew_01011	K00147
NsymbHoplonew_01012	K03799
NsymbHoplonew_01013	K00974
NsymbHoplonew_01014
NsymbHoplonew_01015	K02342
NsymbHoplonew_01016	K00991
NsymbHoplonew_01017	K01770
NsymbHoplonew_01018	K00380
NsymbHoplonew_01019
NsymbHoplonew_01020	K01749
NsymbHoplonew_01021	K01719
NsymbHoplonew_01022	K01599
NsymbHoplonew_01023	K01262
NsymbHoplonew_01024	K03834
NsymbHoplonew_01026	K04564
NsymbHoplonew_01027	K05589
NsymbHoplonew_01028
NsymbHoplonew_01029
NsymbHoplonew_01030
NsymbHoplonew_01031
NsymbHoplonew_01032	K00003
NsymbHoplonew_01033	K07090
NsymbHoplonew_01035	K01515
NsymbHoplonew_01036	K01126
NsymbHoplonew_01037	K05813
NsymbHoplonew_01038	K05814
NsymbHoplonew_01039	K05815
NsymbHoplonew_01040	K05816
NsymbHoplonew_01041
NsymbHoplonew_01042	K06207
NsymbHoplonew_01043	K03573
NsymbHoplonew_01044	K06223
NsymbHoplonew_01048	K01129
NsymbHoplonew_01049	K00928
NsymbHoplonew_01050
NsymbHoplonew_01051
NsymbHoplonew_01052	K03657
NsymbHoplonew_01053	K07115
NsymbHoplonew_01054	K03841
NsymbHoplonew_01055	K03767
NsymbHoplonew_01056	K03768
NsymbHoplonew_01057
NsymbHoplonew_01058	K17758
NsymbHoplonew_01059	K01069
NsymbHoplonew_01060	K01739
NsymbHoplonew_01062	K03621
NsymbHoplonew_01063	K02911
NsymbHoplonew_01064	K07040
NsymbHoplonew_01065	K25422
NsymbHoplonew_01066	K07056
NsymbHoplonew_01067	K00134
NsymbHoplonew_01068	K06190
NsymbHoplonew_01069	K05527
NsymbHoplonew_01070
NsymbHoplonew_01071	K02339
NsymbHoplonew_01072	K01255
NsymbHoplonew_01073	K07091
NsymbHoplonew_01074	K11720
NsymbHoplonew_01075	K14260
NsymbHoplonew_01076	K02909
NsymbHoplonew_01077	K02919
NsymbHoplonew_01078
NsymbHoplonew_01079	K02520
NsymbHoplonew_01080	K01868
NsymbHoplonew_01082	K16087
NsymbHoplonew_01083	K00852
NsymbHoplonew_01084	K00821
NsymbHoplonew_01085	K07262
NsymbHoplonew_01086	K08301
NsymbHoplonew_01087	K00640
NsymbHoplonew_01088	K00230
NsymbHoplonew_01092
NsymbHoplonew_01094
NsymbHoplonew_01098
NsymbHoplonew_01100	K00558
NsymbHoplonew_01101
NsymbHoplonew_01102
NsymbHoplonew_01103	K07491
NsymbHoplonew_01104	K07496
NsymbHoplonew_01106
NsymbHoplonew_01110
NsymbHoplonew_01111	K03197
NsymbHoplonew_01112	K03199
NsymbHoplonew_01113	K03200
NsymbHoplonew_01115	K03201
NsymbHoplonew_01116	K03203
NsymbHoplonew_01117	K03204
NsymbHoplonew_01118
NsymbHoplonew_01119	K03196
NsymbHoplonew_01120	K03205
NsymbHoplonew_01122
NsymbHoplonew_01123
NsymbHoplonew_01124
NsymbHoplonew_01125
NsymbHoplonew_01126
NsymbHoplonew_01127	K13288
NsymbHoplonew_01128	K01876
NsymbHoplonew_01129	K02968
NsymbHoplonew_01130	K06194
NsymbHoplonew_01131	K02517
NsymbHoplonew_01132	K02517
NsymbHoplonew_01134	K00789
NsymbHoplonew_01135	K05539
NsymbHoplonew_01136	K01004
NsymbHoplonew_01137	K01079
NsymbHoplonew_01138	K04078
NsymbHoplonew_01139	K04077
NsymbHoplonew_01140
NsymbHoplonew_01141	K03474
NsymbHoplonew_01142	K03584
NsymbHoplonew_01143	K01919
NsymbHoplonew_01147	K01738
NsymbHoplonew_01148
NsymbHoplonew_01149	K08324
NsymbHoplonew_01150
NsymbHoplonew_01151	K07462
NsymbHoplonew_01153	K07496
NsymbHoplonew_01156
NsymbHoplonew_01157	K03790
NsymbHoplonew_01158
NsymbHoplonew_01159	K00615
NsymbHoplonew_01160	K03561
NsymbHoplonew_01161	K03559
NsymbHoplonew_01162	K00135
NsymbHoplonew_01163	K01962
NsymbHoplonew_01164	K04075
NsymbHoplonew_01165	K03088
NsymbHoplonew_01168	K00762
NsymbHoplonew_01169	K01142
NsymbHoplonew_01170	K04485
NsymbHoplonew_01171	K03835
NsymbHoplonew_01172	K01624
NsymbHoplonew_01174	K01662
NsymbHoplonew_01175	K02495
NsymbHoplonew_01176
NsymbHoplonew_01177	K00219
NsymbHoplonew_01178	K21303
NsymbHoplonew_01180	K01790
NsymbHoplonew_01181	K01710
NsymbHoplonew_01182	K06938
NsymbHoplonew_01183
NsymbHoplonew_01185	K03417
NsymbHoplonew_01186	K01659
NsymbHoplonew_01187	K01720
NsymbHoplonew_01188	K03070
NsymbHoplonew_01189	K03152
NsymbHoplonew_01190
NsymbHoplonew_01191	K09801
NsymbHoplonew_01192	K01056
NsymbHoplonew_01193	K02533
NsymbHoplonew_01194	K01092
NsymbHoplonew_01195	K03704
NsymbHoplonew_01196	K02619
NsymbHoplonew_01197	K01665
NsymbHoplonew_01198
NsymbHoplonew_01199	K01585
NsymbHoplonew_01200	K01480
NsymbHoplonew_01201	K02959
NsymbHoplonew_01202	K02860
NsymbHoplonew_01203	K00554
NsymbHoplonew_01204	K02884
NsymbHoplonew_01205	K00931
NsymbHoplonew_01206	K02970
NsymbHoplonew_01207	K02316
NsymbHoplonew_01208	K03086
NsymbHoplonew_01209
NsymbHoplonew_01210	K20490
NsymbHoplonew_01211	K20491
NsymbHoplonew_01214
NsymbHoplonew_01215
NsymbHoplonew_01216
NsymbHoplonew_01221
NsymbHoplonew_01223
NsymbHoplonew_01224
NsymbHoplonew_01225	K03529
NsymbHoplonew_01226	K00059
NsymbHoplonew_01227	K03499
NsymbHoplonew_01228	K21344
NsymbHoplonew_01229	K01591
NsymbHoplonew_01230	K19804
NsymbHoplonew_01231
NsymbHoplonew_01232	K00826
NsymbHoplonew_01233	K02843
NsymbHoplonew_01234	K00942
NsymbHoplonew_01235	K03060
NsymbHoplonew_01236	K01139
NsymbHoplonew_01237
NsymbHoplonew_01238	K09158
NsymbHoplonew_01239	K03801
NsymbHoplonew_01240	K03644
NsymbHoplonew_01241	K03106
NsymbHoplonew_01242	K03182
NsymbHoplonew_01243	K07568
NsymbHoplonew_01244	K03786
NsymbHoplonew_01245	K02160
NsymbHoplonew_01246	K01961
NsymbHoplonew_01247	K02687
NsymbHoplonew_01248	K14682
NsymbHoplonew_01249	K02238
NsymbHoplonew_01250
NsymbHoplonew_01251	K01923
NsymbHoplonew_01253	K01776
NsymbHoplonew_01254	K00906
NsymbHoplonew_01255	K03687
NsymbHoplonew_01256	K04043
NsymbHoplonew_01257	K03594
NsymbHoplonew_01258	K03594
NsymbHoplonew_01259	K00652
NsymbHoplonew_01260	K01935
NsymbHoplonew_01261	K00833
NsymbHoplonew_01264	K00674
NsymbHoplonew_01266	K01939
NsymbHoplonew_01267
NsymbHoplonew_01274
NsymbHoplonew_01275	K03553
NsymbHoplonew_01276
NsymbHoplonew_01277	K03582
NsymbHoplonew_01278	K03583
NsymbHoplonew_01279	K05801
NsymbHoplonew_01280	K05801
NsymbHoplonew_01281	K04085
NsymbHoplonew_01282	K01465
NsymbHoplonew_01283
NsymbHoplonew_01284	K03111
NsymbHoplonew_01285	K01950
NsymbHoplonew_01286	K03634
NsymbHoplonew_01287
NsymbHoplonew_01288	K00989
NsymbHoplonew_01289	K03470
NsymbHoplonew_01290	K03439
NsymbHoplonew_01291	K00215
NsymbHoplonew_01292	K06186
NsymbHoplonew_01293	K03711
NsymbHoplonew_01294	K06013
NsymbHoplonew_01295	K06949
NsymbHoplonew_01299	K00425
NsymbHoplonew_01300	K00426
NsymbHoplonew_01301	K16013
NsymbHoplonew_01302	K16012
NsymbHoplonew_01303	K01772
NsymbHoplonew_01304	K03466
NsymbHoplonew_01305	K09001
NsymbHoplonew_01307
NsymbHoplonew_01308	K01972
NsymbHoplonew_01309	K00963
NsymbHoplonew_01310
NsymbHoplonew_01311	K10763
NsymbHoplonew_01313	K04079
NsymbHoplonew_01314	K12686
NsymbHoplonew_01315
NsymbHoplonew_01316
NsymbHoplonew_01317
NsymbHoplonew_01318
NsymbHoplonew_01319	K04764
NsymbHoplonew_01320	K01890
NsymbHoplonew_01321	K01889
NsymbHoplonew_01322	K02887
NsymbHoplonew_01323	K02916
NsymbHoplonew_01324	K01658
NsymbHoplonew_01325	K00766
NsymbHoplonew_01326	K01835
NsymbHoplonew_01327	K00537
NsymbHoplonew_01328
NsymbHoplonew_01329
NsymbHoplonew_01330	K09810
NsymbHoplonew_01331	K09808
NsymbHoplonew_01332
NsymbHoplonew_01333	K07386
NsymbHoplonew_01337	K07018
NsymbHoplonew_01338	K03787
NsymbHoplonew_01339	K00573
NsymbHoplonew_01340	K06194
NsymbHoplonew_01341	K03181
NsymbHoplonew_01342	K03179
NsymbHoplonew_01343	K02806
NsymbHoplonew_01344	K06023
NsymbHoplonew_01345	K03564
NsymbHoplonew_01346	K08591
NsymbHoplonew_01347	K01633
NsymbHoplonew_01348	K00858
NsymbHoplonew_01349	K03631
NsymbHoplonew_01350	K11107
NsymbHoplonew_01351	K00526
NsymbHoplonew_01352	K00525
NsymbHoplonew_01356
NsymbHoplonew_01357	K11902
NsymbHoplonew_01358	K11901
NsymbHoplonew_01359	K11900
NsymbHoplonew_01360	K24136
NsymbHoplonew_01361	K00382
NsymbHoplonew_01362
NsymbHoplonew_01363	K00796
NsymbHoplonew_01364
NsymbHoplonew_01365	K15738
NsymbHoplonew_01366	K06217
NsymbHoplonew_01367	K00275
NsymbHoplonew_01368	K04755
NsymbHoplonew_01370
NsymbHoplonew_01371	K01497
NsymbHoplonew_01372	K00075
NsymbHoplonew_01373
NsymbHoplonew_01374	K06915
NsymbHoplonew_01375	K13788
NsymbHoplonew_01376	K03664
NsymbHoplonew_01377	K01951
NsymbHoplonew_01378	K04042
NsymbHoplonew_01379	K00820
NsymbHoplonew_01380
NsymbHoplonew_01381	K10563
NsymbHoplonew_01382	K16872
NsymbHoplonew_01383	K00954
NsymbHoplonew_01384	K10764
NsymbHoplonew_01385	K00067
NsymbHoplonew_01386	K01524
NsymbHoplonew_01387	K03217
NsymbHoplonew_01388	K08998
NsymbHoplonew_01389	K03536
NsymbHoplonew_01390	K02914
NsymbHoplonew_01392	K00254
NsymbHoplonew_01393	K04773
NsymbHoplonew_01394	K06179
NsymbHoplonew_01395	K08300
NsymbHoplonew_01397
NsymbHoplonew_01398	K03327
NsymbHoplonew_01399

## Sheet: Knum_Ligh207
Gene ID	K number
Lig_neo_207__00002	K03671
Lig_neo_207__00003	K03628
Lig_neo_207__00006	K01778
Lig_neo_207__00007	K03657
Lig_neo_207__00008	K03284
Lig_neo_207__00009
Lig_neo_207__00013	K00133
Lig_neo_207__00014
Lig_neo_207__00015	K03524
Lig_neo_207__00016	K00075
Lig_neo_207__00018	K03549
Lig_neo_207__00019	K03704
Lig_neo_207__00020	K03799
Lig_neo_207__00021	K19304
Lig_neo_207__00022	K01159
Lig_neo_207__00023	K01876
Lig_neo_207__00024	K01887
Lig_neo_207__00025	K03980
Lig_neo_207__00027	K13821
Lig_neo_207__00029	K01839
Lig_neo_207__00030	K00962
Lig_neo_207__00031	K02956
Lig_neo_207__00032	K02834
Lig_neo_207__00033	K02519
Lig_neo_207__00034	K02600
Lig_neo_207__00037	K03075
Lig_neo_207__00038	K00796
Lig_neo_207__00039	K03798
Lig_neo_207__00040	K02427
Lig_neo_207__00041	K03624
Lig_neo_207__00042	K03979
Lig_neo_207__00043	K02899
Lig_neo_207__00044	K02888
Lig_neo_207__00045
Lig_neo_207__00046
Lig_neo_207__00047	K01507
Lig_neo_207__00048	K02939
Lig_neo_207__00049	K02963
Lig_neo_207__00050	K02990
Lig_neo_207__00051	K03218
Lig_neo_207__00052	K04087
Lig_neo_207__00053	K04088
Lig_neo_207__00054	K00791
Lig_neo_207__00055	K01497
Lig_neo_207__00056
Lig_neo_207__00057	K06131
Lig_neo_207__00059	K04773
Lig_neo_207__00060	K00134
Lig_neo_207__00061	K01951
Lig_neo_207__00062	K00116
Lig_neo_207__00063	K03977
Lig_neo_207__00064	K17713
Lig_neo_207__00065	K01892
Lig_neo_207__00066	K03526
Lig_neo_207__00067	K00940
Lig_neo_207__00068	K01092
Lig_neo_207__00069	K00600
Lig_neo_207__00070	K11991
Lig_neo_207__00071	K00997
Lig_neo_207__00072	K03474
Lig_neo_207__00073	K03584
Lig_neo_207__00074	K03595
Lig_neo_207__00075	K03685
Lig_neo_207__00076	K03100
Lig_neo_207__00077	K03596
Lig_neo_207__00078	K03648
Lig_neo_207__00079	K03687
Lig_neo_207__00080	K00858
Lig_neo_207__00081
Lig_neo_207__00082	K03664
Lig_neo_207__00084	K07300
Lig_neo_207__00085	K01627
Lig_neo_207__00086	K02493
Lig_neo_207__00087	K02835
Lig_neo_207__00088	K02494
Lig_neo_207__00089	K00919
Lig_neo_207__00090	K00948
Lig_neo_207__00091	K01056
Lig_neo_207__00092	K06942
Lig_neo_207__00093	K00998
Lig_neo_207__00094	K05368
Lig_neo_207__00095
Lig_neo_207__00096
Lig_neo_207__00097
Lig_neo_207__00098
Lig_neo_207__00100	K03089
Lig_neo_207__00101	K03110
Lig_neo_207__00102	K08316
Lig_neo_207__00103
Lig_neo_207__00104	K16322
Lig_neo_207__00105	K05595
Lig_neo_207__00106	K02399
Lig_neo_207__00107	K04564
Lig_neo_207__00108	K02897
Lig_neo_207__00109	K02469
Lig_neo_207__00110	K00568
Lig_neo_207__00111	K00525
Lig_neo_207__00112	K00526
Lig_neo_207__00113	K11107
Lig_neo_207__00114	K00655
Lig_neo_207__00115	K02858
Lig_neo_207__00116	K03272
Lig_neo_207__00117	K00974
Lig_neo_207__00118	K06153
Lig_neo_207__00119	K01633
Lig_neo_207__00120	K25706
Lig_neo_207__00121	K02970
Lig_neo_207__00122	K02316
Lig_neo_207__00123	K03086
Lig_neo_207__00125
Lig_neo_207__00126
Lig_neo_207__00127	K07056
Lig_neo_207__00128	K03495
Lig_neo_207__00129	K02108
Lig_neo_207__00130	K02110
Lig_neo_207__00131	K02109
Lig_neo_207__00132	K02113
Lig_neo_207__00133	K02111
Lig_neo_207__00134	K02115
Lig_neo_207__00135	K02112
Lig_neo_207__00136	K02114
Lig_neo_207__00138	K00769
Lig_neo_207__00139
Lig_neo_207__00140
Lig_neo_207__00141	K02342
Lig_neo_207__00142	K03469
Lig_neo_207__00148	K01881
Lig_neo_207__00149	K04075
Lig_neo_207__00150	K01962
Lig_neo_207__00151	K02337
Lig_neo_207__00152	K00748
Lig_neo_207__00153	K00677
Lig_neo_207__00154	K02372
Lig_neo_207__00155	K02536
Lig_neo_207__00156	K06142
Lig_neo_207__00157	K07277
Lig_neo_207__00158	K00981
Lig_neo_207__00159	K00806
Lig_neo_207__00160	K00099
Lig_neo_207__00161	K02838
Lig_neo_207__00162	K09903
Lig_neo_207__00163	K02357
Lig_neo_207__00164	K02967
Lig_neo_207__00165	K01265
Lig_neo_207__00166	K00674
Lig_neo_207__00168	K01714
Lig_neo_207__00169	K01875
Lig_neo_207__00170
Lig_neo_207__00171	K00939
Lig_neo_207__00172	K04079
Lig_neo_207__00173	K06187
Lig_neo_207__00174	K02343
Lig_neo_207__00175	K00759
Lig_neo_207__00176	K18890
Lig_neo_207__00177	K18889
Lig_neo_207__00178	K01338
Lig_neo_207__00179	K03544
Lig_neo_207__00180	K01358
Lig_neo_207__00181	K02297
Lig_neo_207__00182	K02298
Lig_neo_207__00183	K02299
Lig_neo_207__00185	K02257
Lig_neo_207__00186
Lig_neo_207__00187	K00077
Lig_neo_207__00188	K01662
Lig_neo_207__00189	K01095
Lig_neo_207__00190	K00946
Lig_neo_207__00191	K03625
Lig_neo_207__00192	K00794
Lig_neo_207__00193	K11752
Lig_neo_207__00194	K03210
Lig_neo_207__00195	K03386
Lig_neo_207__00196	K19235
Lig_neo_207__00199	K00995
Lig_neo_207__00202	K19416
Lig_neo_207__00203	K01716
Lig_neo_207__00204	K01873
Lig_neo_207__00205	K07091
Lig_neo_207__00206	K11720
Lig_neo_207__00208	K02518
Lig_neo_207__00209	K00384
Lig_neo_207__00210	K03060
Lig_neo_207__00211	K00942
Lig_neo_207__00212	K06861
Lig_neo_207__00213	K09774
Lig_neo_207__00214	K03270
Lig_neo_207__00215	K06041
Lig_neo_207__00216
Lig_neo_207__00217	K00790
Lig_neo_207__00218	K04772
Lig_neo_207__00219	K02871
Lig_neo_207__00220	K02996
Lig_neo_207__00221	K00831
Lig_neo_207__00222	K07038
Lig_neo_207__00223	K01868
Lig_neo_207__00224	K02916
Lig_neo_207__00225	K02887
Lig_neo_207__00226	K01889
Lig_neo_207__00227	K01890
Lig_neo_207__00228	K09014
Lig_neo_207__00229	K09013
Lig_neo_207__00230	K09015
Lig_neo_207__00231	K11717
Lig_neo_207__00232	K02426
Lig_neo_207__00233	K06078
Lig_neo_207__00235	K00793
Lig_neo_207__00236	K07390
Lig_neo_207__00237	K01866
Lig_neo_207__00239	K00208
Lig_neo_207__00240	K03737
Lig_neo_207__00241	K01520
Lig_neo_207__00242	K13038
Lig_neo_207__00243	K02902
Lig_neo_207__00244	K02913
Lig_neo_207__00245	K10563
Lig_neo_207__00246	K00954
Lig_neo_207__00247	K02527
Lig_neo_207__00248
Lig_neo_207__00249	K00057
Lig_neo_207__00250	K01803
Lig_neo_207__00251	K03667
Lig_neo_207__00252	K01419
Lig_neo_207__00253	K04066
Lig_neo_207__00254	K02909
Lig_neo_207__00255	K01776
Lig_neo_207__00256
Lig_neo_207__00257	K03655
Lig_neo_207__00258	K03269
Lig_neo_207__00259	K01883
Lig_neo_207__00260	K01491
Lig_neo_207__00262
Lig_neo_207__00263	K01626
Lig_neo_207__00264	K02884
Lig_neo_207__00265	K00554
Lig_neo_207__00266	K02860
Lig_neo_207__00267	K02959
Lig_neo_207__00268	K03106
Lig_neo_207__00269	K00566
Lig_neo_207__00271	K01885
Lig_neo_207__00272	K11535
Lig_neo_207__00273	K07320
Lig_neo_207__00274	K01736
Lig_neo_207__00275	K00647
Lig_neo_207__00276	K03473
Lig_neo_207__00277	K06173
Lig_neo_207__00278	K01963
Lig_neo_207__00279	K11754
Lig_neo_207__00280	K03186
Lig_neo_207__00281	K00330
Lig_neo_207__00282	K00331
Lig_neo_207__00283	K13378
Lig_neo_207__00284	K00334
Lig_neo_207__00285	K00335
Lig_neo_207__00286	K00336
Lig_neo_207__00287	K00337
Lig_neo_207__00288	K00338
Lig_neo_207__00289	K00339
Lig_neo_207__00290	K00340
Lig_neo_207__00291	K00341
Lig_neo_207__00292	K00342
Lig_neo_207__00293	K00343
Lig_neo_207__00294	K03568
Lig_neo_207__00295	K03569
Lig_neo_207__00296	K03786
Lig_neo_207__00297	K02160
Lig_neo_207__00298	K01961
Lig_neo_207__00299	K01874
Lig_neo_207__00300	K00876
Lig_neo_207__00301	K01665
Lig_neo_207__00302	K14742
Lig_neo_207__00303	K03592
Lig_neo_207__00304	K01439
Lig_neo_207__00305	K00615
Lig_neo_207__00306	K00616
Lig_neo_207__00307	K01972
Lig_neo_207__00308	K01151
Lig_neo_207__00309	K07337
Lig_neo_207__00310	K02503
Lig_neo_207__00311	K03424
Lig_neo_207__00312	K02341
Lig_neo_207__00313	K00943
Lig_neo_207__00314	K02619
Lig_neo_207__00315	K02078
Lig_neo_207__00316	K00059
Lig_neo_207__00317	K00645
Lig_neo_207__00318	K00648
Lig_neo_207__00319	K02911
Lig_neo_207__00320	K08300
Lig_neo_207__00321	K13292
Lig_neo_207__00322	K03644
Lig_neo_207__00323	K03801
Lig_neo_207__00324
Lig_neo_207__00326	K01869
Lig_neo_207__00327	K07042
Lig_neo_207__00328
Lig_neo_207__00333	K01886
Lig_neo_207__00334	K03839
Lig_neo_207__00335
Lig_neo_207__00336	K00164
Lig_neo_207__00337	K00658
Lig_neo_207__00339	K01921
Lig_neo_207__00340	K00833
Lig_neo_207__00341	K01012
Lig_neo_207__00342	K00652
Lig_neo_207__00343	K02169
Lig_neo_207__00344	K01935
Lig_neo_207__00345	K04567
Lig_neo_207__00346	K02836
Lig_neo_207__00349	K03563
Lig_neo_207__00350	K01872
Lig_neo_207__00351	K03553
Lig_neo_207__00352	K01770
Lig_neo_207__00353	K00991
Lig_neo_207__00354	K01243
Lig_neo_207__00355	K15724
Lig_neo_207__00356	K05365
Lig_neo_207__00357	K06204
Lig_neo_207__00358	K00950
Lig_neo_207__00359	K00606
Lig_neo_207__00360	K01918
Lig_neo_207__00361	K00382
Lig_neo_207__00362	K00627
Lig_neo_207__00363	K00163
Lig_neo_207__00364	K00859
Lig_neo_207__00365	K03070
Lig_neo_207__00366
Lig_neo_207__00367	K02535
Lig_neo_207__00368	K01924
Lig_neo_207__00369	K02563
Lig_neo_207__00370	K01925
Lig_neo_207__00371	K01000
Lig_neo_207__00372	K01929
Lig_neo_207__00373	K01928
Lig_neo_207__00374	K03438
Lig_neo_207__00375	K04744
Lig_neo_207__00376	K03771
Lig_neo_207__00377	K00097
Lig_neo_207__00378	K02528
Lig_neo_207__00379	K01525
Lig_neo_207__00380	K00287
Lig_neo_207__00381
Lig_neo_207__00382
Lig_neo_207__00383	K03527
Lig_neo_207__00384	K03101
Lig_neo_207__00385	K01870
Lig_neo_207__00386	K11753
Lig_neo_207__00387	K02968
Lig_neo_207__00388	K03686
Lig_neo_207__00389	K04043
Lig_neo_207__00390
Lig_neo_207__00392	K04078
Lig_neo_207__00393	K04077
Lig_neo_207__00394	K19810
Lig_neo_207__00395	K02356
Lig_neo_207__00396	K04568
Lig_neo_207__00397	K01613
Lig_neo_207__00398	K13288
Lig_neo_207__00400	K08306
Lig_neo_207__00401	K00286
Lig_neo_207__00402	K07447
Lig_neo_207__00403	K07735
Lig_neo_207__00404	K09761
Lig_neo_207__00405	K01150
Lig_neo_207__00406	K01807
Lig_neo_207__00407
Lig_neo_207__00408	K01893
Lig_neo_207__00409	K00979
Lig_neo_207__00410	K09791
Lig_neo_207__00411	K00912
Lig_neo_207__00412	K11085
Lig_neo_207__00413	K02945
Lig_neo_207__00414	K00800
Lig_neo_207__00415	K01879
Lig_neo_207__00416	K01878
Lig_neo_207__00417
Lig_neo_207__00418	K04081
Lig_neo_207__00419	K02470
Lig_neo_207__00420	K02338
Lig_neo_207__00421	K02914
Lig_neo_207__00422	K03536
Lig_neo_207__00423	K08998
Lig_neo_207__00424	K03217
Lig_neo_207__00425	K03650
Lig_neo_207__00426	K03111
Lig_neo_207__00427	K02314
Lig_neo_207__00428	K00631
Lig_neo_207__00429	K00014
Lig_neo_207__00430	K07566
Lig_neo_207__00431	K01462
Lig_neo_207__00432	K00604
Lig_neo_207__00433	K02879
Lig_neo_207__00434	K03040
Lig_neo_207__00435	K02986
Lig_neo_207__00436	K02948
Lig_neo_207__00437	K02952
Lig_neo_207__00438	K02919
Lig_neo_207__00439	K03076
Lig_neo_207__00440	K02876
Lig_neo_207__00441	K02907
Lig_neo_207__00442	K02988
Lig_neo_207__00443	K02881
Lig_neo_207__00444	K02933
Lig_neo_207__00445	K02994
Lig_neo_207__00446	K02954
Lig_neo_207__00447	K02931
Lig_neo_207__00448	K02895
Lig_neo_207__00449	K02874
Lig_neo_207__00450	K02961
Lig_neo_207__00451	K02904
Lig_neo_207__00452	K02878
Lig_neo_207__00453	K02982
Lig_neo_207__00454	K02890
Lig_neo_207__00455	K02965
Lig_neo_207__00456	K02886
Lig_neo_207__00457	K02892
Lig_neo_207__00458	K02926
Lig_neo_207__00459	K02906
Lig_neo_207__00460	K02946
Lig_neo_207__00461	K02170
Lig_neo_207__00462	K01610
Lig_neo_207__00463	K00891
Lig_neo_207__00464	K01735
Lig_neo_207__00465	K01783
Lig_neo_207__00466	K01867
Lig_neo_207__00467	K01664
Lig_neo_207__00468	K02950
Lig_neo_207__00469	K02992
Lig_neo_207__00470	K02355
Lig_neo_207__00471	K02358
Lig_neo_207__00472	K03073
Lig_neo_207__00473	K02601
Lig_neo_207__00474	K02867
Lig_neo_207__00475	K02863
Lig_neo_207__00476	K02864
Lig_neo_207__00477	K02935
Lig_neo_207__00478	K03043
Lig_neo_207__00479	K03046
NsymbHoplonew_00495	K03565
NsymbHoplonew_00498	K03547
NsymbHoplonew_00499	K03546
NsymbHoplonew_00501	K06956
NsymbHoplonew_00503	K08281
NsymbHoplonew_00504	K01414
NsymbHoplonew_00505
NsymbHoplonew_00506	K00657
NsymbHoplonew_00508	K07215
NsymbHoplonew_00509	K03702
NsymbHoplonew_00510	K04760
NsymbHoplonew_00511	K05807
NsymbHoplonew_00512	K06180
NsymbHoplonew_00513	K01733
NsymbHoplonew_00514	K07301
NsymbHoplonew_00515
NsymbHoplonew_00516	K13747
NsymbHoplonew_00517	K03585
NsymbHoplonew_00518	K18138
NsymbHoplonew_00519	K18139
NsymbHoplonew_00520	K02902
NsymbHoplonew_00521	K02913
NsymbHoplonew_00523	K00763
NsymbHoplonew_00525	K08303
NsymbHoplonew_00526	K00773
NsymbHoplonew_00527
NsymbHoplonew_00528	K06942
NsymbHoplonew_00529	K03978
NsymbHoplonew_00530
NsymbHoplonew_00531
NsymbHoplonew_00532
NsymbHoplonew_00533	K01687
NsymbHoplonew_00534	K13292
NsymbHoplonew_00535	K22292
NsymbHoplonew_00536	K01448
NsymbHoplonew_00537	K06925
NsymbHoplonew_00538	K06168
NsymbHoplonew_00539	K02879
NsymbHoplonew_00540	K03040
NsymbHoplonew_00541	K02986
NsymbHoplonew_00542	K02948
NsymbHoplonew_00543	K02952
NsymbHoplonew_00544	K02518
NsymbHoplonew_00545	K03076
NsymbHoplonew_00546	K02876
NsymbHoplonew_00547
NsymbHoplonew_00548	K02988
NsymbHoplonew_00549	K02881
NsymbHoplonew_00550	K02933
NsymbHoplonew_00551	K02994
NsymbHoplonew_00552	K02954
NsymbHoplonew_00553	K02931
NsymbHoplonew_00554	K02895
NsymbHoplonew_00555	K02874
NsymbHoplonew_00556	K02961
NsymbHoplonew_00557	K02904
NsymbHoplonew_00558	K02878
NsymbHoplonew_00559	K02982
NsymbHoplonew_00560	K02890
NsymbHoplonew_00561	K02965
NsymbHoplonew_00562	K02886
NsymbHoplonew_00563	K02892
NsymbHoplonew_00564	K02926
NsymbHoplonew_00565	K02906
NsymbHoplonew_00566	K02946
NsymbHoplonew_00567	K02358
NsymbHoplonew_00568	K02355
NsymbHoplonew_00569	K02992
NsymbHoplonew_00570	K02950
NsymbHoplonew_00571	K03046
NsymbHoplonew_00572	K03043
NsymbHoplonew_00573	K02935
NsymbHoplonew_00574	K02864
NsymbHoplonew_00575	K02863
NsymbHoplonew_00576	K02867
NsymbHoplonew_00577	K02601
NsymbHoplonew_00578	K03073
NsymbHoplonew_00580	K02358
NsymbHoplonew_00584
NsymbHoplonew_00585
NsymbHoplonew_00586	K03446
NsymbHoplonew_00587	K03543
NsymbHoplonew_00588	K02528
NsymbHoplonew_00589	K04763
NsymbHoplonew_00591	K05896
NsymbHoplonew_00592	K22132
NsymbHoplonew_00593	K01424
NsymbHoplonew_00594	K08083
NsymbHoplonew_00595	K03979
NsymbHoplonew_00596	K01883
NsymbHoplonew_00597	K02337
NsymbHoplonew_00598	K00677
NsymbHoplonew_00599	K02372
NsymbHoplonew_00600	K02536
NsymbHoplonew_00601	K07277
NsymbHoplonew_00602	K11749
NsymbHoplonew_00603	K00099
NsymbHoplonew_00604	K00981
NsymbHoplonew_00605	K00806
NsymbHoplonew_00606	K02838
NsymbHoplonew_00607	K09903
NsymbHoplonew_00608	K02357
NsymbHoplonew_00609	K02967
NsymbHoplonew_00610	K01918
NsymbHoplonew_00611
NsymbHoplonew_00612
NsymbHoplonew_00613	K00311
NsymbHoplonew_00614
NsymbHoplonew_00615
NsymbHoplonew_00617	K00831
NsymbHoplonew_00618	K09748
NsymbHoplonew_00619	K02600
NsymbHoplonew_00620	K02519
NsymbHoplonew_00621	K02834
NsymbHoplonew_00622
NsymbHoplonew_00623
NsymbHoplonew_00624	K01940
NsymbHoplonew_00625
NsymbHoplonew_00627	K03695
NsymbHoplonew_00628
NsymbHoplonew_00629	K00800
NsymbHoplonew_00630	K06041
NsymbHoplonew_00631	K03270
NsymbHoplonew_00632
NsymbHoplonew_00633	K09774
NsymbHoplonew_00634	K06861
NsymbHoplonew_00635
NsymbHoplonew_00636	K00982
NsymbHoplonew_00637	K00024
NsymbHoplonew_00638	K00241
NsymbHoplonew_00639	K00242
NsymbHoplonew_00640	K00239
NsymbHoplonew_00641	K00240
NsymbHoplonew_00642	K09159
NsymbHoplonew_00643	K01647
NsymbHoplonew_00644	K00164
NsymbHoplonew_00645	K00658
NsymbHoplonew_00646	K00382
NsymbHoplonew_00647	K01903
NsymbHoplonew_00648	K01902
NsymbHoplonew_00651	K07496
NsymbHoplonew_00652	K00626
NsymbHoplonew_00654	K03625
NsymbHoplonew_00655	K00794
NsymbHoplonew_00656	K03686
NsymbHoplonew_00657
NsymbHoplonew_00658	K03311
NsymbHoplonew_00659
NsymbHoplonew_00660	K01704
NsymbHoplonew_00661	K01703
NsymbHoplonew_00662	K13634
NsymbHoplonew_00663	K01322
NsymbHoplonew_00664	K02621
NsymbHoplonew_00665
NsymbHoplonew_00666
NsymbHoplonew_00667
NsymbHoplonew_00668
NsymbHoplonew_00669	K04565
NsymbHoplonew_00670	K00262
NsymbHoplonew_00671	K00573
NsymbHoplonew_00672	K01775
NsymbHoplonew_00673	K02469
NsymbHoplonew_00674
NsymbHoplonew_00675
NsymbHoplonew_00676	K02356
NsymbHoplonew_00677	K01689
NsymbHoplonew_00678	K08309
NsymbHoplonew_00679	K03498
NsymbHoplonew_00680	K00748
NsymbHoplonew_00681	K01872
NsymbHoplonew_00682
NsymbHoplonew_00683
NsymbHoplonew_00685	K03116
NsymbHoplonew_00686
NsymbHoplonew_00687	K03118
NsymbHoplonew_00688	K08307
NsymbHoplonew_00689	K03628
NsymbHoplonew_00690	K02553
NsymbHoplonew_00691	K11105
NsymbHoplonew_00692	K01004
NsymbHoplonew_00693	K00925
NsymbHoplonew_00694
NsymbHoplonew_00695	K03602
NsymbHoplonew_00696	K00795
NsymbHoplonew_00697	K00681
NsymbHoplonew_00698	K17103
NsymbHoplonew_00699	K01613
NsymbHoplonew_00700	K01963
NsymbHoplonew_00701	K01695
NsymbHoplonew_00702	K01696
NsymbHoplonew_00703	K01817
NsymbHoplonew_00704	K06173
NsymbHoplonew_00705	K11753
NsymbHoplonew_00706	K01870
NsymbHoplonew_00707	K03101
NsymbHoplonew_00708	K03527
NsymbHoplonew_00709	K02871
NsymbHoplonew_00710	K02996
NsymbHoplonew_00711	K10026
NsymbHoplonew_00712	K01737
NsymbHoplonew_00714	K03723
NsymbHoplonew_00715	K04066
NsymbHoplonew_00716	K07259
NsymbHoplonew_00717	K03071
NsymbHoplonew_00718	K06213
NsymbHoplonew_00719
NsymbHoplonew_00720
NsymbHoplonew_00724
NsymbHoplonew_00725
NsymbHoplonew_00726	K14652
NsymbHoplonew_00727	K01937
NsymbHoplonew_00728	K01627
NsymbHoplonew_00729	K01207
NsymbHoplonew_00730	K04771
NsymbHoplonew_00731	K10773
NsymbHoplonew_00732
NsymbHoplonew_00733	K01807
NsymbHoplonew_00734	K00600
NsymbHoplonew_00735	K01507
NsymbHoplonew_00736	K00990
NsymbHoplonew_00737	K06889
NsymbHoplonew_00738
NsymbHoplonew_00739	K10679
NsymbHoplonew_00740
NsymbHoplonew_00743	K16868
NsymbHoplonew_00746
NsymbHoplonew_00751	K06204
NsymbHoplonew_00752
NsymbHoplonew_00753	K00286
NsymbHoplonew_00754	K06997
NsymbHoplonew_00755	K02669
NsymbHoplonew_00756	K02169
NsymbHoplonew_00757	K07001
NsymbHoplonew_00758	K03654
NsymbHoplonew_00759
NsymbHoplonew_00760	K15984
NsymbHoplonew_00761
NsymbHoplonew_00762
NsymbHoplonew_00763
NsymbHoplonew_00764	K03216
NsymbHoplonew_00765	K09458
NsymbHoplonew_00766	K02078
NsymbHoplonew_00767	K00057
NsymbHoplonew_00768
NsymbHoplonew_00769	K09125
NsymbHoplonew_00770	K09457
NsymbHoplonew_00771	K03424
NsymbHoplonew_00772	K02676
NsymbHoplonew_00773	K02341
NsymbHoplonew_00774	K00943
NsymbHoplonew_00775	K07082
NsymbHoplonew_00776	K01873
NsymbHoplonew_00777	K25137
NsymbHoplonew_00778	K00859
NsymbHoplonew_00779	K02654
NsymbHoplonew_00780	K02653
NsymbHoplonew_00781	K02652
NsymbHoplonew_00782	K18133
NsymbHoplonew_00783	K00969
NsymbHoplonew_00784	K09710
NsymbHoplonew_00785	K00783
NsymbHoplonew_00786	K01698
NsymbHoplonew_00787	K06182
NsymbHoplonew_00788	K03576
NsymbHoplonew_00789	K00549
NsymbHoplonew_00790	K07113
NsymbHoplonew_00791
NsymbHoplonew_00792	K01626
NsymbHoplonew_00793	K03820
NsymbHoplonew_00794	K06189
NsymbHoplonew_00795	K07042
NsymbHoplonew_00796	K01638
NsymbHoplonew_00797	K01419
NsymbHoplonew_00798	K03667
NsymbHoplonew_00799
NsymbHoplonew_00800	K03469
NsymbHoplonew_00801	K01955
NsymbHoplonew_00802	K01956
NsymbHoplonew_00803
NsymbHoplonew_00804
NsymbHoplonew_00805
NsymbHoplonew_00806	K00325
NsymbHoplonew_00807	K00324
NsymbHoplonew_00808	K01156
NsymbHoplonew_00809	K07316
NsymbHoplonew_00810
NsymbHoplonew_00811	K07316
NsymbHoplonew_00812
NsymbHoplonew_00813
NsymbHoplonew_00814
NsymbHoplonew_00815
NsymbHoplonew_00816
NsymbHoplonew_00817	K00878
NsymbHoplonew_00818	K00941
NsymbHoplonew_00819	K00788
NsymbHoplonew_00820	K00287
NsymbHoplonew_00821	K00560
NsymbHoplonew_00822
NsymbHoplonew_00823	K00641
NsymbHoplonew_00824	K06183
NsymbHoplonew_00825
NsymbHoplonew_00826	K01297
NsymbHoplonew_00827	K00029
NsymbHoplonew_00829	K02237
NsymbHoplonew_00830	K13888
NsymbHoplonew_00831	K05685
NsymbHoplonew_00832	K01945
NsymbHoplonew_00833
NsymbHoplonew_00834	K03522
NsymbHoplonew_00835	K03521
NsymbHoplonew_00836	K02841
NsymbHoplonew_00837
NsymbHoplonew_00838	K02535
NsymbHoplonew_00839	K03650
NsymbHoplonew_00840	K11073
NsymbHoplonew_00841	K02558
NsymbHoplonew_00842	K07084
NsymbHoplonew_00843	K01520
NsymbHoplonew_00844	K00566
NsymbHoplonew_00845	K01897
NsymbHoplonew_00846	K01897
NsymbHoplonew_00847	K00790
NsymbHoplonew_00848
NsymbHoplonew_00849
NsymbHoplonew_00850	K03743
NsymbHoplonew_00851	K01810
NsymbHoplonew_00852	K03555
NsymbHoplonew_00853	K09811
NsymbHoplonew_00854	K09812
NsymbHoplonew_00855	K03110
NsymbHoplonew_00857	K01878
NsymbHoplonew_00858	K01879
NsymbHoplonew_00859	K07566
NsymbHoplonew_00860	K07278
NsymbHoplonew_00861	K09800
NsymbHoplonew_00862	K01869
NsymbHoplonew_00864	K07496
NsymbHoplonew_00866	K06200
NsymbHoplonew_00867
NsymbHoplonew_00868	K07093
NsymbHoplonew_00870	K01681
NsymbHoplonew_00871	K00620
NsymbHoplonew_00872	K03183
NsymbHoplonew_00873	K02836
NsymbHoplonew_00874	K03550
NsymbHoplonew_00875	K01159
NsymbHoplonew_00876	K21990
NsymbHoplonew_00877	K00655
NsymbHoplonew_00878	K00655
NsymbHoplonew_00879	K03273
NsymbHoplonew_00880	K07270
NsymbHoplonew_00881	K02847
NsymbHoplonew_00882	K04752
NsymbHoplonew_00883
NsymbHoplonew_00884
NsymbHoplonew_00885
NsymbHoplonew_00886
NsymbHoplonew_00888	K03424
NsymbHoplonew_00889
NsymbHoplonew_00890	K01778
NsymbHoplonew_00891	K09921
NsymbHoplonew_00893	K03575
NsymbHoplonew_00895	K08152
NsymbHoplonew_00896	K07552
NsymbHoplonew_00897
NsymbHoplonew_00898
NsymbHoplonew_00899	K00643
NsymbHoplonew_00900	K07102
NsymbHoplonew_00901	K04744
NsymbHoplonew_00902
NsymbHoplonew_00903	K00097
NsymbHoplonew_00904	K02065
NsymbHoplonew_00905	K02066
NsymbHoplonew_00906	K02067
NsymbHoplonew_00907	K07323
NsymbHoplonew_00908	K12500
NsymbHoplonew_00909	K07053
NsymbHoplonew_00910
NsymbHoplonew_00911	K01626
NsymbHoplonew_00912
NsymbHoplonew_00913	K01992
NsymbHoplonew_00914	K01990
NsymbHoplonew_00915	K01586
NsymbHoplonew_00916
NsymbHoplonew_00917	K06202
NsymbHoplonew_00918	K01256
NsymbHoplonew_00919	K03386
NsymbHoplonew_00920	K01338
NsymbHoplonew_00921	K03530
NsymbHoplonew_00922
NsymbHoplonew_00923
NsymbHoplonew_00924	K03789
NsymbHoplonew_00925	K14742
NsymbHoplonew_00926	K08311
NsymbHoplonew_00927	K02622
NsymbHoplonew_00928	K00610
NsymbHoplonew_00929	K00609
NsymbHoplonew_00930
NsymbHoplonew_00931	K01007
NsymbHoplonew_00932	K09773
NsymbHoplonew_00933	K04567
NsymbHoplonew_00934	K03593
NsymbHoplonew_00935	K03269
NsymbHoplonew_00936
NsymbHoplonew_00937	K01756
NsymbHoplonew_00938
NsymbHoplonew_00939	K12686
NsymbHoplonew_00940	K02897
NsymbHoplonew_00941	K00948
NsymbHoplonew_00943	K00919
NsymbHoplonew_00944	K02494
NsymbHoplonew_00945
NsymbHoplonew_00946
NsymbHoplonew_00947	K09861
NsymbHoplonew_00948	K01012
NsymbHoplonew_00949	K01126
NsymbHoplonew_00950
NsymbHoplonew_00951	K03599
NsymbHoplonew_00952	K03600
NsymbHoplonew_00953	K01652
NsymbHoplonew_00954	K01653
NsymbHoplonew_00955	K00053
NsymbHoplonew_00956	K04761
NsymbHoplonew_00957	K03608
NsymbHoplonew_00958	K03609
NsymbHoplonew_00959	K03610
NsymbHoplonew_00960	K00760
NsymbHoplonew_00961	K02793
NsymbHoplonew_00962	K02784
NsymbHoplonew_00963	K08483
NsymbHoplonew_00964	K00133
NsymbHoplonew_00965
NsymbHoplonew_00966
NsymbHoplonew_00967	K09761
NsymbHoplonew_00968	K08304
NsymbHoplonew_00970
NsymbHoplonew_00971	K03271
NsymbHoplonew_00972	K07056
NsymbHoplonew_00976
NsymbHoplonew_00979	K07496
NsymbHoplonew_00980	K07496
NsymbHoplonew_00983
NsymbHoplonew_00986	K03495
NsymbHoplonew_00987	K03501
NsymbHoplonew_00988	K03496
NsymbHoplonew_00989	K03497
NsymbHoplonew_00991	K02108
NsymbHoplonew_00992	K02110
NsymbHoplonew_00993	K02109
NsymbHoplonew_00994	K02113
NsymbHoplonew_00995	K02111
NsymbHoplonew_00996	K02115
NsymbHoplonew_00997	K02112
NsymbHoplonew_00998	K02114
NsymbHoplonew_00999	K16235
NsymbHoplonew_01000	K03168
NsymbHoplonew_01001	K03747
NsymbHoplonew_01002	K04096
NsymbHoplonew_01003
NsymbHoplonew_01004	K01462
NsymbHoplonew_01005	K00604
NsymbHoplonew_01006	K03500
NsymbHoplonew_01007
NsymbHoplonew_01008
NsymbHoplonew_01009
NsymbHoplonew_01010	K08218
NsymbHoplonew_01011	K00147
NsymbHoplonew_01012	K03799
NsymbHoplonew_01013	K00974
NsymbHoplonew_01014
NsymbHoplonew_01015	K02342
NsymbHoplonew_01016	K00991
NsymbHoplonew_01017	K01770
NsymbHoplonew_01018	K00380
NsymbHoplonew_01019
NsymbHoplonew_01020	K01749
NsymbHoplonew_01021	K01719
NsymbHoplonew_01022	K01599
NsymbHoplonew_01023	K01262
NsymbHoplonew_01024	K03834
NsymbHoplonew_01026	K04564
NsymbHoplonew_01027	K05589
NsymbHoplonew_01028
NsymbHoplonew_01029
NsymbHoplonew_01030
NsymbHoplonew_01031
NsymbHoplonew_01032	K00003
NsymbHoplonew_01033	K07090
NsymbHoplonew_01035	K01515
NsymbHoplonew_01036	K01126
NsymbHoplonew_01037	K05813
NsymbHoplonew_01038	K05814
NsymbHoplonew_01039	K05815
NsymbHoplonew_01040	K05816
NsymbHoplonew_01041
NsymbHoplonew_01042	K06207
NsymbHoplonew_01043	K03573
NsymbHoplonew_01044	K06223
NsymbHoplonew_01048	K01129
NsymbHoplonew_01049	K00928
NsymbHoplonew_01050
NsymbHoplonew_01051
NsymbHoplonew_01052	K03657
NsymbHoplonew_01053	K07115
NsymbHoplonew_01054	K03841
NsymbHoplonew_01055	K03767
NsymbHoplonew_01056	K03768
NsymbHoplonew_01057
NsymbHoplonew_01058	K17758
NsymbHoplonew_01059	K01069
NsymbHoplonew_01060	K01739
NsymbHoplonew_01062	K03621
NsymbHoplonew_01063	K02911
NsymbHoplonew_01064	K07040
NsymbHoplonew_01065	K25422
NsymbHoplonew_01066	K07056
NsymbHoplonew_01067	K00134
NsymbHoplonew_01068	K06190
NsymbHoplonew_01069	K05527
NsymbHoplonew_01070
NsymbHoplonew_01071	K02339
NsymbHoplonew_01072	K01255
NsymbHoplonew_01073	K07091
NsymbHoplonew_01074	K11720
NsymbHoplonew_01075	K14260
NsymbHoplonew_01076	K02909
NsymbHoplonew_01077	K02919
NsymbHoplonew_01078
NsymbHoplonew_01079	K02520
NsymbHoplonew_01080	K01868
NsymbHoplonew_01082	K16087
NsymbHoplonew_01083	K00852
NsymbHoplonew_01084	K00821
NsymbHoplonew_01085	K07262
NsymbHoplonew_01086	K08301
NsymbHoplonew_01087	K00640
NsymbHoplonew_01088	K00230
NsymbHoplonew_01092
NsymbHoplonew_01094
NsymbHoplonew_01098
NsymbHoplonew_01100	K00558
NsymbHoplonew_01101
NsymbHoplonew_01102
NsymbHoplonew_01103	K07491
NsymbHoplonew_01104	K07496
NsymbHoplonew_01106
NsymbHoplonew_01110
NsymbHoplonew_01111	K03197
NsymbHoplonew_01112	K03199
NsymbHoplonew_01113	K03200
NsymbHoplonew_01115	K03201
NsymbHoplonew_01116	K03203
NsymbHoplonew_01117	K03204
NsymbHoplonew_01118
NsymbHoplonew_01119	K03196
NsymbHoplonew_01120	K03205
NsymbHoplonew_01122
NsymbHoplonew_01123
NsymbHoplonew_01124
NsymbHoplonew_01125
NsymbHoplonew_01126
NsymbHoplonew_01127	K13288
NsymbHoplonew_01128	K01876
NsymbHoplonew_01129	K02968
NsymbHoplonew_01130	K06194
NsymbHoplonew_01131	K02517
NsymbHoplonew_01132	K02517
NsymbHoplonew_01134	K00789
NsymbHoplonew_01135	K05539
NsymbHoplonew_01136	K01004
NsymbHoplonew_01137	K01079
NsymbHoplonew_01138	K04078
NsymbHoplonew_01139	K04077
NsymbHoplonew_01140
NsymbHoplonew_01141	K03474
NsymbHoplonew_01142	K03584
NsymbHoplonew_01143	K01919
NsymbHoplonew_01147	K01738
NsymbHoplonew_01148
NsymbHoplonew_01149	K08324
NsymbHoplonew_01150
NsymbHoplonew_01151	K07462
NsymbHoplonew_01153	K07496
NsymbHoplonew_01156
NsymbHoplonew_01157	K03790
NsymbHoplonew_01158
NsymbHoplonew_01159	K00615
NsymbHoplonew_01160	K03561
NsymbHoplonew_01161	K03559
NsymbHoplonew_01162	K00135
NsymbHoplonew_01163	K01962
NsymbHoplonew_01164	K04075
NsymbHoplonew_01165	K03088
NsymbHoplonew_01168	K00762
NsymbHoplonew_01169	K01142
NsymbHoplonew_01170	K04485
NsymbHoplonew_01171	K03835
NsymbHoplonew_01172	K01624
NsymbHoplonew_01174	K01662
NsymbHoplonew_01175	K02495
NsymbHoplonew_01176
NsymbHoplonew_01177	K00219
NsymbHoplonew_01178	K21303
NsymbHoplonew_01180	K01790
NsymbHoplonew_01181	K01710
NsymbHoplonew_01182	K06938
NsymbHoplonew_01183
NsymbHoplonew_01185	K03417
NsymbHoplonew_01186	K01659
NsymbHoplonew_01187	K01720
NsymbHoplonew_01188	K03070
NsymbHoplonew_01189	K03152
NsymbHoplonew_01190
NsymbHoplonew_01191	K09801
NsymbHoplonew_01192	K01056
NsymbHoplonew_01193	K02533
NsymbHoplonew_01194	K01092
NsymbHoplonew_01195	K03704
NsymbHoplonew_01196	K02619
NsymbHoplonew_01197	K01665
NsymbHoplonew_01198
NsymbHoplonew_01199	K01585
NsymbHoplonew_01200	K01480
NsymbHoplonew_01201	K02959
NsymbHoplonew_01202	K02860
NsymbHoplonew_01203	K00554
NsymbHoplonew_01204	K02884
NsymbHoplonew_01205	K00931
NsymbHoplonew_01206	K02970
NsymbHoplonew_01207	K02316
NsymbHoplonew_01208	K03086
NsymbHoplonew_01209
NsymbHoplonew_01210	K20490
NsymbHoplonew_01211	K20491
NsymbHoplonew_01214
NsymbHoplonew_01215
NsymbHoplonew_01216
NsymbHoplonew_01221
NsymbHoplonew_01223
NsymbHoplonew_01224
NsymbHoplonew_01225	K03529
NsymbHoplonew_01226	K00059
NsymbHoplonew_01227	K03499
NsymbHoplonew_01228	K21344
NsymbHoplonew_01229	K01591
NsymbHoplonew_01230	K19804
NsymbHoplonew_01231
NsymbHoplonew_01232	K00826
NsymbHoplonew_01233	K02843
NsymbHoplonew_01234	K00942
NsymbHoplonew_01235	K03060
NsymbHoplonew_01236	K01139
NsymbHoplonew_01237
NsymbHoplonew_01238	K09158
NsymbHoplonew_01239	K03801
NsymbHoplonew_01240	K03644
NsymbHoplonew_01241	K03106
NsymbHoplonew_01242	K03182
NsymbHoplonew_01243	K07568
NsymbHoplonew_01244	K03786
NsymbHoplonew_01245	K02160
NsymbHoplonew_01246	K01961
NsymbHoplonew_01247	K02687
NsymbHoplonew_01248	K14682
NsymbHoplonew_01249	K02238
NsymbHoplonew_01250
NsymbHoplonew_01251	K01923
NsymbHoplonew_01253	K01776
NsymbHoplonew_01254	K00906
NsymbHoplonew_01255	K03687
NsymbHoplonew_01256	K04043
NsymbHoplonew_01257	K03594
NsymbHoplonew_01258	K03594
NsymbHoplonew_01259	K00652
NsymbHoplonew_01260	K01935
NsymbHoplonew_01261	K00833
NsymbHoplonew_01264	K00674
NsymbHoplonew_01266	K01939
NsymbHoplonew_01267
NsymbHoplonew_01274
NsymbHoplonew_01275	K03553
NsymbHoplonew_01276
NsymbHoplonew_01277	K03582
NsymbHoplonew_01278	K03583
NsymbHoplonew_01279	K05801
NsymbHoplonew_01280	K05801
NsymbHoplonew_01281	K04085
NsymbHoplonew_01282	K01465
NsymbHoplonew_01283
NsymbHoplonew_01284	K03111
NsymbHoplonew_01285	K01950
NsymbHoplonew_01286	K03634
NsymbHoplonew_01287
NsymbHoplonew_01288	K00989
NsymbHoplonew_01289	K03470
NsymbHoplonew_01290	K03439
NsymbHoplonew_01291	K00215
NsymbHoplonew_01292	K06186
NsymbHoplonew_01293	K03711
NsymbHoplonew_01294	K06013
NsymbHoplonew_01295	K06949
NsymbHoplonew_01299	K00425
NsymbHoplonew_01300	K00426
NsymbHoplonew_01301	K16013
NsymbHoplonew_01302	K16012
NsymbHoplonew_01303	K01772
NsymbHoplonew_01304	K03466
NsymbHoplonew_01305	K09001
NsymbHoplonew_01307
NsymbHoplonew_01308	K01972
NsymbHoplonew_01309	K00963
NsymbHoplonew_01310
NsymbHoplonew_01311	K10763
NsymbHoplonew_01313	K04079
NsymbHoplonew_01314	K12686
NsymbHoplonew_01315
NsymbHoplonew_01316
NsymbHoplonew_01317
NsymbHoplonew_01318
NsymbHoplonew_01319	K04764
NsymbHoplonew_01320	K01890
NsymbHoplonew_01321	K01889
NsymbHoplonew_01322	K02887
NsymbHoplonew_01323	K02916
NsymbHoplonew_01324	K01658
NsymbHoplonew_01325	K00766
NsymbHoplonew_01326	K01835
NsymbHoplonew_01327	K00537
NsymbHoplonew_01328
NsymbHoplonew_01329
NsymbHoplonew_01330	K09810
NsymbHoplonew_01331	K09808
NsymbHoplonew_01332
NsymbHoplonew_01333	K07386
NsymbHoplonew_01337	K07018
NsymbHoplonew_01338	K03787
NsymbHoplonew_01339	K00573
NsymbHoplonew_01340	K06194
NsymbHoplonew_01341	K03181
NsymbHoplonew_01342	K03179
NsymbHoplonew_01343	K02806
NsymbHoplonew_01344	K06023
NsymbHoplonew_01345	K03564
NsymbHoplonew_01346	K08591
NsymbHoplonew_01347	K01633
NsymbHoplonew_01348	K00858
NsymbHoplonew_01349	K03631
NsymbHoplonew_01350	K11107
NsymbHoplonew_01351	K00526
NsymbHoplonew_01352	K00525
NsymbHoplonew_01356
NsymbHoplonew_01357	K11902
NsymbHoplonew_01358	K11901
NsymbHoplonew_01359	K11900
NsymbHoplonew_01360	K24136
NsymbHoplonew_01361	K00382
NsymbHoplonew_01362
NsymbHoplonew_01363	K00796
NsymbHoplonew_01364
NsymbHoplonew_01365	K15738
NsymbHoplonew_01366	K06217
NsymbHoplonew_01367	K00275
NsymbHoplonew_01368	K04755
NsymbHoplonew_01370
NsymbHoplonew_01371	K01497
NsymbHoplonew_01372	K00075
NsymbHoplonew_01373
NsymbHoplonew_01374	K06915
NsymbHoplonew_01375	K13788
NsymbHoplonew_01376	K03664
NsymbHoplonew_01377	K01951
NsymbHoplonew_01378	K04042
NsymbHoplonew_01379	K00820
NsymbHoplonew_01380
NsymbHoplonew_01381	K10563
NsymbHoplonew_01382	K16872
NsymbHoplonew_01383	K00954
NsymbHoplonew_01384	K10764
NsymbHoplonew_01385	K00067
NsymbHoplonew_01386	K01524
NsymbHoplonew_01387	K03217
NsymbHoplonew_01388	K08998
NsymbHoplonew_01389	K03536
NsymbHoplonew_01390	K02914
NsymbHoplonew_01392	K00254
NsymbHoplonew_01393	K04773
NsymbHoplonew_01394	K06179
NsymbHoplonew_01395	K08300
NsymbHoplonew_01397
NsymbHoplonew_01398	K03327
NsymbHoplonew_01399

## Sheet: Knum_PuchtPRUG
Gene ID	K number
Pu_sp_PRUG__00003	K01069
Pu_sp_PRUG__00004	K03469
Pu_sp_PRUG__00005	K02342
Pu_sp_PRUG__00006	K03271
Pu_sp_PRUG__00008	K06213
Pu_sp_PRUG__00009	K03386
Pu_sp_PRUG__00010	K03210
Pu_sp_PRUG__00011	K03072
Pu_sp_PRUG__00012	K03074
Pu_sp_PRUG__00013	K11752
Pu_sp_PRUG__00014	K00794
Pu_sp_PRUG__00015	K03625
Pu_sp_PRUG__00016	K00946
Pu_sp_PRUG__00017	K01095
Pu_sp_PRUG__00018	K01662
Pu_sp_PRUG__00019	K00077
Pu_sp_PRUG__00020	K01358
Pu_sp_PRUG__00021	K03544
Pu_sp_PRUG__00022	K01338
Pu_sp_PRUG__00023	K03770
Pu_sp_PRUG__00024	K02343
Pu_sp_PRUG__00025	K09747
Pu_sp_PRUG__00026	K04079
Pu_sp_PRUG__00027	K00939
Pu_sp_PRUG__00028	K03269
Pu_sp_PRUG__00029	K01883
Pu_sp_PRUG__00030	K01491
Pu_sp_PRUG__00032
Pu_sp_PRUG__00033	K03644
Pu_sp_PRUG__00034
Pu_sp_PRUG__00035	K03801
Pu_sp_PRUG__00036	K05837
Pu_sp_PRUG__00037	K05515
Pu_sp_PRUG__00038	K00969
Pu_sp_PRUG__00039
Pu_sp_PRUG__00040
Pu_sp_PRUG__00041	K01869
Pu_sp_PRUG__00042	K03820
Pu_sp_PRUG__00043	K06189
Pu_sp_PRUG__00044	K07042
Pu_sp_PRUG__00045	K03184
Pu_sp_PRUG__00049	K01886
Pu_sp_PRUG__00050	K03839
Pu_sp_PRUG__00051	K01669
Pu_sp_PRUG__00052	K01903
Pu_sp_PRUG__00053	K01902
Pu_sp_PRUG__00054	K00425
Pu_sp_PRUG__00055	K00426
Pu_sp_PRUG__00056	K03562
Pu_sp_PRUG__00057	K03559
Pu_sp_PRUG__00058
Pu_sp_PRUG__00059	K03641
Pu_sp_PRUG__00060	K03640
Pu_sp_PRUG__00061
Pu_sp_PRUG__00062
Pu_sp_PRUG__00063	K03517
Pu_sp_PRUG__00064	K01834
Pu_sp_PRUG__00065	K01921
Pu_sp_PRUG__00066	K07404
Pu_sp_PRUG__00067	K00833
Pu_sp_PRUG__00068	K01012
Pu_sp_PRUG__00069	K00652
Pu_sp_PRUG__00070	K02169
Pu_sp_PRUG__00071	K01935
Pu_sp_PRUG__00072	K02518
Pu_sp_PRUG__00073	K16012
Pu_sp_PRUG__00074	K16013
Pu_sp_PRUG__00075	K00384
Pu_sp_PRUG__00076
Pu_sp_PRUG__00078	K01875
Pu_sp_PRUG__00079	K00831
Pu_sp_PRUG__00080	K00800
Pu_sp_PRUG__00081	K02945
Pu_sp_PRUG__00082	K05788
Pu_sp_PRUG__00083	K11085
Pu_sp_PRUG__00084	K09791
Pu_sp_PRUG__00085	K00979
Pu_sp_PRUG__00086	K01069
Pu_sp_PRUG__00087	K01893
Pu_sp_PRUG__00088	K00254
Pu_sp_PRUG__00089	K01716
Pu_sp_PRUG__00090	K11940
Pu_sp_PRUG__00091	K11179
Pu_sp_PRUG__00092	K19416
Pu_sp_PRUG__00094	K00995
Pu_sp_PRUG__00097	K19235
Pu_sp_PRUG__00098	K08300
Pu_sp_PRUG__00099
Pu_sp_PRUG__00100	K06179
Pu_sp_PRUG__00101	K00648
Pu_sp_PRUG__00102	K00645
Pu_sp_PRUG__00103	K00059
Pu_sp_PRUG__00104	K02078
Pu_sp_PRUG__00105	K09458
Pu_sp_PRUG__00106	K02619
Pu_sp_PRUG__00107	K00943
Pu_sp_PRUG__00109
Pu_sp_PRUG__00110	K03424
Pu_sp_PRUG__00111	K02503
Pu_sp_PRUG__00114	K03723
Pu_sp_PRUG__00115	K09808
Pu_sp_PRUG__00116	K09810
Pu_sp_PRUG__00117	K09808
Pu_sp_PRUG__00118	K01756
Pu_sp_PRUG__00119	K00566
Pu_sp_PRUG__00120	K06942
Pu_sp_PRUG__00121	K01056
Pu_sp_PRUG__00122	K00948
Pu_sp_PRUG__00123	K00919
Pu_sp_PRUG__00124	K02835
Pu_sp_PRUG__00125	K02493
Pu_sp_PRUG__00126	K01627
Pu_sp_PRUG__00127	K01916
Pu_sp_PRUG__00128	K01868
Pu_sp_PRUG__00129	K02520
Pu_sp_PRUG__00130	K02916
Pu_sp_PRUG__00131	K02887
Pu_sp_PRUG__00132	K01889
Pu_sp_PRUG__00133	K01890
Pu_sp_PRUG__00134	K05997
Pu_sp_PRUG__00135	K09014
Pu_sp_PRUG__00136	K09013
Pu_sp_PRUG__00137
Pu_sp_PRUG__00138	K11717
Pu_sp_PRUG__00139	K02426
Pu_sp_PRUG__00140	K06078
Pu_sp_PRUG__00142	K26939
Pu_sp_PRUG__00143	K00793
Pu_sp_PRUG__00144	K07390
Pu_sp_PRUG__00145	K03683
Pu_sp_PRUG__00146	K00275
Pu_sp_PRUG__00147	K01866
Pu_sp_PRUG__00148	K10773
Pu_sp_PRUG__00149
Pu_sp_PRUG__00150	K00208
Pu_sp_PRUG__00151	K01497
Pu_sp_PRUG__00152
Pu_sp_PRUG__00153
Pu_sp_PRUG__00154	K06131
Pu_sp_PRUG__00156
Pu_sp_PRUG__00157	K04773
Pu_sp_PRUG__00158	K00134
Pu_sp_PRUG__00159	K11105
Pu_sp_PRUG__00160	K01775
Pu_sp_PRUG__00161	K03610
Pu_sp_PRUG__00162	K03609
Pu_sp_PRUG__00163	K03608
Pu_sp_PRUG__00164
Pu_sp_PRUG__00165	K01665
Pu_sp_PRUG__00166	K02794
Pu_sp_PRUG__00167	K02795
Pu_sp_PRUG__00168	K02796
Pu_sp_PRUG__00169	K03704
Pu_sp_PRUG__00170	K03799
Pu_sp_PRUG__00171	K14978
Pu_sp_PRUG__00172	K14979
Pu_sp_PRUG__00173	K00036
Pu_sp_PRUG__00174	K00873
Pu_sp_PRUG__00175	K03322
Pu_sp_PRUG__00176	K19304
Pu_sp_PRUG__00177	K01159
Pu_sp_PRUG__00178
Pu_sp_PRUG__00179	K01876
Pu_sp_PRUG__00180	K01887
Pu_sp_PRUG__00181	K03980
Pu_sp_PRUG__00185	K00033
Pu_sp_PRUG__00186	K01494
Pu_sp_PRUG__00187	K01874
Pu_sp_PRUG__00188	K01495
Pu_sp_PRUG__00189	K02897
Pu_sp_PRUG__00190	K09475
Pu_sp_PRUG__00191	K02469
Pu_sp_PRUG__00192	K00568
Pu_sp_PRUG__00193	K00525
Pu_sp_PRUG__00194	K00526
Pu_sp_PRUG__00195	K00343
Pu_sp_PRUG__00196	K00342
Pu_sp_PRUG__00197	K00341
Pu_sp_PRUG__00198	K00340
Pu_sp_PRUG__00199	K00339
Pu_sp_PRUG__00200	K00338
Pu_sp_PRUG__00201	K00337
Pu_sp_PRUG__00202	K00336
Pu_sp_PRUG__00203	K00335
Pu_sp_PRUG__00204	K00334
Pu_sp_PRUG__00205	K13378
Pu_sp_PRUG__00206	K00331
Pu_sp_PRUG__00207	K00330
Pu_sp_PRUG__00208	K00925
Pu_sp_PRUG__00209	K13788
Pu_sp_PRUG__00210	K03186
Pu_sp_PRUG__00211	K03558
Pu_sp_PRUG__00212	K11754
Pu_sp_PRUG__00213	K01963
Pu_sp_PRUG__00214	K06173
Pu_sp_PRUG__00215	K03473
Pu_sp_PRUG__00216	K00647
Pu_sp_PRUG__00217	K01736
Pu_sp_PRUG__00218
Pu_sp_PRUG__00219	K07320
Pu_sp_PRUG__00220	K01885
Pu_sp_PRUG__00223	K01972
Pu_sp_PRUG__00224	K02784
Pu_sp_PRUG__00225	K08483
Pu_sp_PRUG__00226	K00615
Pu_sp_PRUG__00227	K01439
Pu_sp_PRUG__00228
Pu_sp_PRUG__00230	K01714
Pu_sp_PRUG__00231	K00761
Pu_sp_PRUG__00232	K00941
Pu_sp_PRUG__00233	K01951
Pu_sp_PRUG__00234	K00088
Pu_sp_PRUG__00235
Pu_sp_PRUG__00236
Pu_sp_PRUG__00237	K17713
Pu_sp_PRUG__00238
Pu_sp_PRUG__00239	K01892
Pu_sp_PRUG__00240	K03526
Pu_sp_PRUG__00241	K06941
Pu_sp_PRUG__00242	K04487
Pu_sp_PRUG__00243	K01092
Pu_sp_PRUG__00244	K00600
Pu_sp_PRUG__00245	K11991
Pu_sp_PRUG__00246	K00997
Pu_sp_PRUG__00247	K03474
Pu_sp_PRUG__00248	K03595
Pu_sp_PRUG__00249
Pu_sp_PRUG__00250	K03685
Pu_sp_PRUG__00251	K03100
Pu_sp_PRUG__00252	K03596
Pu_sp_PRUG__00253	K00278
Pu_sp_PRUG__00254	K03648
Pu_sp_PRUG__00255	K03687
Pu_sp_PRUG__00256	K00858
Pu_sp_PRUG__00257	K06186
Pu_sp_PRUG__00258	K03664
Pu_sp_PRUG__00260	K00998
Pu_sp_PRUG__00265	K01881
Pu_sp_PRUG__00266	K04075
Pu_sp_PRUG__00267	K01962
Pu_sp_PRUG__00268
Pu_sp_PRUG__00269	K02337
Pu_sp_PRUG__00270	K00748
Pu_sp_PRUG__00271	K00677
Pu_sp_PRUG__00272	K02372
Pu_sp_PRUG__00273	K02536
Pu_sp_PRUG__00274	K06142
Pu_sp_PRUG__00275	K07277
Pu_sp_PRUG__00276	K11749
Pu_sp_PRUG__00277	K00981
Pu_sp_PRUG__00278	K00806
Pu_sp_PRUG__00279	K00099
Pu_sp_PRUG__00280	K02838
Pu_sp_PRUG__00281	K09903
Pu_sp_PRUG__00282	K02357
Pu_sp_PRUG__00283	K02967
Pu_sp_PRUG__00284	K01265
Pu_sp_PRUG__00285	K00674
Pu_sp_PRUG__00286
Pu_sp_PRUG__00287	K03582
Pu_sp_PRUG__00288
Pu_sp_PRUG__00289
Pu_sp_PRUG__00290
Pu_sp_PRUG__00291
Pu_sp_PRUG__00292	K13292
Pu_sp_PRUG__00293	K04567
Pu_sp_PRUG__00294	K02836
Pu_sp_PRUG__00295	K06980
Pu_sp_PRUG__00296	K18800
Pu_sp_PRUG__00297	K03185
Pu_sp_PRUG__00298	K01807
Pu_sp_PRUG__00299	K01624
Pu_sp_PRUG__00300	K00927
Pu_sp_PRUG__00301	K01480
Pu_sp_PRUG__00302	K01585
Pu_sp_PRUG__00303	K00789
Pu_sp_PRUG__00304	K01150
Pu_sp_PRUG__00305	K01920
Pu_sp_PRUG__00306	K06997
Pu_sp_PRUG__00307
Pu_sp_PRUG__00308	K03439
Pu_sp_PRUG__00309	K03575
Pu_sp_PRUG__00310
Pu_sp_PRUG__00311	K08306
Pu_sp_PRUG__00312	K03592
Pu_sp_PRUG__00313	K03568
Pu_sp_PRUG__00314
Pu_sp_PRUG__00315	K03570
Pu_sp_PRUG__00316	K03569
Pu_sp_PRUG__00317	K03786
Pu_sp_PRUG__00318	K02160
Pu_sp_PRUG__00319	K01961
Pu_sp_PRUG__00320	K00788
Pu_sp_PRUG__00321	K03148
Pu_sp_PRUG__00322	K03154
Pu_sp_PRUG__00323	K03149
Pu_sp_PRUG__00324	K03150
Pu_sp_PRUG__00325	K03046
Pu_sp_PRUG__00326	K03043
Pu_sp_PRUG__00327	K02935
Pu_sp_PRUG__00328	K02864
Pu_sp_PRUG__00329	K02863
Pu_sp_PRUG__00330	K02867
Pu_sp_PRUG__00331	K02601
Pu_sp_PRUG__00332	K03073
Pu_sp_PRUG__00333	K02358
Pu_sp_PRUG__00337	K00867
Pu_sp_PRUG__00339	K01776
Pu_sp_PRUG__00340	K02909
Pu_sp_PRUG__00341	K01419
Pu_sp_PRUG__00342	K03667
Pu_sp_PRUG__00343	K00528
Pu_sp_PRUG__00344	K01803
Pu_sp_PRUG__00345	K00850
Pu_sp_PRUG__00346	K00057
Pu_sp_PRUG__00347
Pu_sp_PRUG__00348	K02841
Pu_sp_PRUG__00349	K02527
Pu_sp_PRUG__00350	K00954
Pu_sp_PRUG__00351	K02902
Pu_sp_PRUG__00352	K13038
Pu_sp_PRUG__00353	K01520
Pu_sp_PRUG__00354	K00942
Pu_sp_PRUG__00355
Pu_sp_PRUG__00356	K03673
Pu_sp_PRUG__00357	K03495
Pu_sp_PRUG__00358	K04042
Pu_sp_PRUG__00359	K00820
Pu_sp_PRUG__00360	K03650
Pu_sp_PRUG__00361	K03217
Pu_sp_PRUG__00362	K08998
Pu_sp_PRUG__00363	K03536
Pu_sp_PRUG__00364	K02914
Pu_sp_PRUG__00365
Pu_sp_PRUG__00366
Pu_sp_PRUG__00367	K02338
Pu_sp_PRUG__00368	K02470
Pu_sp_PRUG__00369
Pu_sp_PRUG__00370	K01878
Pu_sp_PRUG__00371	K01879
Pu_sp_PRUG__00372	K04564
Pu_sp_PRUG__00373	K16322
Pu_sp_PRUG__00374
Pu_sp_PRUG__00375	K08316
Pu_sp_PRUG__00376	K03110
Pu_sp_PRUG__00377	K03089
Pu_sp_PRUG__00378	K03183
Pu_sp_PRUG__00379	K03688
Pu_sp_PRUG__00380	K03182
Pu_sp_PRUG__00381	K03498
Pu_sp_PRUG__00382
Pu_sp_PRUG__00387	K09897
Pu_sp_PRUG__00388	K03671
Pu_sp_PRUG__00389	K03628
Pu_sp_PRUG__00392	K01778
Pu_sp_PRUG__00393	K20862
Pu_sp_PRUG__00394
Pu_sp_PRUG__00395
Pu_sp_PRUG__00396	K00133
Pu_sp_PRUG__00397	K07400
Pu_sp_PRUG__00398	K02170
Pu_sp_PRUG__00399	K00891
Pu_sp_PRUG__00400	K01735
Pu_sp_PRUG__00401	K01783
Pu_sp_PRUG__00402	K01867
Pu_sp_PRUG__00403	K01658
Pu_sp_PRUG__00404	K02950
Pu_sp_PRUG__00405	K02992
Pu_sp_PRUG__00406	K02355
Pu_sp_PRUG__00407	K02946
Pu_sp_PRUG__00408	K02906
Pu_sp_PRUG__00409	K02926
Pu_sp_PRUG__00410	K02892
Pu_sp_PRUG__00411	K02886
Pu_sp_PRUG__00412	K02965
Pu_sp_PRUG__00413	K02890
Pu_sp_PRUG__00414	K02982
Pu_sp_PRUG__00415	K02878
Pu_sp_PRUG__00416	K02904
Pu_sp_PRUG__00417	K02961
Pu_sp_PRUG__00418	K02874
Pu_sp_PRUG__00419	K02895
Pu_sp_PRUG__00420	K02931
Pu_sp_PRUG__00421	K02954
Pu_sp_PRUG__00422	K02994
Pu_sp_PRUG__00423	K02933
Pu_sp_PRUG__00424	K02881
Pu_sp_PRUG__00425	K02988
Pu_sp_PRUG__00426	K02907
Pu_sp_PRUG__00427	K02876
Pu_sp_PRUG__00428	K03076
Pu_sp_PRUG__00429	K02919
Pu_sp_PRUG__00430	K02952
Pu_sp_PRUG__00431	K02948
Pu_sp_PRUG__00432	K02986
Pu_sp_PRUG__00433	K03040
Pu_sp_PRUG__00434	K02879
Pu_sp_PRUG__00435	K03499
Pu_sp_PRUG__00436	K03500
Pu_sp_PRUG__00437	K00604
Pu_sp_PRUG__00438	K01462
Pu_sp_PRUG__00439	K07566
Pu_sp_PRUG__00440	K00014
Pu_sp_PRUG__00441	K00075
Pu_sp_PRUG__00442	K03524
Pu_sp_PRUG__00443	K00928
Pu_sp_PRUG__00444	K01810
Pu_sp_PRUG__00445
Pu_sp_PRUG__00446	K03179
Pu_sp_PRUG__00447	K00631
Pu_sp_PRUG__00448	K02314
Pu_sp_PRUG__00449	K03111
Pu_sp_PRUG__00450	K11102
Pu_sp_PRUG__00451	K01873
Pu_sp_PRUG__00452	K01255
Pu_sp_PRUG__00453
Pu_sp_PRUG__00454
Pu_sp_PRUG__00456	K02806
Pu_sp_PRUG__00457	K06861
Pu_sp_PRUG__00458	K09774
Pu_sp_PRUG__00459	K06041
Pu_sp_PRUG__00460
Pu_sp_PRUG__00461	K02067
Pu_sp_PRUG__00462	K07323
Pu_sp_PRUG__00463
Pu_sp_PRUG__00464
Pu_sp_PRUG__00465	K00790
Pu_sp_PRUG__00466	K04772
Pu_sp_PRUG__00467	K09908
Pu_sp_PRUG__00468	K02871
Pu_sp_PRUG__00469	K02996
Pu_sp_PRUG__00470
Pu_sp_PRUG__00471
Pu_sp_PRUG__00472	K07056
Pu_sp_PRUG__00473	K05794
Pu_sp_PRUG__00475	K03086
Pu_sp_PRUG__00476	K02316
Pu_sp_PRUG__00477
Pu_sp_PRUG__00478	K02970
Pu_sp_PRUG__00479	K25706
Pu_sp_PRUG__00480	K01633
Pu_sp_PRUG__00481
Pu_sp_PRUG__00483	K00974
Pu_sp_PRUG__00484	K03272
Pu_sp_PRUG__00486	K02858
Pu_sp_PRUG__00487	K00655
Pu_sp_PRUG__00489	K03926
Pu_sp_PRUG__00490	K04078
Pu_sp_PRUG__00491	K04077
Pu_sp_PRUG__00492	K19810
Pu_sp_PRUG__00493	K02356
Pu_sp_PRUG__00494	K04568
Pu_sp_PRUG__00495	K01613
Pu_sp_PRUG__00496	K13288
Pu_sp_PRUG__00498	K00791
Pu_sp_PRUG__00499	K04088
Pu_sp_PRUG__00500	K04087
Pu_sp_PRUG__00501	K01939
Pu_sp_PRUG__00502
Pu_sp_PRUG__00503	K02990
Pu_sp_PRUG__00504	K02963
Pu_sp_PRUG__00505	K02939
Pu_sp_PRUG__00506	K01507
Pu_sp_PRUG__00507	K02523
Pu_sp_PRUG__00508	K02888
Pu_sp_PRUG__00509	K02899
Pu_sp_PRUG__00510	K03979
Pu_sp_PRUG__00511	K03624
Pu_sp_PRUG__00512	K02427
Pu_sp_PRUG__00513	K03798
Pu_sp_PRUG__00514	K00796
Pu_sp_PRUG__00515	K03431
Pu_sp_PRUG__00516	K03075
Pu_sp_PRUG__00519	K02600
Pu_sp_PRUG__00520	K02519
Pu_sp_PRUG__00521	K02834
Pu_sp_PRUG__00522	K03177
Pu_sp_PRUG__00523	K02956
Pu_sp_PRUG__00524	K00962
Pu_sp_PRUG__00525	K04043
Pu_sp_PRUG__00526	K03686
Pu_sp_PRUG__00527	K03313
Pu_sp_PRUG__00528	K02968
Pu_sp_PRUG__00529	K11753
Pu_sp_PRUG__00530	K01870
Pu_sp_PRUG__00531	K03101
Pu_sp_PRUG__00532	K03527
Pu_sp_PRUG__00533	K00215
Pu_sp_PRUG__00534	K00287
Pu_sp_PRUG__00535	K01525
Pu_sp_PRUG__00536	K02528
Pu_sp_PRUG__00537	K00097
Pu_sp_PRUG__00538	K03771
Pu_sp_PRUG__00539	K04744
Pu_sp_PRUG__00540	K03438
Pu_sp_PRUG__00541	K03586
Pu_sp_PRUG__00542
Pu_sp_PRUG__00543
Pu_sp_PRUG__00544	K01928
Pu_sp_PRUG__00545	K01929
Pu_sp_PRUG__00546	K01000
Pu_sp_PRUG__00547	K01925
Pu_sp_PRUG__00548	K03588
Pu_sp_PRUG__00549	K02563
Pu_sp_PRUG__00550	K01924
Pu_sp_PRUG__00551	K03589
Pu_sp_PRUG__00552	K03590
Pu_sp_PRUG__00553	K03531
Pu_sp_PRUG__00554	K02535
Pu_sp_PRUG__00555	K03070
Pu_sp_PRUG__00556	K00859
Pu_sp_PRUG__00557	K00767
Pu_sp_PRUG__00558	K00163
Pu_sp_PRUG__00559	K00627
Pu_sp_PRUG__00560	K00382
Pu_sp_PRUG__00561	K01611
Pu_sp_PRUG__00562	K00797
Pu_sp_PRUG__00563	K00760
Pu_sp_PRUG__00564	K01990
Pu_sp_PRUG__00565	K01992
Pu_sp_PRUG__00566	K01918
Pu_sp_PRUG__00567	K00606
Pu_sp_PRUG__00568	K00950
Pu_sp_PRUG__00569	K06204
Pu_sp_PRUG__00570	K05365
Pu_sp_PRUG__00571	K01937
Pu_sp_PRUG__00572	K01689
Pu_sp_PRUG__00573
Pu_sp_PRUG__00574	K00991
Pu_sp_PRUG__00575	K01770
Pu_sp_PRUG__00576	K03553
Pu_sp_PRUG__00577	K01872
Pu_sp_PRUG__00580
Pu_sp_PRUG__00581	K01919
Pu_sp_PRUG__00582	K03699
Pu_sp_PRUG__00583	K03106
Pu_sp_PRUG__00584	K02959
Pu_sp_PRUG__00585	K00554
Pu_sp_PRUG__00586	K02884
Pu_sp_PRUG__00587	K01626
Pu_sp_PRUG__00588	K05807
Pu_sp_PRUG__00589
Pu_sp_PRUG__00590
NsymbHoplonew_00613	K00311
NsymbHoplonew_00614
NsymbHoplonew_00615
NsymbHoplonew_00617	K00831
NsymbHoplonew_00618	K09748
NsymbHoplonew_00619	K02600
NsymbHoplonew_00620	K02519
NsymbHoplonew_00621	K02834
NsymbHoplonew_00622
NsymbHoplonew_00623
NsymbHoplonew_00624	K01940
NsymbHoplonew_00625
NsymbHoplonew_00627	K03695
NsymbHoplonew_00628
NsymbHoplonew_00629	K00800
NsymbHoplonew_00630	K06041
NsymbHoplonew_00631	K03270
NsymbHoplonew_00632
NsymbHoplonew_00633	K09774
NsymbHoplonew_00634	K06861
NsymbHoplonew_00635
NsymbHoplonew_00636	K00982
NsymbHoplonew_00637	K00024
NsymbHoplonew_00638	K00241
NsymbHoplonew_00639	K00242
NsymbHoplonew_00640	K00239
NsymbHoplonew_00641	K00240
NsymbHoplonew_00642	K09159
NsymbHoplonew_00643	K01647
NsymbHoplonew_00644	K00164
NsymbHoplonew_00645	K00658
NsymbHoplonew_00646	K00382
NsymbHoplonew_00647	K01903
NsymbHoplonew_00648	K01902
NsymbHoplonew_00651	K07496
NsymbHoplonew_00652	K00626
NsymbHoplonew_00654	K03625
NsymbHoplonew_00655	K00794
NsymbHoplonew_00656	K03686
NsymbHoplonew_00657
NsymbHoplonew_00658	K03311
NsymbHoplonew_00659
NsymbHoplonew_00660	K01704
NsymbHoplonew_00661	K01703
NsymbHoplonew_00662	K13634
NsymbHoplonew_00663	K01322
NsymbHoplonew_00664	K02621
NsymbHoplonew_00665
NsymbHoplonew_00666
NsymbHoplonew_00667
NsymbHoplonew_00668
NsymbHoplonew_00669	K04565
NsymbHoplonew_00670	K00262
NsymbHoplonew_00671	K00573
NsymbHoplonew_00672	K01775
NsymbHoplonew_00673	K02469
NsymbHoplonew_00674
NsymbHoplonew_00675
NsymbHoplonew_00676	K02356
NsymbHoplonew_00677	K01689
NsymbHoplonew_00678	K08309
NsymbHoplonew_00679	K03498
NsymbHoplonew_00680	K00748
NsymbHoplonew_00681	K01872
NsymbHoplonew_00682
NsymbHoplonew_00683
NsymbHoplonew_00685	K03116
NsymbHoplonew_00686
NsymbHoplonew_00687	K03118
NsymbHoplonew_00688	K08307
NsymbHoplonew_00689	K03628
NsymbHoplonew_00690	K02553
NsymbHoplonew_00691	K11105
NsymbHoplonew_00692	K01004
NsymbHoplonew_00693	K00925
NsymbHoplonew_00694
NsymbHoplonew_00695	K03602
NsymbHoplonew_00696	K00795
NsymbHoplonew_00697	K00681
NsymbHoplonew_00698	K17103
NsymbHoplonew_00699	K01613
NsymbHoplonew_00700	K01963
NsymbHoplonew_00701	K01695
NsymbHoplonew_00702	K01696
NsymbHoplonew_00703	K01817
NsymbHoplonew_00704	K06173
NsymbHoplonew_00705	K11753
NsymbHoplonew_00706	K01870
NsymbHoplonew_00707	K03101
NsymbHoplonew_00708	K03527
NsymbHoplonew_00709	K02871
NsymbHoplonew_00710	K02996
NsymbHoplonew_00711	K10026
NsymbHoplonew_00712	K01737
NsymbHoplonew_00714	K03723
NsymbHoplonew_00715	K04066
NsymbHoplonew_00716	K07259
NsymbHoplonew_00717	K03071
NsymbHoplonew_00718	K06213
NsymbHoplonew_00719
NsymbHoplonew_00720
NsymbHoplonew_00724
NsymbHoplonew_00725
NsymbHoplonew_00726	K14652
NsymbHoplonew_00727	K01937
NsymbHoplonew_00728	K01627
NsymbHoplonew_00729	K01207
NsymbHoplonew_00730	K04771
NsymbHoplonew_00731	K10773
NsymbHoplonew_00732
NsymbHoplonew_00733	K01807
NsymbHoplonew_00734	K00600
NsymbHoplonew_00735	K01507
NsymbHoplonew_00736	K00990
NsymbHoplonew_00737	K06889
NsymbHoplonew_00738
NsymbHoplonew_00739	K10679
NsymbHoplonew_00740
NsymbHoplonew_00743	K16868
NsymbHoplonew_00746
NsymbHoplonew_00751	K06204
NsymbHoplonew_00752
NsymbHoplonew_00753	K00286
NsymbHoplonew_00754	K06997
NsymbHoplonew_00755	K02669
NsymbHoplonew_00756	K02169
NsymbHoplonew_00757	K07001
NsymbHoplonew_00758	K03654
NsymbHoplonew_00759
NsymbHoplonew_00760	K15984
NsymbHoplonew_00761
NsymbHoplonew_00762
NsymbHoplonew_00763
NsymbHoplonew_00764	K03216
NsymbHoplonew_00765	K09458
NsymbHoplonew_00766	K02078
NsymbHoplonew_00767	K00057
NsymbHoplonew_00768
NsymbHoplonew_00769	K09125
NsymbHoplonew_00770	K09457
NsymbHoplonew_00771	K03424
NsymbHoplonew_00772	K02676
NsymbHoplonew_00773	K02341
NsymbHoplonew_00774	K00943
NsymbHoplonew_00775	K07082
NsymbHoplonew_00776	K01873
NsymbHoplonew_00777	K25137
NsymbHoplonew_00778	K00859
NsymbHoplonew_00779	K02654
NsymbHoplonew_00780	K02653
NsymbHoplonew_00781	K02652
NsymbHoplonew_00782	K18133
NsymbHoplonew_00783	K00969
NsymbHoplonew_00784	K09710
NsymbHoplonew_00785	K00783
NsymbHoplonew_00786	K01698
NsymbHoplonew_00787	K06182
NsymbHoplonew_00788	K03576
NsymbHoplonew_00789	K00549
NsymbHoplonew_00790	K07113
NsymbHoplonew_00791
NsymbHoplonew_00792	K01626
NsymbHoplonew_00793	K03820
NsymbHoplonew_00794	K06189
NsymbHoplonew_00795	K07042
NsymbHoplonew_00796	K01638
NsymbHoplonew_00797	K01419
NsymbHoplonew_00798	K03667
NsymbHoplonew_00799
NsymbHoplonew_00800	K03469
NsymbHoplonew_00801	K01955
NsymbHoplonew_00802	K01956
NsymbHoplonew_00803
NsymbHoplonew_00804
NsymbHoplonew_00805
NsymbHoplonew_00806	K00325
NsymbHoplonew_00807	K00324
NsymbHoplonew_00808	K01156
NsymbHoplonew_00809	K07316
NsymbHoplonew_00810
NsymbHoplonew_00811	K07316
NsymbHoplonew_00812
NsymbHoplonew_00813
NsymbHoplonew_00814
NsymbHoplonew_00815
NsymbHoplonew_00816
NsymbHoplonew_00817	K00878
NsymbHoplonew_00818	K00941
NsymbHoplonew_00819	K00788
NsymbHoplonew_00820	K00287
NsymbHoplonew_00821	K00560
NsymbHoplonew_00822
NsymbHoplonew_00823	K00641
NsymbHoplonew_00824	K06183
NsymbHoplonew_00825
NsymbHoplonew_00826	K01297
NsymbHoplonew_00827	K00029
NsymbHoplonew_00829	K02237
NsymbHoplonew_00830	K13888
NsymbHoplonew_00831	K05685
NsymbHoplonew_00832	K01945
NsymbHoplonew_00833
NsymbHoplonew_00834	K03522
NsymbHoplonew_00835	K03521
NsymbHoplonew_00836	K02841
NsymbHoplonew_00837
NsymbHoplonew_00838	K02535
NsymbHoplonew_00839	K03650
NsymbHoplonew_00840	K11073
NsymbHoplonew_00841	K02558
NsymbHoplonew_00842	K07084
NsymbHoplonew_00843	K01520
NsymbHoplonew_00844	K00566
NsymbHoplonew_00845	K01897
NsymbHoplonew_00846	K01897
NsymbHoplonew_00847	K00790
NsymbHoplonew_00848
NsymbHoplonew_00849
NsymbHoplonew_00850	K03743
NsymbHoplonew_00851	K01810
NsymbHoplonew_00852	K03555
NsymbHoplonew_00853	K09811
NsymbHoplonew_00854	K09812
NsymbHoplonew_00855	K03110
NsymbHoplonew_00857	K01878
NsymbHoplonew_00858	K01879
NsymbHoplonew_00859	K07566
NsymbHoplonew_00860	K07278
NsymbHoplonew_00861	K09800
NsymbHoplonew_00862	K01869
NsymbHoplonew_00864	K07496
NsymbHoplonew_00866	K06200
NsymbHoplonew_00867
NsymbHoplonew_00868	K07093
NsymbHoplonew_00870	K01681
NsymbHoplonew_00871	K00620
NsymbHoplonew_00872	K03183
NsymbHoplonew_00873	K02836
NsymbHoplonew_00874	K03550
NsymbHoplonew_00875	K01159
NsymbHoplonew_00876	K21990
NsymbHoplonew_00877	K00655
NsymbHoplonew_00878	K00655
NsymbHoplonew_00879	K03273
NsymbHoplonew_00880	K07270
NsymbHoplonew_00881	K02847
NsymbHoplonew_00882	K04752
NsymbHoplonew_00883
NsymbHoplonew_00884
NsymbHoplonew_00885
NsymbHoplonew_00886
NsymbHoplonew_00888	K03424
NsymbHoplonew_00889
NsymbHoplonew_00890	K01778
NsymbHoplonew_00891	K09921
NsymbHoplonew_00893	K03575
NsymbHoplonew_00895	K08152
NsymbHoplonew_00896	K07552
NsymbHoplonew_00897
NsymbHoplonew_00898
NsymbHoplonew_00899	K00643
NsymbHoplonew_00900	K07102
NsymbHoplonew_00901	K04744
NsymbHoplonew_00902
NsymbHoplonew_00903	K00097
NsymbHoplonew_00904	K02065
NsymbHoplonew_00905	K02066
NsymbHoplonew_00906	K02067
NsymbHoplonew_00907	K07323
NsymbHoplonew_00908	K12500
NsymbHoplonew_00909	K07053
NsymbHoplonew_00910
NsymbHoplonew_00911	K01626
NsymbHoplonew_00912
NsymbHoplonew_00913	K01992
NsymbHoplonew_00914	K01990
NsymbHoplonew_00915	K01586
NsymbHoplonew_00916
NsymbHoplonew_00917	K06202
NsymbHoplonew_00918	K01256
NsymbHoplonew_00919	K03386
NsymbHoplonew_00920	K01338
NsymbHoplonew_00921	K03530
NsymbHoplonew_00922
NsymbHoplonew_00923
NsymbHoplonew_00924	K03789
NsymbHoplonew_00925	K14742
NsymbHoplonew_00926	K08311
NsymbHoplonew_00927	K02622
NsymbHoplonew_00928	K00610
NsymbHoplonew_00929	K00609
NsymbHoplonew_00930
NsymbHoplonew_00931	K01007
NsymbHoplonew_00932	K09773
NsymbHoplonew_00933	K04567
NsymbHoplonew_00934	K03593
NsymbHoplonew_00935	K03269
NsymbHoplonew_00936
NsymbHoplonew_00937	K01756
NsymbHoplonew_00938
NsymbHoplonew_00939	K12686
NsymbHoplonew_00940	K02897
NsymbHoplonew_00941	K00948
NsymbHoplonew_00943	K00919
NsymbHoplonew_00944	K02494
NsymbHoplonew_00945
NsymbHoplonew_00946
NsymbHoplonew_00947	K09861
NsymbHoplonew_00948	K01012
NsymbHoplonew_00949	K01126
NsymbHoplonew_00950
NsymbHoplonew_00951	K03599
NsymbHoplonew_00952	K03600
NsymbHoplonew_00953	K01652
NsymbHoplonew_00954	K01653
NsymbHoplonew_00955	K00053
NsymbHoplonew_00956	K04761
NsymbHoplonew_00957	K03608
NsymbHoplonew_00958	K03609
NsymbHoplonew_00959	K03610
NsymbHoplonew_00960	K00760
NsymbHoplonew_00961	K02793
NsymbHoplonew_00962	K02784
NsymbHoplonew_00963	K08483
NsymbHoplonew_00964	K00133
NsymbHoplonew_00965
NsymbHoplonew_00966
NsymbHoplonew_00967	K09761
NsymbHoplonew_00968	K08304
NsymbHoplonew_00970
NsymbHoplonew_00971	K03271
NsymbHoplonew_00972	K07056
NsymbHoplonew_00976
NsymbHoplonew_00979	K07496
NsymbHoplonew_00980	K07496
NsymbHoplonew_00983
NsymbHoplonew_00986	K03495
NsymbHoplonew_00987	K03501
NsymbHoplonew_00988	K03496
NsymbHoplonew_00989	K03497
NsymbHoplonew_00991	K02108
NsymbHoplonew_00992	K02110
NsymbHoplonew_00993	K02109
NsymbHoplonew_00994	K02113
NsymbHoplonew_00995	K02111
NsymbHoplonew_00996	K02115
NsymbHoplonew_00997	K02112
NsymbHoplonew_00998	K02114
NsymbHoplonew_00999	K16235
NsymbHoplonew_01000	K03168
NsymbHoplonew_01001	K03747
NsymbHoplonew_01002	K04096
NsymbHoplonew_01003
NsymbHoplonew_01004	K01462
NsymbHoplonew_01005	K00604
NsymbHoplonew_01006	K03500
NsymbHoplonew_01007
NsymbHoplonew_01008
NsymbHoplonew_01009
NsymbHoplonew_01010	K08218
NsymbHoplonew_01011	K00147
NsymbHoplonew_01012	K03799
NsymbHoplonew_01013	K00974
NsymbHoplonew_01014
NsymbHoplonew_01015	K02342
NsymbHoplonew_01016	K00991
NsymbHoplonew_01017	K01770
NsymbHoplonew_01018	K00380
NsymbHoplonew_01019
NsymbHoplonew_01020	K01749
NsymbHoplonew_01021	K01719
NsymbHoplonew_01022	K01599
NsymbHoplonew_01023	K01262
NsymbHoplonew_01024	K03834
NsymbHoplonew_01026	K04564
NsymbHoplonew_01027	K05589
NsymbHoplonew_01028
NsymbHoplonew_01029
NsymbHoplonew_01030
NsymbHoplonew_01031
NsymbHoplonew_01032	K00003
NsymbHoplonew_01033	K07090
NsymbHoplonew_01035	K01515
NsymbHoplonew_01036	K01126
NsymbHoplonew_01037	K05813
NsymbHoplonew_01038	K05814
NsymbHoplonew_01039	K05815
NsymbHoplonew_01040	K05816
NsymbHoplonew_01041
NsymbHoplonew_01042	K06207
NsymbHoplonew_01043	K03573
NsymbHoplonew_01044	K06223
NsymbHoplonew_01048	K01129
NsymbHoplonew_01049	K00928
NsymbHoplonew_01050
NsymbHoplonew_01051
NsymbHoplonew_01052	K03657
NsymbHoplonew_01053	K07115
NsymbHoplonew_01054	K03841
NsymbHoplonew_01055	K03767
NsymbHoplonew_01056	K03768
NsymbHoplonew_01057
NsymbHoplonew_01058	K17758
NsymbHoplonew_01059	K01069
NsymbHoplonew_01060	K01739
NsymbHoplonew_01062	K03621
NsymbHoplonew_01063	K02911
NsymbHoplonew_01064	K07040
NsymbHoplonew_01065	K25422
NsymbHoplonew_01066	K07056
NsymbHoplonew_01067	K00134
NsymbHoplonew_01068	K06190
NsymbHoplonew_01069	K05527
NsymbHoplonew_01070
NsymbHoplonew_01071	K02339
NsymbHoplonew_01072	K01255
NsymbHoplonew_01073	K07091
NsymbHoplonew_01074	K11720
NsymbHoplonew_01075	K14260
NsymbHoplonew_01076	K02909
NsymbHoplonew_01077	K02919
NsymbHoplonew_01078
NsymbHoplonew_01079	K02520
NsymbHoplonew_01080	K01868
NsymbHoplonew_01082	K16087
NsymbHoplonew_01083	K00852
NsymbHoplonew_01084	K00821
NsymbHoplonew_01085	K07262
NsymbHoplonew_01086	K08301
NsymbHoplonew_01087	K00640
NsymbHoplonew_01088	K00230
NsymbHoplonew_01092
NsymbHoplonew_01094
NsymbHoplonew_01098
NsymbHoplonew_01100	K00558
NsymbHoplonew_01101
NsymbHoplonew_01102
NsymbHoplonew_01103	K07491
NsymbHoplonew_01104	K07496
NsymbHoplonew_01106
NsymbHoplonew_01110
NsymbHoplonew_01111	K03197
NsymbHoplonew_01112	K03199
NsymbHoplonew_01113	K03200
NsymbHoplonew_01115	K03201
NsymbHoplonew_01116	K03203
NsymbHoplonew_01117	K03204
NsymbHoplonew_01118
NsymbHoplonew_01119	K03196
NsymbHoplonew_01120	K03205
NsymbHoplonew_01122
NsymbHoplonew_01123
NsymbHoplonew_01124
NsymbHoplonew_01125
NsymbHoplonew_01126
NsymbHoplonew_01127	K13288
NsymbHoplonew_01128	K01876
NsymbHoplonew_01129	K02968
NsymbHoplonew_01130	K06194
NsymbHoplonew_01131	K02517
NsymbHoplonew_01132	K02517
NsymbHoplonew_01134	K00789
NsymbHoplonew_01135	K05539
NsymbHoplonew_01136	K01004
NsymbHoplonew_01137	K01079
NsymbHoplonew_01138	K04078
NsymbHoplonew_01139	K04077
NsymbHoplonew_01140
NsymbHoplonew_01141	K03474
NsymbHoplonew_01142	K03584
NsymbHoplonew_01143	K01919
NsymbHoplonew_01147	K01738
NsymbHoplonew_01148
NsymbHoplonew_01149	K08324
NsymbHoplonew_01150
NsymbHoplonew_01151	K07462
NsymbHoplonew_01153	K07496
NsymbHoplonew_01156
NsymbHoplonew_01157	K03790
NsymbHoplonew_01158
NsymbHoplonew_01159	K00615
NsymbHoplonew_01160	K03561
NsymbHoplonew_01161	K03559
NsymbHoplonew_01162	K00135
NsymbHoplonew_01163	K01962
NsymbHoplonew_01164	K04075
NsymbHoplonew_01165	K03088
NsymbHoplonew_01168	K00762
NsymbHoplonew_01169	K01142
NsymbHoplonew_01170	K04485
NsymbHoplonew_01171	K03835
NsymbHoplonew_01172	K01624
NsymbHoplonew_01174	K01662
NsymbHoplonew_01175	K02495
NsymbHoplonew_01176
NsymbHoplonew_01177	K00219
NsymbHoplonew_01178	K21303
NsymbHoplonew_01180	K01790
NsymbHoplonew_01181	K01710
NsymbHoplonew_01182	K06938
NsymbHoplonew_01183
NsymbHoplonew_01185	K03417
NsymbHoplonew_01186	K01659
NsymbHoplonew_01187	K01720
NsymbHoplonew_01188	K03070
NsymbHoplonew_01189	K03152
NsymbHoplonew_01190
NsymbHoplonew_01191	K09801
NsymbHoplonew_01192	K01056
NsymbHoplonew_01193	K02533
NsymbHoplonew_01194	K01092
NsymbHoplonew_01195	K03704
NsymbHoplonew_01196	K02619
NsymbHoplonew_01197	K01665
NsymbHoplonew_01198
NsymbHoplonew_01199	K01585
NsymbHoplonew_01200	K01480
NsymbHoplonew_01201	K02959
NsymbHoplonew_01202	K02860
NsymbHoplonew_01203	K00554
NsymbHoplonew_01204	K02884
NsymbHoplonew_01205	K00931
NsymbHoplonew_01206	K02970
NsymbHoplonew_01207	K02316
NsymbHoplonew_01208	K03086
NsymbHoplonew_01209
NsymbHoplonew_01210	K20490
NsymbHoplonew_01211	K20491
NsymbHoplonew_01214
NsymbHoplonew_01215
NsymbHoplonew_01216
NsymbHoplonew_01221
NsymbHoplonew_01223
NsymbHoplonew_01224
NsymbHoplonew_01225	K03529
NsymbHoplonew_01226	K00059
NsymbHoplonew_01227	K03499
NsymbHoplonew_01228	K21344
NsymbHoplonew_01229	K01591
NsymbHoplonew_01230	K19804
NsymbHoplonew_01231
NsymbHoplonew_01232	K00826
NsymbHoplonew_01233	K02843
NsymbHoplonew_01234	K00942
NsymbHoplonew_01235	K03060
NsymbHoplonew_01236	K01139
NsymbHoplonew_01237
NsymbHoplonew_01238	K09158
NsymbHoplonew_01239	K03801
NsymbHoplonew_01240	K03644
NsymbHoplonew_01241	K03106
NsymbHoplonew_01242	K03182
NsymbHoplonew_01243	K07568
NsymbHoplonew_01244	K03786
NsymbHoplonew_01245	K02160
NsymbHoplonew_01246	K01961
NsymbHoplonew_01247	K02687
NsymbHoplonew_01248	K14682
NsymbHoplonew_01249	K02238
NsymbHoplonew_01250
NsymbHoplonew_01251	K01923
NsymbHoplonew_01253	K01776
NsymbHoplonew_01254	K00906
NsymbHoplonew_01255	K03687
NsymbHoplonew_01256	K04043
NsymbHoplonew_01257	K03594
NsymbHoplonew_01258	K03594
NsymbHoplonew_01259	K00652
NsymbHoplonew_01260	K01935
NsymbHoplonew_01261	K00833
NsymbHoplonew_01264	K00674
NsymbHoplonew_01266	K01939
NsymbHoplonew_01267
NsymbHoplonew_01274
NsymbHoplonew_01275	K03553
NsymbHoplonew_01276
NsymbHoplonew_01277	K03582
NsymbHoplonew_01278	K03583
NsymbHoplonew_01279	K05801
NsymbHoplonew_01280	K05801
NsymbHoplonew_01281	K04085
NsymbHoplonew_01282	K01465
NsymbHoplonew_01283
NsymbHoplonew_01284	K03111
NsymbHoplonew_01285	K01950
NsymbHoplonew_01286	K03634
NsymbHoplonew_01287
NsymbHoplonew_01288	K00989
NsymbHoplonew_01289	K03470
NsymbHoplonew_01290	K03439
NsymbHoplonew_01291	K00215
NsymbHoplonew_01292	K06186
NsymbHoplonew_01293	K03711
NsymbHoplonew_01294	K06013
NsymbHoplonew_01295	K06949
NsymbHoplonew_01299	K00425
NsymbHoplonew_01300	K00426
NsymbHoplonew_01301	K16013
NsymbHoplonew_01302	K16012
NsymbHoplonew_01303	K01772
NsymbHoplonew_01304	K03466
NsymbHoplonew_01305	K09001
NsymbHoplonew_01307
NsymbHoplonew_01308	K01972
NsymbHoplonew_01309	K00963
NsymbHoplonew_01310
NsymbHoplonew_01311	K10763
NsymbHoplonew_01313	K04079
NsymbHoplonew_01314	K12686
NsymbHoplonew_01315
NsymbHoplonew_01316
NsymbHoplonew_01317
NsymbHoplonew_01318
NsymbHoplonew_01319	K04764
NsymbHoplonew_01320	K01890
NsymbHoplonew_01321	K01889
NsymbHoplonew_01322	K02887
NsymbHoplonew_01323	K02916
NsymbHoplonew_01324	K01658
NsymbHoplonew_01325	K00766
NsymbHoplonew_01326	K01835
NsymbHoplonew_01327	K00537
NsymbHoplonew_01328
NsymbHoplonew_01329
NsymbHoplonew_01330	K09810
NsymbHoplonew_01331	K09808
NsymbHoplonew_01332
NsymbHoplonew_01333	K07386
NsymbHoplonew_01337	K07018
NsymbHoplonew_01338	K03787
NsymbHoplonew_01339	K00573
NsymbHoplonew_01340	K06194
NsymbHoplonew_01341	K03181
NsymbHoplonew_01342	K03179
NsymbHoplonew_01343	K02806
NsymbHoplonew_01344	K06023
NsymbHoplonew_01345	K03564
NsymbHoplonew_01346	K08591
NsymbHoplonew_01347	K01633
NsymbHoplonew_01348	K00858
NsymbHoplonew_01349	K03631
NsymbHoplonew_01350	K11107
NsymbHoplonew_01351	K00526
NsymbHoplonew_01352	K00525
NsymbHoplonew_01356
NsymbHoplonew_01357	K11902
NsymbHoplonew_01358	K11901
NsymbHoplonew_01359	K11900
NsymbHoplonew_01360	K24136
NsymbHoplonew_01361	K00382
NsymbHoplonew_01362
NsymbHoplonew_01363	K00796
NsymbHoplonew_01364
NsymbHoplonew_01365	K15738
NsymbHoplonew_01366	K06217
NsymbHoplonew_01367	K00275
NsymbHoplonew_01368	K04755
NsymbHoplonew_01370
NsymbHoplonew_01371	K01497
NsymbHoplonew_01372	K00075
NsymbHoplonew_01373
NsymbHoplonew_01374	K06915
NsymbHoplonew_01375	K13788
NsymbHoplonew_01376	K03664
NsymbHoplonew_01377	K01951
NsymbHoplonew_01378	K04042
NsymbHoplonew_01379	K00820
NsymbHoplonew_01380
NsymbHoplonew_01381	K10563
NsymbHoplonew_01382	K16872
NsymbHoplonew_01383	K00954
NsymbHoplonew_01384	K10764
NsymbHoplonew_01385	K00067
NsymbHoplonew_01386	K01524
NsymbHoplonew_01387	K03217
NsymbHoplonew_01388	K08998
NsymbHoplonew_01389	K03536
NsymbHoplonew_01390	K02914
NsymbHoplonew_01392	K00254
NsymbHoplonew_01393	K04773
NsymbHoplonew_01394	K06179
NsymbHoplonew_01395	K08300
NsymbHoplonew_01397
NsymbHoplonew_01398	K03327
NsymbHoplonew_01399

## Sheet: Knum_WigglGM
Gene ID	K number
Wi_glo_WGM__00001	K03495
Wi_glo_WGM__00002	K02108
Wi_glo_WGM__00003	K02110
Wi_glo_WGM__00004	K02109
Wi_glo_WGM__00005	K02113
Wi_glo_WGM__00006	K02111
Wi_glo_WGM__00007	K02115
Wi_glo_WGM__00008	K02112
Wi_glo_WGM__00009	K02114
Wi_glo_WGM__00010	K04042
Wi_glo_WGM__00011	K00820
Wi_glo_WGM__00012	K03650
Wi_glo_WGM__00013	K03217
Wi_glo_WGM__00014	K08998
Wi_glo_WGM__00015	K03536
Wi_glo_WGM__00016	K02914
Wi_glo_WGM__00017	K02338
Wi_glo_WGM__00018	K02470
Wi_glo_WGM__00019	K04744
Wi_glo_WGM__00020
Wi_glo_WGM__00021
Wi_glo_WGM__00022	K00097
Wi_glo_WGM__00023	K02528
Wi_glo_WGM__00024	K01525
Wi_glo_WGM__00025	K00287
Wi_glo_WGM__00026	K01955
Wi_glo_WGM__00027	K01956
Wi_glo_WGM__00028	K00215
Wi_glo_WGM__00029
Wi_glo_WGM__00030	K01664
Wi_glo_WGM__00031	K02950
Wi_glo_WGM__00032	K02992
Wi_glo_WGM__00033	K02355
Wi_glo_WGM__00034	K02403
Wi_glo_WGM__00035	K02402
Wi_glo_WGM__00036	K02556
Wi_glo_WGM__00037	K02557
Wi_glo_WGM__00038	K02401
Wi_glo_WGM__00039	K02400
Wi_glo_WGM__00040	K02399
Wi_glo_WGM__00041	K02386
Wi_glo_WGM__00042	K02387
Wi_glo_WGM__00043	K02388
Wi_glo_WGM__00044	K02389
Wi_glo_WGM__00045	K02390
Wi_glo_WGM__00046	K02391
Wi_glo_WGM__00047	K02392
Wi_glo_WGM__00048	K02393
Wi_glo_WGM__00049	K02394
Wi_glo_WGM__00050	K02395
Wi_glo_WGM__00051	K02396
Wi_glo_WGM__00052	K02397
Wi_glo_WGM__00053	K02421
Wi_glo_WGM__00054	K02420
Wi_glo_WGM__00055	K02419
Wi_glo_WGM__00056	K02418
Wi_glo_WGM__00057	K02417
Wi_glo_WGM__00058	K02416
Wi_glo_WGM__00059	K02415
Wi_glo_WGM__00060
Wi_glo_WGM__00061
Wi_glo_WGM__00062	K02412
Wi_glo_WGM__00063	K02411
Wi_glo_WGM__00064	K02410
Wi_glo_WGM__00065	K02409
Wi_glo_WGM__00066	K02408
Wi_glo_WGM__00067	K02422
Wi_glo_WGM__00068	K02407
Wi_glo_WGM__00069	K02406
Wi_glo_WGM__00070	K07146
Wi_glo_WGM__00071	K03669
Wi_glo_WGM__00072	K01069
Wi_glo_WGM__00073	K03469
Wi_glo_WGM__00074	K02342
Wi_glo_WGM__00075	K08316
Wi_glo_WGM__00076	K03110
Wi_glo_WGM__00077	K03089
Wi_glo_WGM__00078	K01845
Wi_glo_WGM__00079	K15724
Wi_glo_WGM__00080	K08306
Wi_glo_WGM__00081
Wi_glo_WGM__00082	K03575
Wi_glo_WGM__00083	K01519
Wi_glo_WGM__00084	K00286
Wi_glo_WGM__00085	K06997
Wi_glo_WGM__00086	K01868
Wi_glo_WGM__00087	K02520
Wi_glo_WGM__00088	K02916
Wi_glo_WGM__00089	K02887
Wi_glo_WGM__00090	K01889
Wi_glo_WGM__00091	K01890
Wi_glo_WGM__00092	K01465
Wi_glo_WGM__00093	K08300
Wi_glo_WGM__00094	K06179
Wi_glo_WGM__00095	K02911
Wi_glo_WGM__00096	K00645
Wi_glo_WGM__00097	K00059
Wi_glo_WGM__00098	K02078
Wi_glo_WGM__00099	K02619
Wi_glo_WGM__00100	K07082
Wi_glo_WGM__00101	K00943
Wi_glo_WGM__00102	K02341
Wi_glo_WGM__00103	K03424
Wi_glo_WGM__00104	K02503
Wi_glo_WGM__00105	K03885
Wi_glo_WGM__00106	K03723
Wi_glo_WGM__00107	K09808
Wi_glo_WGM__00108	K09810
Wi_glo_WGM__00109	K09808
Wi_glo_WGM__00110	K01756
Wi_glo_WGM__00111	K00566
Wi_glo_WGM__00112	K03799
Wi_glo_WGM__00113
Wi_glo_WGM__00114	K01665
Wi_glo_WGM__00115	K04773
Wi_glo_WGM__00116	K00134
Wi_glo_WGM__00117	K03687
Wi_glo_WGM__00119	K00858
Wi_glo_WGM__00120
Wi_glo_WGM__00121	K03664
Wi_glo_WGM__00123	K01876
Wi_glo_WGM__00124	K01159
Wi_glo_WGM__00125	K09816
Wi_glo_WGM__00126	K09817
Wi_glo_WGM__00127	K09815
Wi_glo_WGM__00128	K19304
Wi_glo_WGM__00129	K03322
Wi_glo_WGM__00131	K03183
Wi_glo_WGM__00132	K03688
Wi_glo_WGM__00133	K03182
Wi_glo_WGM__00134	K03498
Wi_glo_WGM__00135	K00230
Wi_glo_WGM__00140	K01961
Wi_glo_WGM__00141	K02160
Wi_glo_WGM__00142	K03786
Wi_glo_WGM__00143	K03569
Wi_glo_WGM__00144	K03570
Wi_glo_WGM__00145	K03571
Wi_glo_WGM__00146	K01810
Wi_glo_WGM__00147	K01881
Wi_glo_WGM__00150	K05365
Wi_glo_WGM__00151	K04564
Wi_glo_WGM__00152	K01879
Wi_glo_WGM__00153	K01878
Wi_glo_WGM__00154
Wi_glo_WGM__00155	K12524
Wi_glo_WGM__00156	K00610
Wi_glo_WGM__00157	K01915
Wi_glo_WGM__00158	K07038
Wi_glo_WGM__00159	K01953
Wi_glo_WGM__00163	K03297
Wi_glo_WGM__00164	K02170
Wi_glo_WGM__00165	K00228
Wi_glo_WGM__00166	K00616
Wi_glo_WGM__00167	K00615
Wi_glo_WGM__00168	K01867
Wi_glo_WGM__00169	K01783
Wi_glo_WGM__00170
Wi_glo_WGM__00171	K01735
Wi_glo_WGM__00172	K00891
Wi_glo_WGM__00173	K01610
Wi_glo_WGM__00174
Wi_glo_WGM__00175	K17713
Wi_glo_WGM__00176
Wi_glo_WGM__00177	K01892
Wi_glo_WGM__00178	K03526
Wi_glo_WGM__00179
Wi_glo_WGM__00180	K06941
Wi_glo_WGM__00181	K00940
Wi_glo_WGM__00182	K02879
Wi_glo_WGM__00183	K03040
Wi_glo_WGM__00184	K02986
Wi_glo_WGM__00185	K02948
Wi_glo_WGM__00186	K02952
Wi_glo_WGM__00187	K02919
Wi_glo_WGM__00188	K03076
Wi_glo_WGM__00189	K02876
Wi_glo_WGM__00190	K02907
Wi_glo_WGM__00191	K02988
Wi_glo_WGM__00192	K02881
Wi_glo_WGM__00193	K02933
Wi_glo_WGM__00194	K02994
Wi_glo_WGM__00195	K02954
Wi_glo_WGM__00196	K02931
Wi_glo_WGM__00197	K02895
Wi_glo_WGM__00198	K02874
Wi_glo_WGM__00199	K02961
Wi_glo_WGM__00200	K02904
Wi_glo_WGM__00201	K02878
Wi_glo_WGM__00202	K02982
Wi_glo_WGM__00203	K02890
Wi_glo_WGM__00204	K02965
Wi_glo_WGM__00205	K02886
Wi_glo_WGM__00206	K02892
Wi_glo_WGM__00207	K02926
Wi_glo_WGM__00208	K02906
Wi_glo_WGM__00209	K02946
Wi_glo_WGM__00210
Wi_glo_WGM__00211	K03676
Wi_glo_WGM__00212	K00057
Wi_glo_WGM__00213	K07640
Wi_glo_WGM__00214	K07662
Wi_glo_WGM__00215	K01494
Wi_glo_WGM__00216	K01874
Wi_glo_WGM__00217	K06180
Wi_glo_WGM__00218	K05807
Wi_glo_WGM__00219	K05589
Wi_glo_WGM__00220	K00991
Wi_glo_WGM__00221	K01770
Wi_glo_WGM__00222	K19416
Wi_glo_WGM__00224	K01772
Wi_glo_WGM__00225	K00939
Wi_glo_WGM__00226	K04079
Wi_glo_WGM__00227	K09747
Wi_glo_WGM__00228	K02343
Wi_glo_WGM__00229	K05839
Wi_glo_WGM__00230	K03046
Wi_glo_WGM__00231	K03043
Wi_glo_WGM__00232	K02935
Wi_glo_WGM__00233	K02864
Wi_glo_WGM__00234	K02863
Wi_glo_WGM__00235	K02867
Wi_glo_WGM__00236	K02601
Wi_glo_WGM__00237	K03073
Wi_glo_WGM__00238	K02358
Wi_glo_WGM__00243	K00867
Wi_glo_WGM__00244	K03524
Wi_glo_WGM__00245	K00075
Wi_glo_WGM__00246	K00602
Wi_glo_WGM__00247	K01945
Wi_glo_WGM__00248	K05787
Wi_glo_WGM__00249	K01599
Wi_glo_WGM__00250	K03147
Wi_glo_WGM__00251	K00788
Wi_glo_WGM__00252	K03148
Wi_glo_WGM__00253	K03154
Wi_glo_WGM__00254	K03149
Wi_glo_WGM__00255	K03150
Wi_glo_WGM__00256	K11940
Wi_glo_WGM__00257	K01807
Wi_glo_WGM__00258	K00600
Wi_glo_WGM__00259	K03111
Wi_glo_WGM__00260	K02314
Wi_glo_WGM__00261	K00655
Wi_glo_WGM__00262	K00014
Wi_glo_WGM__00263	K07566
Wi_glo_WGM__00264	K01462
Wi_glo_WGM__00265	K00604
Wi_glo_WGM__00266	K03499
Wi_glo_WGM__00267	K03837
Wi_glo_WGM__00268	K00384
Wi_glo_WGM__00269
Wi_glo_WGM__00270	K03634
Wi_glo_WGM__00271	K01875
Wi_glo_WGM__00272	K03386
Wi_glo_WGM__00273	K00831
Wi_glo_WGM__00274	K00800
Wi_glo_WGM__00275	K00945
Wi_glo_WGM__00276	K02945
Wi_glo_WGM__00277	K07278
Wi_glo_WGM__00278
Wi_glo_WGM__00279	K01507
Wi_glo_WGM__00280	K03841
Wi_glo_WGM__00281	K02523
Wi_glo_WGM__00282	K02888
Wi_glo_WGM__00283	K02899
Wi_glo_WGM__00284	K03979
Wi_glo_WGM__00285	K03184
Wi_glo_WGM__00286
Wi_glo_WGM__00287
Wi_glo_WGM__00288	K01633
Wi_glo_WGM__00289	K25706
Wi_glo_WGM__00290	K02970
Wi_glo_WGM__00291	K02316
Wi_glo_WGM__00292	K03086
Wi_glo_WGM__00294
Wi_glo_WGM__00295	K01095
Wi_glo_WGM__00296	K00946
Wi_glo_WGM__00297	K03625
Wi_glo_WGM__00298
Wi_glo_WGM__00299	K00794
Wi_glo_WGM__00300	K11752
Wi_glo_WGM__00301	K00609
Wi_glo_WGM__00302	K01873
Wi_glo_WGM__00303	K01255
Wi_glo_WGM__00304	K07091
Wi_glo_WGM__00305	K11720
Wi_glo_WGM__00306	K01935
Wi_glo_WGM__00307	K02169
Wi_glo_WGM__00308	K00652
Wi_glo_WGM__00309	K01012
Wi_glo_WGM__00310	K00833
Wi_glo_WGM__00311
Wi_glo_WGM__00312	K07056
Wi_glo_WGM__00313	K00606
Wi_glo_WGM__00314	K01918
Wi_glo_WGM__00315	K07042
Wi_glo_WGM__00316	K03820
Wi_glo_WGM__00317	K02469
Wi_glo_WGM__00318	K00568
Wi_glo_WGM__00319	K00133
Wi_glo_WGM__00320
Wi_glo_WGM__00321	K04567
Wi_glo_WGM__00322	K02836
Wi_glo_WGM__00323	K07462
Wi_glo_WGM__00324
Wi_glo_WGM__00325	K09159
Wi_glo_WGM__00326	K06980
Wi_glo_WGM__00327	K01243
Wi_glo_WGM__00329	K01972
Wi_glo_WGM__00330	K13821
Wi_glo_WGM__00331	K09888
Wi_glo_WGM__00332	K01262
Wi_glo_WGM__00333	K03185
Wi_glo_WGM__00334
Wi_glo_WGM__00335	K13288
Wi_glo_WGM__00336	K01613
Wi_glo_WGM__00337	K22051
Wi_glo_WGM__00338	K04568
Wi_glo_WGM__00339	K03839
Wi_glo_WGM__00340	K01835
Wi_glo_WGM__00341
Wi_glo_WGM__00342	K00241
Wi_glo_WGM__00343	K00242
Wi_glo_WGM__00344	K00239
Wi_glo_WGM__00345	K00240
Wi_glo_WGM__00346	K00164
Wi_glo_WGM__00347	K00658
Wi_glo_WGM__00348	K01903
Wi_glo_WGM__00349	K01902
Wi_glo_WGM__00350	K03562
Wi_glo_WGM__00351	K03560
Wi_glo_WGM__00352
Wi_glo_WGM__00353	K03641
Wi_glo_WGM__00354	K03640
Wi_glo_WGM__00355
Wi_glo_WGM__00357	K07320
Wi_glo_WGM__00358	K01736
Wi_glo_WGM__00359	K00647
Wi_glo_WGM__00360
Wi_glo_WGM__00361	K00942
Wi_glo_WGM__00362	K03060
Wi_glo_WGM__00363	K02913
Wi_glo_WGM__00364	K02902
Wi_glo_WGM__00365	K13038
Wi_glo_WGM__00366	K01520
Wi_glo_WGM__00367	K00762
Wi_glo_WGM__00369	K04075
Wi_glo_WGM__00370	K01414
Wi_glo_WGM__00371	K05595
Wi_glo_WGM__00373	K03926
Wi_glo_WGM__00374	K01744
Wi_glo_WGM__00375	K00674
Wi_glo_WGM__00376	K01265
Wi_glo_WGM__00377	K02967
Wi_glo_WGM__00378	K02357
Wi_glo_WGM__00379	K02838
Wi_glo_WGM__00380	K00099
Wi_glo_WGM__00381	K00806
Wi_glo_WGM__00382	K00981
Wi_glo_WGM__00383	K11749
Wi_glo_WGM__00384	K07277
Wi_glo_WGM__00385	K06142
Wi_glo_WGM__00386	K02536
Wi_glo_WGM__00387	K02372
Wi_glo_WGM__00388	K00677
Wi_glo_WGM__00389	K00748
Wi_glo_WGM__00390	K02337
Wi_glo_WGM__00391	K01962
Wi_glo_WGM__00392	K11105
Wi_glo_WGM__00393	K01775
Wi_glo_WGM__00394	K03610
Wi_glo_WGM__00395	K03609
Wi_glo_WGM__00396	K03608
Wi_glo_WGM__00397	K14742
Wi_glo_WGM__00398	K01142
Wi_glo_WGM__00399	K01433
Wi_glo_WGM__00400	K00963
Wi_glo_WGM__00401	K00012
Wi_glo_WGM__00402	K03746
Wi_glo_WGM__00403	K06131
Wi_glo_WGM__00404
Wi_glo_WGM__00405
Wi_glo_WGM__00406	K01497
Wi_glo_WGM__00407	K01591
Wi_glo_WGM__00408	K00208
Wi_glo_WGM__00409	K05997
Wi_glo_WGM__00410	K09014
Wi_glo_WGM__00411	K09013
Wi_glo_WGM__00412	K09015
Wi_glo_WGM__00413	K11717
Wi_glo_WGM__00414	K02426
Wi_glo_WGM__00415	K06078
Wi_glo_WGM__00416	K01937
Wi_glo_WGM__00417	K01689
Wi_glo_WGM__00418	K19235
Wi_glo_WGM__00419	K06942
Wi_glo_WGM__00420	K01056
Wi_glo_WGM__00421	K00948
Wi_glo_WGM__00422	K00919
Wi_glo_WGM__00423
Wi_glo_WGM__00425	K02492
Wi_glo_WGM__00426	K02835
Wi_glo_WGM__00427	K02493
Wi_glo_WGM__00428	K01627
Wi_glo_WGM__00429	K01916
Wi_glo_WGM__00430	K01679
Wi_glo_WGM__00431
Wi_glo_WGM__00432	K10773
Wi_glo_WGM__00433	K01866
Wi_glo_WGM__00434	K00275
Wi_glo_WGM__00435	K06075
Wi_glo_WGM__00436	K03683
Wi_glo_WGM__00437	K07390
Wi_glo_WGM__00438	K00793
Wi_glo_WGM__00440	K01933
Wi_glo_WGM__00441	K01714
Wi_glo_WGM__00442	K01923
Wi_glo_WGM__00443	K00790
Wi_glo_WGM__00444
Wi_glo_WGM__00445	K06041
Wi_glo_WGM__00446	K06861
Wi_glo_WGM__00447	K09774
Wi_glo_WGM__00448	K11719
Wi_glo_WGM__00449	K02398
Wi_glo_WGM__00450	K00767
Wi_glo_WGM__00451	K00163
Wi_glo_WGM__00452	K00627
Wi_glo_WGM__00453	K00382
Wi_glo_WGM__00454	K00560
Wi_glo_WGM__00455	K13292
Wi_glo_WGM__00456	K00941
Wi_glo_WGM__00457	K01495
Wi_glo_WGM__00458	K00789
Wi_glo_WGM__00459	K00995
Wi_glo_WGM__00463	K03186
Wi_glo_WGM__00464	K00764
Wi_glo_WGM__00465	K03558
Wi_glo_WGM__00466	K11754
Wi_glo_WGM__00467	K01963
Wi_glo_WGM__00468	K06173
Wi_glo_WGM__00469	K03473
Wi_glo_WGM__00470
Wi_glo_WGM__00472	K03787
Wi_glo_WGM__00473	K01624
Wi_glo_WGM__00474	K00927
Wi_glo_WGM__00475	K03671
Wi_glo_WGM__00476	K03628
Wi_glo_WGM__00477	K02805
Wi_glo_WGM__00481	K07400
Wi_glo_WGM__00482	K01716
Wi_glo_WGM__00483	K04043
Wi_glo_WGM__00484	K03686
Wi_glo_WGM__00485	K03313
Wi_glo_WGM__00486	K02968
Wi_glo_WGM__00487	K11753
Wi_glo_WGM__00488	K01870
Wi_glo_WGM__00489	K03101
Wi_glo_WGM__00490	K03527
Wi_glo_WGM__00491	K08289
Wi_glo_WGM__00492	K02527
Wi_glo_WGM__00493	K00954
Wi_glo_WGM__00494	K01886
Wi_glo_WGM__00495	K02356
Wi_glo_WGM__00496	K19810
Wi_glo_WGM__00497
Wi_glo_WGM__00498	K01092
Wi_glo_WGM__00499	K04487
Wi_glo_WGM__00500	K03648
Wi_glo_WGM__00501
Wi_glo_WGM__00502	K01439
Wi_glo_WGM__00503	K01992
Wi_glo_WGM__00504	K01990
Wi_glo_WGM__00505	K02909
Wi_glo_WGM__00506
Wi_glo_WGM__00507	K01419
Wi_glo_WGM__00508	K03667
Wi_glo_WGM__00509	K08154
Wi_glo_WGM__00510	K00528
Wi_glo_WGM__00511	K01803
Wi_glo_WGM__00512	K03284
Wi_glo_WGM__00513	K20862
Wi_glo_WGM__00514	K01778
Wi_glo_WGM__00515	K11929
Wi_glo_WGM__00516	K01448
Wi_glo_WGM__00517
Wi_glo_WGM__00518	K03581
Wi_glo_WGM__00519	K03582
Wi_glo_WGM__00520	K03583
Wi_glo_WGM__00521	K00950
Wi_glo_WGM__00522	K01893
Wi_glo_WGM__00523	K02990
Wi_glo_WGM__00524	K02963
Wi_glo_WGM__00525	K02939
Wi_glo_WGM__00526
Wi_glo_WGM__00527	K04078
Wi_glo_WGM__00528	K04077
Wi_glo_WGM__00529	K03673
Wi_glo_WGM__00530
Wi_glo_WGM__00531	K03210
Wi_glo_WGM__00532	K11085
Wi_glo_WGM__00533
Wi_glo_WGM__00534
Wi_glo_WGM__00535
Wi_glo_WGM__00536	K09791
Wi_glo_WGM__00537	K00979
Wi_glo_WGM__00538	K02884
Wi_glo_WGM__00539	K00554
Wi_glo_WGM__00540	K02860
Wi_glo_WGM__00541	K02959
Wi_glo_WGM__00542	K03106
Wi_glo_WGM__00543	K01919
Wi_glo_WGM__00544	K01589
Wi_glo_WGM__00545	K01588
Wi_glo_WGM__00546	K03269
Wi_glo_WGM__00547	K01883
Wi_glo_WGM__00548	K01491
Wi_glo_WGM__00550	K01719
Wi_glo_WGM__00551	K01749
Wi_glo_WGM__00552	K02518
Wi_glo_WGM__00553	K00974
Wi_glo_WGM__00554	K02858
Wi_glo_WGM__00555	K01626
Wi_glo_WGM__00556	K03553
Wi_glo_WGM__00557	K01872
Wi_glo_WGM__00560	K03624
Wi_glo_WGM__00561	K02427
Wi_glo_WGM__00562	K03798
Wi_glo_WGM__00563	K00796
Wi_glo_WGM__00564	K03431
Wi_glo_WGM__00565	K03075
Wi_glo_WGM__00568	K02600
Wi_glo_WGM__00569	K02519
Wi_glo_WGM__00570	K02834
Wi_glo_WGM__00571	K03177
Wi_glo_WGM__00572	K02956
Wi_glo_WGM__00573	K00962
Wi_glo_WGM__00574	K05592
Wi_glo_WGM__00575	K18889
Wi_glo_WGM__00576	K18890
Wi_glo_WGM__00577	K01834
Wi_glo_WGM__00578	K01921
Wi_glo_WGM__00579	K02345
Wi_glo_WGM__00580	K02217
Wi_glo_WGM__00581	K03438
Wi_glo_WGM__00582	K03587
Wi_glo_WGM__00583	K01928
Wi_glo_WGM__00584	K01929
Wi_glo_WGM__00585	K01000
Wi_glo_WGM__00586	K01925
Wi_glo_WGM__00587	K03588
Wi_glo_WGM__00588	K02563
Wi_glo_WGM__00589	K01924
Wi_glo_WGM__00590	K03589
Wi_glo_WGM__00591	K03590
Wi_glo_WGM__00592	K03531
Wi_glo_WGM__00593	K02535
Wi_glo_WGM__00594	K03070
Wi_glo_WGM__00595	K02405
Wi_glo_WGM__00596	K00997
Wi_glo_WGM__00597	K03474
Wi_glo_WGM__00598	K03685
Wi_glo_WGM__00599	K03100
Wi_glo_WGM__00600	K03596
Wi_glo_WGM__00601	K00859
Wi_glo_WGM__00602	K02030
Wi_glo_WGM__00603	K02028
Wi_glo_WGM__00604	K02029
Wi_glo_WGM__00605	K02029
Wi_glo_WGM__00606	K04087
Wi_glo_WGM__00607	K04088
Wi_glo_WGM__00608	K03666
Wi_glo_WGM__00609	K00791
Wi_glo_WGM__00610	K01669
Wi_glo_WGM__00611	K00925
Wi_glo_WGM__00612	K13788
Wi_glo_WGM__00613	K01939
Wi_glo_WGM__00614	K03218
Wi_glo_WGM__00615	K03704
Wi_glo_WGM__00616	K03644
Wi_glo_WGM__00617	K03801
Wi_glo_WGM__00618	K07258
Wi_glo_WGM__00619	K05837
Wi_glo_WGM__00620	K05515
Wi_glo_WGM__00621	K00969
Wi_glo_WGM__00622	K02340
Wi_glo_WGM__00623
Wi_glo_WGM__00624	K01869
Wi_glo_WGM__00625	K09761
Wi_glo_WGM__00626	K01920
Wi_glo_WGM__00627	K07447
Wi_glo_WGM__00628	K03978
Wi_glo_WGM__00629
Wi_glo_WGM__00630	K07264
Wi_glo_WGM__00631	K13014
Wi_glo_WGM__00632	K10011
Wi_glo_WGM__00633	K10012
Wi_glo_WGM__00634	K03517
Wi_glo_WGM__00635
Wi_glo_WGM__00636	K05527
Wi_glo_WGM__00637	K03545
Wi_glo_WGM__00638	K01358
Wi_glo_WGM__00639	K03544
Wi_glo_WGM__00640	K01338
Wi_glo_WGM__00641	K03770
Wi_glo_WGM__00642	K02257
Wi_glo_WGM__00643	K02300
Wi_glo_WGM__00644	K02299
Wi_glo_WGM__00645	K02298
Wi_glo_WGM__00646	K02297
Wi_glo_WGM__00647	K00077
Wi_glo_WGM__00648
Wi_glo_WGM__00649	K00795
Wi_glo_WGM__00650	K01662
Wi_glo_WGM__00651	K04772
Wi_glo_WGM__00652	K09908
Wi_glo_WGM__00654	K06916
Wi_glo_WGM__00655	K02871
Wi_glo_WGM__00656	K02996
Wi_glo_WGM__00657	K11991
Wi_glo_WGM__00658	K01952
Wi_glo_WGM__00659	K00873
Wi_glo_WGM__00660	K16322
Wi_glo_WGM__00661
Wi_glo_WGM__00662	K00998
Wi_glo_WGM__00663	K01776
Wi_glo_WGM__00665	K01698
Wi_glo_WGM__00666	K00254
Wi_glo_WGM__00667	K03980
Wi_glo_WGM__00668	K01887
Wi_glo_WGM__00669	K00631
Wi_glo_WGM__00670	K03179
Wi_glo_WGM__00671	K02897
Wi_glo_WGM__00673	K01885
Wi_glo_WGM__00675	K01069
Wi_glo_WGM__00676	K00813
Wi_glo_WGM__00683	K00116
Wi_glo_WGM__00684	K00088
Wi_glo_WGM__00685	K01951
Wi_glo_WGM__00686
Wi_glo_WGM__00687	K03549
Wi_glo_WGM__00688	K00526
Wi_glo_WGM__00689	K00525
Wi_glo_WGM__00690	K03647
NsymbHoplonew_00724
NsymbHoplonew_00725
NsymbHoplonew_00726	K14652
NsymbHoplonew_00727	K01937
NsymbHoplonew_00728	K01627
NsymbHoplonew_00729	K01207
NsymbHoplonew_00730	K04771
NsymbHoplonew_00731	K10773
NsymbHoplonew_00732
NsymbHoplonew_00733	K01807
NsymbHoplonew_00734	K00600
NsymbHoplonew_00735	K01507
NsymbHoplonew_00736	K00990
NsymbHoplonew_00737	K06889
NsymbHoplonew_00738
NsymbHoplonew_00739	K10679
NsymbHoplonew_00740
NsymbHoplonew_00743	K16868
NsymbHoplonew_00746
NsymbHoplonew_00751	K06204
NsymbHoplonew_00752
NsymbHoplonew_00753	K00286
NsymbHoplonew_00754	K06997
NsymbHoplonew_00755	K02669
NsymbHoplonew_00756	K02169
NsymbHoplonew_00757	K07001
NsymbHoplonew_00758	K03654
NsymbHoplonew_00759
NsymbHoplonew_00760	K15984
NsymbHoplonew_00761
NsymbHoplonew_00762
NsymbHoplonew_00763
NsymbHoplonew_00764	K03216
NsymbHoplonew_00765	K09458
NsymbHoplonew_00766	K02078
NsymbHoplonew_00767	K00057
NsymbHoplonew_00768
NsymbHoplonew_00769	K09125
NsymbHoplonew_00770	K09457
NsymbHoplonew_00771	K03424
NsymbHoplonew_00772	K02676
NsymbHoplonew_00773	K02341
NsymbHoplonew_00774	K00943
NsymbHoplonew_00775	K07082
NsymbHoplonew_00776	K01873
NsymbHoplonew_00777	K25137
NsymbHoplonew_00778	K00859
NsymbHoplonew_00779	K02654
NsymbHoplonew_00780	K02653
NsymbHoplonew_00781	K02652
NsymbHoplonew_00782	K18133
NsymbHoplonew_00783	K00969
NsymbHoplonew_00784	K09710
NsymbHoplonew_00785	K00783
NsymbHoplonew_00786	K01698
NsymbHoplonew_00787	K06182
NsymbHoplonew_00788	K03576
NsymbHoplonew_00789	K00549
NsymbHoplonew_00790	K07113
NsymbHoplonew_00791
NsymbHoplonew_00792	K01626
NsymbHoplonew_00793	K03820
NsymbHoplonew_00794	K06189
NsymbHoplonew_00795	K07042
NsymbHoplonew_00796	K01638
NsymbHoplonew_00797	K01419
NsymbHoplonew_00798	K03667
NsymbHoplonew_00799
NsymbHoplonew_00800	K03469
NsymbHoplonew_00801	K01955
NsymbHoplonew_00802	K01956
NsymbHoplonew_00803
NsymbHoplonew_00804
NsymbHoplonew_00805
NsymbHoplonew_00806	K00325
NsymbHoplonew_00807	K00324
NsymbHoplonew_00808	K01156
NsymbHoplonew_00809	K07316
NsymbHoplonew_00810
NsymbHoplonew_00811	K07316
NsymbHoplonew_00812
NsymbHoplonew_00813
NsymbHoplonew_00814
NsymbHoplonew_00815
NsymbHoplonew_00816
NsymbHoplonew_00817	K00878
NsymbHoplonew_00818	K00941
NsymbHoplonew_00819	K00788
NsymbHoplonew_00820	K00287
NsymbHoplonew_00821	K00560
NsymbHoplonew_00822
NsymbHoplonew_00823	K00641
NsymbHoplonew_00824	K06183
NsymbHoplonew_00825
NsymbHoplonew_00826	K01297
NsymbHoplonew_00827	K00029
NsymbHoplonew_00829	K02237
NsymbHoplonew_00830	K13888
NsymbHoplonew_00831	K05685
NsymbHoplonew_00832	K01945
NsymbHoplonew_00833
NsymbHoplonew_00834	K03522
NsymbHoplonew_00835	K03521
NsymbHoplonew_00836	K02841
NsymbHoplonew_00837
NsymbHoplonew_00838	K02535
NsymbHoplonew_00839	K03650
NsymbHoplonew_00840	K11073
NsymbHoplonew_00841	K02558
NsymbHoplonew_00842	K07084
NsymbHoplonew_00843	K01520
NsymbHoplonew_00844	K00566
NsymbHoplonew_00845	K01897
NsymbHoplonew_00846	K01897
NsymbHoplonew_00847	K00790
NsymbHoplonew_00848
NsymbHoplonew_00849
NsymbHoplonew_00850	K03743
NsymbHoplonew_00851	K01810
NsymbHoplonew_00852	K03555
NsymbHoplonew_00853	K09811
NsymbHoplonew_00854	K09812
NsymbHoplonew_00855	K03110
NsymbHoplonew_00857	K01878
NsymbHoplonew_00858	K01879
NsymbHoplonew_00859	K07566
NsymbHoplonew_00860	K07278
NsymbHoplonew_00861	K09800
NsymbHoplonew_00862	K01869
NsymbHoplonew_00864	K07496
NsymbHoplonew_00866	K06200
NsymbHoplonew_00867
NsymbHoplonew_00868	K07093
NsymbHoplonew_00870	K01681
NsymbHoplonew_00871	K00620
NsymbHoplonew_00872	K03183
NsymbHoplonew_00873	K02836
NsymbHoplonew_00874	K03550
NsymbHoplonew_00875	K01159
NsymbHoplonew_00876	K21990
NsymbHoplonew_00877	K00655
NsymbHoplonew_00878	K00655
NsymbHoplonew_00879	K03273
NsymbHoplonew_00880	K07270
NsymbHoplonew_00881	K02847
NsymbHoplonew_00882	K04752
NsymbHoplonew_00883
NsymbHoplonew_00884
NsymbHoplonew_00885
NsymbHoplonew_00886
NsymbHoplonew_00888	K03424
NsymbHoplonew_00889
NsymbHoplonew_00890	K01778
NsymbHoplonew_00891	K09921
NsymbHoplonew_00893	K03575
NsymbHoplonew_00895	K08152
NsymbHoplonew_00896	K07552
NsymbHoplonew_00897
NsymbHoplonew_00898
NsymbHoplonew_00899	K00643
NsymbHoplonew_00900	K07102
NsymbHoplonew_00901	K04744
NsymbHoplonew_00902
NsymbHoplonew_00903	K00097
NsymbHoplonew_00904	K02065
NsymbHoplonew_00905	K02066
NsymbHoplonew_00906	K02067
NsymbHoplonew_00907	K07323
NsymbHoplonew_00908	K12500
NsymbHoplonew_00909	K07053
NsymbHoplonew_00910
NsymbHoplonew_00911	K01626
NsymbHoplonew_00912
NsymbHoplonew_00913	K01992
NsymbHoplonew_00914	K01990
NsymbHoplonew_00915	K01586
NsymbHoplonew_00916
NsymbHoplonew_00917	K06202
NsymbHoplonew_00918	K01256
NsymbHoplonew_00919	K03386
NsymbHoplonew_00920	K01338
NsymbHoplonew_00921	K03530
NsymbHoplonew_00922
NsymbHoplonew_00923
NsymbHoplonew_00924	K03789
NsymbHoplonew_00925	K14742
NsymbHoplonew_00926	K08311
NsymbHoplonew_00927	K02622
NsymbHoplonew_00928	K00610
NsymbHoplonew_00929	K00609
NsymbHoplonew_00930
NsymbHoplonew_00931	K01007
NsymbHoplonew_00932	K09773
NsymbHoplonew_00933	K04567
NsymbHoplonew_00934	K03593
NsymbHoplonew_00935	K03269
NsymbHoplonew_00936
NsymbHoplonew_00937	K01756
NsymbHoplonew_00938
NsymbHoplonew_00939	K12686
NsymbHoplonew_00940	K02897
NsymbHoplonew_00941	K00948
NsymbHoplonew_00943	K00919
NsymbHoplonew_00944	K02494
NsymbHoplonew_00945
NsymbHoplonew_00946
NsymbHoplonew_00947	K09861
NsymbHoplonew_00948	K01012
NsymbHoplonew_00949	K01126
NsymbHoplonew_00950
NsymbHoplonew_00951	K03599
NsymbHoplonew_00952	K03600
NsymbHoplonew_00953	K01652
NsymbHoplonew_00954	K01653
NsymbHoplonew_00955	K00053
NsymbHoplonew_00956	K04761
NsymbHoplonew_00957	K03608
NsymbHoplonew_00958	K03609
NsymbHoplonew_00959	K03610
NsymbHoplonew_00960	K00760
NsymbHoplonew_00961	K02793
NsymbHoplonew_00962	K02784
NsymbHoplonew_00963	K08483
NsymbHoplonew_00964	K00133
NsymbHoplonew_00965
NsymbHoplonew_00966
NsymbHoplonew_00967	K09761
NsymbHoplonew_00968	K08304
NsymbHoplonew_00970
NsymbHoplonew_00971	K03271
NsymbHoplonew_00972	K07056
NsymbHoplonew_00976
NsymbHoplonew_00979	K07496
NsymbHoplonew_00980	K07496
NsymbHoplonew_00983
NsymbHoplonew_00986	K03495
NsymbHoplonew_00987	K03501
NsymbHoplonew_00988	K03496
NsymbHoplonew_00989	K03497
NsymbHoplonew_00991	K02108
NsymbHoplonew_00992	K02110
NsymbHoplonew_00993	K02109
NsymbHoplonew_00994	K02113
NsymbHoplonew_00995	K02111
NsymbHoplonew_00996	K02115
NsymbHoplonew_00997	K02112
NsymbHoplonew_00998	K02114
NsymbHoplonew_00999	K16235
NsymbHoplonew_01000	K03168
NsymbHoplonew_01001	K03747
NsymbHoplonew_01002	K04096
NsymbHoplonew_01003
NsymbHoplonew_01004	K01462
NsymbHoplonew_01005	K00604
NsymbHoplonew_01006	K03500
NsymbHoplonew_01007
NsymbHoplonew_01008
NsymbHoplonew_01009
NsymbHoplonew_01010	K08218
NsymbHoplonew_01011	K00147
NsymbHoplonew_01012	K03799
NsymbHoplonew_01013	K00974
NsymbHoplonew_01014
NsymbHoplonew_01015	K02342
NsymbHoplonew_01016	K00991
NsymbHoplonew_01017	K01770
NsymbHoplonew_01018	K00380
NsymbHoplonew_01019
NsymbHoplonew_01020	K01749
NsymbHoplonew_01021	K01719
NsymbHoplonew_01022	K01599
NsymbHoplonew_01023	K01262
NsymbHoplonew_01024	K03834
NsymbHoplonew_01026	K04564
NsymbHoplonew_01027	K05589
NsymbHoplonew_01028
NsymbHoplonew_01029
NsymbHoplonew_01030
NsymbHoplonew_01031
NsymbHoplonew_01032	K00003
NsymbHoplonew_01033	K07090
NsymbHoplonew_01035	K01515
NsymbHoplonew_01036	K01126
NsymbHoplonew_01037	K05813
NsymbHoplonew_01038	K05814
NsymbHoplonew_01039	K05815
NsymbHoplonew_01040	K05816
NsymbHoplonew_01041
NsymbHoplonew_01042	K06207
NsymbHoplonew_01043	K03573
NsymbHoplonew_01044	K06223
NsymbHoplonew_01048	K01129
NsymbHoplonew_01049	K00928
NsymbHoplonew_01050
NsymbHoplonew_01051
NsymbHoplonew_01052	K03657
NsymbHoplonew_01053	K07115
NsymbHoplonew_01054	K03841
NsymbHoplonew_01055	K03767
NsymbHoplonew_01056	K03768
NsymbHoplonew_01057
NsymbHoplonew_01058	K17758
NsymbHoplonew_01059	K01069
NsymbHoplonew_01060	K01739
NsymbHoplonew_01062	K03621
NsymbHoplonew_01063	K02911
NsymbHoplonew_01064	K07040
NsymbHoplonew_01065	K25422
NsymbHoplonew_01066	K07056
NsymbHoplonew_01067	K00134
NsymbHoplonew_01068	K06190
NsymbHoplonew_01069	K05527
NsymbHoplonew_01070
NsymbHoplonew_01071	K02339
NsymbHoplonew_01072	K01255
NsymbHoplonew_01073	K07091
NsymbHoplonew_01074	K11720
NsymbHoplonew_01075	K14260
NsymbHoplonew_01076	K02909
NsymbHoplonew_01077	K02919
NsymbHoplonew_01078
NsymbHoplonew_01079	K02520
NsymbHoplonew_01080	K01868
NsymbHoplonew_01082	K16087
NsymbHoplonew_01083	K00852
NsymbHoplonew_01084	K00821
NsymbHoplonew_01085	K07262
NsymbHoplonew_01086	K08301
NsymbHoplonew_01087	K00640
NsymbHoplonew_01088	K00230
NsymbHoplonew_01092
NsymbHoplonew_01094
NsymbHoplonew_01098
NsymbHoplonew_01100	K00558
NsymbHoplonew_01101
NsymbHoplonew_01102
NsymbHoplonew_01103	K07491
NsymbHoplonew_01104	K07496
NsymbHoplonew_01106
NsymbHoplonew_01110
NsymbHoplonew_01111	K03197
NsymbHoplonew_01112	K03199
NsymbHoplonew_01113	K03200
NsymbHoplonew_01115	K03201
NsymbHoplonew_01116	K03203
NsymbHoplonew_01117	K03204
NsymbHoplonew_01118
NsymbHoplonew_01119	K03196
NsymbHoplonew_01120	K03205
NsymbHoplonew_01122
NsymbHoplonew_01123
NsymbHoplonew_01124
NsymbHoplonew_01125
NsymbHoplonew_01126
NsymbHoplonew_01127	K13288
NsymbHoplonew_01128	K01876
NsymbHoplonew_01129	K02968
NsymbHoplonew_01130	K06194
NsymbHoplonew_01131	K02517
NsymbHoplonew_01132	K02517
NsymbHoplonew_01134	K00789
NsymbHoplonew_01135	K05539
NsymbHoplonew_01136	K01004
NsymbHoplonew_01137	K01079
NsymbHoplonew_01138	K04078
NsymbHoplonew_01139	K04077
NsymbHoplonew_01140
NsymbHoplonew_01141	K03474
NsymbHoplonew_01142	K03584
NsymbHoplonew_01143	K01919
NsymbHoplonew_01147	K01738
NsymbHoplonew_01148
NsymbHoplonew_01149	K08324
NsymbHoplonew_01150
NsymbHoplonew_01151	K07462
NsymbHoplonew_01153	K07496
NsymbHoplonew_01156
NsymbHoplonew_01157	K03790
NsymbHoplonew_01158
NsymbHoplonew_01159	K00615
NsymbHoplonew_01160	K03561
NsymbHoplonew_01161	K03559
NsymbHoplonew_01162	K00135
NsymbHoplonew_01163	K01962
NsymbHoplonew_01164	K04075
NsymbHoplonew_01165	K03088
NsymbHoplonew_01168	K00762
NsymbHoplonew_01169	K01142
NsymbHoplonew_01170	K04485
NsymbHoplonew_01171	K03835
NsymbHoplonew_01172	K01624
NsymbHoplonew_01174	K01662
NsymbHoplonew_01175	K02495
NsymbHoplonew_01176
NsymbHoplonew_01177	K00219
NsymbHoplonew_01178	K21303
NsymbHoplonew_01180	K01790
NsymbHoplonew_01181	K01710
NsymbHoplonew_01182	K06938
NsymbHoplonew_01183
NsymbHoplonew_01185	K03417
NsymbHoplonew_01186	K01659
NsymbHoplonew_01187	K01720
NsymbHoplonew_01188	K03070
NsymbHoplonew_01189	K03152
NsymbHoplonew_01190
NsymbHoplonew_01191	K09801
NsymbHoplonew_01192	K01056
NsymbHoplonew_01193	K02533
NsymbHoplonew_01194	K01092
NsymbHoplonew_01195	K03704
NsymbHoplonew_01196	K02619
NsymbHoplonew_01197	K01665
NsymbHoplonew_01198
NsymbHoplonew_01199	K01585
NsymbHoplonew_01200	K01480
NsymbHoplonew_01201	K02959
NsymbHoplonew_01202	K02860
NsymbHoplonew_01203	K00554
NsymbHoplonew_01204	K02884
NsymbHoplonew_01205	K00931
NsymbHoplonew_01206	K02970
NsymbHoplonew_01207	K02316
NsymbHoplonew_01208	K03086
NsymbHoplonew_01209
NsymbHoplonew_01210	K20490
NsymbHoplonew_01211	K20491
NsymbHoplonew_01214
NsymbHoplonew_01215
NsymbHoplonew_01216
NsymbHoplonew_01221
NsymbHoplonew_01223
NsymbHoplonew_01224
NsymbHoplonew_01225	K03529
NsymbHoplonew_01226	K00059
NsymbHoplonew_01227	K03499
NsymbHoplonew_01228	K21344
NsymbHoplonew_01229	K01591
NsymbHoplonew_01230	K19804
NsymbHoplonew_01231
NsymbHoplonew_01232	K00826
NsymbHoplonew_01233	K02843
NsymbHoplonew_01234	K00942
NsymbHoplonew_01235	K03060
NsymbHoplonew_01236	K01139
NsymbHoplonew_01237
NsymbHoplonew_01238	K09158
NsymbHoplonew_01239	K03801
NsymbHoplonew_01240	K03644
NsymbHoplonew_01241	K03106
NsymbHoplonew_01242	K03182
NsymbHoplonew_01243	K07568
NsymbHoplonew_01244	K03786
NsymbHoplonew_01245	K02160
NsymbHoplonew_01246	K01961
NsymbHoplonew_01247	K02687
NsymbHoplonew_01248	K14682
NsymbHoplonew_01249	K02238
NsymbHoplonew_01250
NsymbHoplonew_01251	K01923
NsymbHoplonew_01253	K01776
NsymbHoplonew_01254	K00906
NsymbHoplonew_01255	K03687
NsymbHoplonew_01256	K04043
NsymbHoplonew_01257	K03594
NsymbHoplonew_01258	K03594
NsymbHoplonew_01259	K00652
NsymbHoplonew_01260	K01935
NsymbHoplonew_01261	K00833
NsymbHoplonew_01264	K00674
NsymbHoplonew_01266	K01939
NsymbHoplonew_01267
NsymbHoplonew_01274
NsymbHoplonew_01275	K03553
NsymbHoplonew_01276
NsymbHoplonew_01277	K03582
NsymbHoplonew_01278	K03583
NsymbHoplonew_01279	K05801
NsymbHoplonew_01280	K05801
NsymbHoplonew_01281	K04085
NsymbHoplonew_01282	K01465
NsymbHoplonew_01283
NsymbHoplonew_01284	K03111
NsymbHoplonew_01285	K01950
NsymbHoplonew_01286	K03634
NsymbHoplonew_01287
NsymbHoplonew_01288	K00989
NsymbHoplonew_01289	K03470
NsymbHoplonew_01290	K03439
NsymbHoplonew_01291	K00215
NsymbHoplonew_01292	K06186
NsymbHoplonew_01293	K03711
NsymbHoplonew_01294	K06013
NsymbHoplonew_01295	K06949
NsymbHoplonew_01299	K00425
NsymbHoplonew_01300	K00426
NsymbHoplonew_01301	K16013
NsymbHoplonew_01302	K16012
NsymbHoplonew_01303	K01772
NsymbHoplonew_01304	K03466
NsymbHoplonew_01305	K09001
NsymbHoplonew_01307
NsymbHoplonew_01308	K01972
NsymbHoplonew_01309	K00963
NsymbHoplonew_01310
NsymbHoplonew_01311	K10763
NsymbHoplonew_01313	K04079
NsymbHoplonew_01314	K12686
NsymbHoplonew_01315
NsymbHoplonew_01316
NsymbHoplonew_01317
NsymbHoplonew_01318
NsymbHoplonew_01319	K04764
NsymbHoplonew_01320	K01890
NsymbHoplonew_01321	K01889
NsymbHoplonew_01322	K02887
NsymbHoplonew_01323	K02916
NsymbHoplonew_01324	K01658
NsymbHoplonew_01325	K00766
NsymbHoplonew_01326	K01835
NsymbHoplonew_01327	K00537
NsymbHoplonew_01328
NsymbHoplonew_01329
NsymbHoplonew_01330	K09810
NsymbHoplonew_01331	K09808
NsymbHoplonew_01332
NsymbHoplonew_01333	K07386
NsymbHoplonew_01337	K07018
NsymbHoplonew_01338	K03787
NsymbHoplonew_01339	K00573
NsymbHoplonew_01340	K06194
NsymbHoplonew_01341	K03181
NsymbHoplonew_01342	K03179
NsymbHoplonew_01343	K02806
NsymbHoplonew_01344	K06023
NsymbHoplonew_01345	K03564
NsymbHoplonew_01346	K08591
NsymbHoplonew_01347	K01633
NsymbHoplonew_01348	K00858
NsymbHoplonew_01349	K03631
NsymbHoplonew_01350	K11107
NsymbHoplonew_01351	K00526
NsymbHoplonew_01352	K00525
NsymbHoplonew_01356
NsymbHoplonew_01357	K11902
NsymbHoplonew_01358	K11901
NsymbHoplonew_01359	K11900
NsymbHoplonew_01360	K24136
NsymbHoplonew_01361	K00382
NsymbHoplonew_01362
NsymbHoplonew_01363	K00796
NsymbHoplonew_01364
NsymbHoplonew_01365	K15738
NsymbHoplonew_01366	K06217
NsymbHoplonew_01367	K00275
NsymbHoplonew_01368	K04755
NsymbHoplonew_01370
NsymbHoplonew_01371	K01497
NsymbHoplonew_01372	K00075
NsymbHoplonew_01373
NsymbHoplonew_01374	K06915
NsymbHoplonew_01375	K13788
NsymbHoplonew_01376	K03664
NsymbHoplonew_01377	K01951
NsymbHoplonew_01378	K04042
NsymbHoplonew_01379	K00820
NsymbHoplonew_01380
NsymbHoplonew_01381	K10563
NsymbHoplonew_01382	K16872
NsymbHoplonew_01383	K00954
NsymbHoplonew_01384	K10764
NsymbHoplonew_01385	K00067
NsymbHoplonew_01386	K01524
NsymbHoplonew_01387	K03217
NsymbHoplonew_01388	K08998
NsymbHoplonew_01389	K03536
NsymbHoplonew_01390	K02914
NsymbHoplonew_01392	K00254
NsymbHoplonew_01393	K04773
NsymbHoplonew_01394	K06179
NsymbHoplonew_01395	K08300
NsymbHoplonew_01397
NsymbHoplonew_01398	K03327
NsymbHoplonew_01399

## Sheet: Knum_WigglGB
Gene ID	K number
Wi_glo_WGB__00001	K03495
Wi_glo_WGB__00002	K02108
Wi_glo_WGB__00003	K02110
Wi_glo_WGB__00004	K02109
Wi_glo_WGB__00005	K02113
Wi_glo_WGB__00006	K02111
Wi_glo_WGB__00007	K02115
Wi_glo_WGB__00008	K02112
Wi_glo_WGB__00009	K02114
Wi_glo_WGB__00010	K04042
Wi_glo_WGB__00011	K00820
Wi_glo_WGB__00012	K03650
Wi_glo_WGB__00013	K03217
Wi_glo_WGB__00014	K03536
Wi_glo_WGB__00015	K02914
Wi_glo_WGB__00016	K02338
Wi_glo_WGB__00017	K02470
Wi_glo_WGB__00018	K04744
Wi_glo_WGB__00019	K03771
Wi_glo_WGB__00020	K00097
Wi_glo_WGB__00021	K02528
Wi_glo_WGB__00022	K01525
Wi_glo_WGB__00023	K00287
Wi_glo_WGB__00024	K01955
Wi_glo_WGB__00025	K01956
Wi_glo_WGB__00026	K00215
Wi_glo_WGB__00027
Wi_glo_WGB__00028	K02950
Wi_glo_WGB__00029	K02992
Wi_glo_WGB__00030	K02355
Wi_glo_WGB__00031	K02403
Wi_glo_WGB__00032	K02402
Wi_glo_WGB__00033	K02556
Wi_glo_WGB__00034	K02557
Wi_glo_WGB__00035	K02401
Wi_glo_WGB__00036	K02400
Wi_glo_WGB__00037	K02399
Wi_glo_WGB__00038	K02386
Wi_glo_WGB__00039	K02387
Wi_glo_WGB__00040	K02388
Wi_glo_WGB__00041	K02389
Wi_glo_WGB__00042	K02390
Wi_glo_WGB__00043	K02391
Wi_glo_WGB__00044	K02392
Wi_glo_WGB__00045	K02393
Wi_glo_WGB__00046	K02394
Wi_glo_WGB__00047	K02395
Wi_glo_WGB__00048	K02396
Wi_glo_WGB__00049	K02397
Wi_glo_WGB__00050	K02421
Wi_glo_WGB__00051	K02420
Wi_glo_WGB__00052	K02419
Wi_glo_WGB__00053
Wi_glo_WGB__00054	K02417
Wi_glo_WGB__00055	K02416
Wi_glo_WGB__00056	K02415
Wi_glo_WGB__00057
Wi_glo_WGB__00058	K02413
Wi_glo_WGB__00059	K02412
Wi_glo_WGB__00060	K02411
Wi_glo_WGB__00061	K02410
Wi_glo_WGB__00062	K02409
Wi_glo_WGB__00063	K02408
Wi_glo_WGB__00064	K02422
Wi_glo_WGB__00065	K02407
Wi_glo_WGB__00066	K02406
Wi_glo_WGB__00067	K07146
Wi_glo_WGB__00068	K03669
Wi_glo_WGB__00069	K01069
Wi_glo_WGB__00070	K03469
Wi_glo_WGB__00071	K02342
Wi_glo_WGB__00072	K08316
Wi_glo_WGB__00073	K03110
Wi_glo_WGB__00074	K03089
Wi_glo_WGB__00075	K01845
Wi_glo_WGB__00076	K15724
Wi_glo_WGB__00077	K08306
Wi_glo_WGB__00078
Wi_glo_WGB__00079
Wi_glo_WGB__00080
Wi_glo_WGB__00081	K01519
Wi_glo_WGB__00082	K00286
Wi_glo_WGB__00083	K06997
Wi_glo_WGB__00084	K01868
Wi_glo_WGB__00085	K02520
Wi_glo_WGB__00086	K02916
Wi_glo_WGB__00087	K02887
Wi_glo_WGB__00088	K01889
Wi_glo_WGB__00089	K01890
Wi_glo_WGB__00090	K01465
Wi_glo_WGB__00091	K08300
Wi_glo_WGB__00092	K06179
Wi_glo_WGB__00093
Wi_glo_WGB__00094	K02911
Wi_glo_WGB__00095	K00645
Wi_glo_WGB__00096	K00059
Wi_glo_WGB__00097	K02078
Wi_glo_WGB__00098	K07082
Wi_glo_WGB__00099	K00943
Wi_glo_WGB__00100	K02341
Wi_glo_WGB__00101	K03424
Wi_glo_WGB__00102	K02503
Wi_glo_WGB__00103	K03885
Wi_glo_WGB__00104	K03723
Wi_glo_WGB__00105	K09808
Wi_glo_WGB__00106	K09810
Wi_glo_WGB__00107
Wi_glo_WGB__00108	K09808
Wi_glo_WGB__00109	K01756
Wi_glo_WGB__00110	K00566
Wi_glo_WGB__00111	K03799
Wi_glo_WGB__00112
Wi_glo_WGB__00113	K04773
Wi_glo_WGB__00114	K00134
Wi_glo_WGB__00115	K03687
Wi_glo_WGB__00116	K00858
Wi_glo_WGB__00117
Wi_glo_WGB__00118	K03664
Wi_glo_WGB__00120	K01876
Wi_glo_WGB__00121	K01159
Wi_glo_WGB__00122	K09816
Wi_glo_WGB__00123	K09817
Wi_glo_WGB__00124	K19304
Wi_glo_WGB__00125	K03322
Wi_glo_WGB__00127	K03183
Wi_glo_WGB__00128
Wi_glo_WGB__00129	K03688
Wi_glo_WGB__00130	K03182
Wi_glo_WGB__00131	K03498
Wi_glo_WGB__00132	K00230
Wi_glo_WGB__00139	K00813
Wi_glo_WGB__00140	K01069
Wi_glo_WGB__00142	K01885
Wi_glo_WGB__00144	K02897
Wi_glo_WGB__00145	K03179
Wi_glo_WGB__00146	K00631
Wi_glo_WGB__00147	K01887
Wi_glo_WGB__00148	K03980
Wi_glo_WGB__00149	K00254
Wi_glo_WGB__00150	K01698
Wi_glo_WGB__00152	K01776
Wi_glo_WGB__00153	K00998
Wi_glo_WGB__00154	K16322
Wi_glo_WGB__00155	K00873
Wi_glo_WGB__00156	K01952
Wi_glo_WGB__00157	K11991
Wi_glo_WGB__00158	K02996
Wi_glo_WGB__00159	K02871
Wi_glo_WGB__00160	K06916
Wi_glo_WGB__00161	K09908
Wi_glo_WGB__00162	K04772
Wi_glo_WGB__00163	K01662
Wi_glo_WGB__00164	K00795
Wi_glo_WGB__00165
Wi_glo_WGB__00166	K00077
Wi_glo_WGB__00167	K02297
Wi_glo_WGB__00168	K02298
Wi_glo_WGB__00169	K02299
Wi_glo_WGB__00170	K02300
Wi_glo_WGB__00171	K02257
Wi_glo_WGB__00172	K03770
Wi_glo_WGB__00173	K01338
Wi_glo_WGB__00174	K03544
Wi_glo_WGB__00175	K01358
Wi_glo_WGB__00176	K03545
Wi_glo_WGB__00177
Wi_glo_WGB__00178	K03517
Wi_glo_WGB__00179	K10012
Wi_glo_WGB__00180	K10011
Wi_glo_WGB__00181	K13014
Wi_glo_WGB__00182	K07264
Wi_glo_WGB__00183
Wi_glo_WGB__00184
Wi_glo_WGB__00185	K07447
Wi_glo_WGB__00186	K07735
Wi_glo_WGB__00187	K01920
Wi_glo_WGB__00188	K09761
Wi_glo_WGB__00189	K01869
Wi_glo_WGB__00190
Wi_glo_WGB__00191
Wi_glo_WGB__00192	K00969
Wi_glo_WGB__00193	K05515
Wi_glo_WGB__00194	K05837
Wi_glo_WGB__00195	K07258
Wi_glo_WGB__00196	K03801
Wi_glo_WGB__00197	K03644
Wi_glo_WGB__00198	K03704
Wi_glo_WGB__00199	K03218
Wi_glo_WGB__00200	K01939
Wi_glo_WGB__00201	K13788
Wi_glo_WGB__00202	K00925
Wi_glo_WGB__00203	K01669
Wi_glo_WGB__00204	K00791
Wi_glo_WGB__00205	K03666
Wi_glo_WGB__00206	K04088
Wi_glo_WGB__00207	K04087
Wi_glo_WGB__00208	K08369
Wi_glo_WGB__00209	K02029
Wi_glo_WGB__00210	K02029
Wi_glo_WGB__00211	K02028
Wi_glo_WGB__00212	K02030
Wi_glo_WGB__00213	K00859
Wi_glo_WGB__00214	K03596
Wi_glo_WGB__00215	K03100
Wi_glo_WGB__00216	K03685
Wi_glo_WGB__00217	K03474
Wi_glo_WGB__00218	K00997
Wi_glo_WGB__00219	K02405
Wi_glo_WGB__00220	K03070
Wi_glo_WGB__00221	K02535
Wi_glo_WGB__00222	K03531
Wi_glo_WGB__00223	K03590
Wi_glo_WGB__00224	K03589
Wi_glo_WGB__00225	K01924
Wi_glo_WGB__00226	K02563
Wi_glo_WGB__00227	K03588
Wi_glo_WGB__00228	K01925
Wi_glo_WGB__00229	K01000
Wi_glo_WGB__00230	K01929
Wi_glo_WGB__00231	K01928
Wi_glo_WGB__00232	K03587
Wi_glo_WGB__00233	K03586
Wi_glo_WGB__00234	K03438
Wi_glo_WGB__00235	K02217
Wi_glo_WGB__00236	K02345
Wi_glo_WGB__00237	K01921
Wi_glo_WGB__00238	K01834
Wi_glo_WGB__00239	K18890
Wi_glo_WGB__00240	K18889
Wi_glo_WGB__00241	K05592
Wi_glo_WGB__00242	K00962
Wi_glo_WGB__00243	K02956
Wi_glo_WGB__00244	K03177
Wi_glo_WGB__00245	K02834
Wi_glo_WGB__00246	K02519
Wi_glo_WGB__00247	K02600
Wi_glo_WGB__00250	K03075
Wi_glo_WGB__00251	K03431
Wi_glo_WGB__00252	K00796
Wi_glo_WGB__00253	K03798
Wi_glo_WGB__00255	K02427
Wi_glo_WGB__00256	K03624
Wi_glo_WGB__00259	K01872
Wi_glo_WGB__00260	K03553
Wi_glo_WGB__00261	K01626
Wi_glo_WGB__00262	K02858
Wi_glo_WGB__00263	K00974
Wi_glo_WGB__00264	K02518
Wi_glo_WGB__00265	K01749
Wi_glo_WGB__00266	K01719
Wi_glo_WGB__00268	K01491
Wi_glo_WGB__00269	K01883
Wi_glo_WGB__00270	K03269
Wi_glo_WGB__00271	K01588
Wi_glo_WGB__00272	K01589
Wi_glo_WGB__00273	K01919
Wi_glo_WGB__00274	K03106
Wi_glo_WGB__00275	K02959
Wi_glo_WGB__00276
Wi_glo_WGB__00277	K02860
Wi_glo_WGB__00278	K00554
Wi_glo_WGB__00279
Wi_glo_WGB__00280	K02884
Wi_glo_WGB__00281	K00979
Wi_glo_WGB__00282	K09791
Wi_glo_WGB__00283	K00912
Wi_glo_WGB__00284	K11085
Wi_glo_WGB__00285	K03210
Wi_glo_WGB__00286
Wi_glo_WGB__00287	K03673
Wi_glo_WGB__00288	K04077
Wi_glo_WGB__00289	K04078
Wi_glo_WGB__00290
Wi_glo_WGB__00291	K02939
Wi_glo_WGB__00292	K02963
Wi_glo_WGB__00293	K02990
Wi_glo_WGB__00294	K01893
Wi_glo_WGB__00295	K00950
Wi_glo_WGB__00296	K03583
Wi_glo_WGB__00297	K03582
Wi_glo_WGB__00298
Wi_glo_WGB__00299
Wi_glo_WGB__00300	K01448
Wi_glo_WGB__00301
Wi_glo_WGB__00302	K01778
Wi_glo_WGB__00303	K20862
Wi_glo_WGB__00304	K03657
Wi_glo_WGB__00305	K03284
Wi_glo_WGB__00306	K01803
Wi_glo_WGB__00307	K00528
Wi_glo_WGB__00308	K08154
Wi_glo_WGB__00309	K03667
Wi_glo_WGB__00310	K01419
Wi_glo_WGB__00311	K02909
Wi_glo_WGB__00312	K01990
Wi_glo_WGB__00313	K01992
Wi_glo_WGB__00314	K01439
Wi_glo_WGB__00315	K03648
Wi_glo_WGB__00316	K04487
Wi_glo_WGB__00317	K01092
Wi_glo_WGB__00318
Wi_glo_WGB__00319	K02356
Wi_glo_WGB__00320	K01886
Wi_glo_WGB__00321	K00954
Wi_glo_WGB__00322	K02527
Wi_glo_WGB__00323	K08289
Wi_glo_WGB__00324	K03527
Wi_glo_WGB__00325	K03101
Wi_glo_WGB__00326	K01870
Wi_glo_WGB__00327	K11753
Wi_glo_WGB__00328	K02968
Wi_glo_WGB__00329	K03313
Wi_glo_WGB__00330	K03686
Wi_glo_WGB__00331	K04043
Wi_glo_WGB__00332	K01716
Wi_glo_WGB__00333	K07400
Wi_glo_WGB__00337	K02805
Wi_glo_WGB__00338	K03628
Wi_glo_WGB__00339	K03671
Wi_glo_WGB__00340	K00927
Wi_glo_WGB__00341	K01624
Wi_glo_WGB__00342	K03787
Wi_glo_WGB__00343
Wi_glo_WGB__00344	K03473
Wi_glo_WGB__00345	K06173
Wi_glo_WGB__00346	K01963
Wi_glo_WGB__00347	K11754
Wi_glo_WGB__00348	K03558
Wi_glo_WGB__00349	K00764
Wi_glo_WGB__00350	K03186
Wi_glo_WGB__00354	K00995
Wi_glo_WGB__00355	K00789
Wi_glo_WGB__00356	K01495
Wi_glo_WGB__00357	K00941
Wi_glo_WGB__00358	K13292
Wi_glo_WGB__00359	K00560
Wi_glo_WGB__00360	K00382
Wi_glo_WGB__00361	K00627
Wi_glo_WGB__00362	K00163
Wi_glo_WGB__00363	K00767
Wi_glo_WGB__00364	K02398
Wi_glo_WGB__00365	K11719
Wi_glo_WGB__00366
Wi_glo_WGB__00367	K06861
Wi_glo_WGB__00368	K06041
Wi_glo_WGB__00369
Wi_glo_WGB__00370	K00790
Wi_glo_WGB__00371	K01923
Wi_glo_WGB__00372	K01714
Wi_glo_WGB__00373	K01933
Wi_glo_WGB__00375	K00793
Wi_glo_WGB__00376	K07390
Wi_glo_WGB__00377	K03683
Wi_glo_WGB__00378	K06075
Wi_glo_WGB__00379	K00275
Wi_glo_WGB__00380	K01866
Wi_glo_WGB__00381	K10773
Wi_glo_WGB__00382
Wi_glo_WGB__00383	K01679
Wi_glo_WGB__00384	K01916
Wi_glo_WGB__00385	K01627
Wi_glo_WGB__00386	K02493
Wi_glo_WGB__00387	K02835
Wi_glo_WGB__00388	K02492
Wi_glo_WGB__00390
Wi_glo_WGB__00391	K00919
Wi_glo_WGB__00392	K00948
Wi_glo_WGB__00393	K01056
Wi_glo_WGB__00394	K06942
Wi_glo_WGB__00395	K19235
Wi_glo_WGB__00396	K01689
Wi_glo_WGB__00397	K01937
Wi_glo_WGB__00398	K06078
Wi_glo_WGB__00399	K02426
Wi_glo_WGB__00400	K11717
Wi_glo_WGB__00401	K09015
Wi_glo_WGB__00402	K09013
Wi_glo_WGB__00403	K09014
Wi_glo_WGB__00404	K05997
Wi_glo_WGB__00405	K00208
Wi_glo_WGB__00406	K01591
Wi_glo_WGB__00407	K01497
Wi_glo_WGB__00408
Wi_glo_WGB__00409	K06131
Wi_glo_WGB__00410	K03746
Wi_glo_WGB__00411	K00012
Wi_glo_WGB__00412	K00963
Wi_glo_WGB__00413	K01433
Wi_glo_WGB__00414	K01142
Wi_glo_WGB__00415
Wi_glo_WGB__00416	K03608
Wi_glo_WGB__00417	K03609
Wi_glo_WGB__00418	K03610
Wi_glo_WGB__00419	K01775
Wi_glo_WGB__00420	K11105
Wi_glo_WGB__00421	K01962
Wi_glo_WGB__00422	K02337
Wi_glo_WGB__00423	K00748
Wi_glo_WGB__00424	K00677
Wi_glo_WGB__00425	K02372
Wi_glo_WGB__00426	K02536
Wi_glo_WGB__00427	K06142
Wi_glo_WGB__00428	K07277
Wi_glo_WGB__00429	K11749
Wi_glo_WGB__00430	K00981
Wi_glo_WGB__00431	K00806
Wi_glo_WGB__00432	K00099
Wi_glo_WGB__00433	K02838
Wi_glo_WGB__00434
Wi_glo_WGB__00435	K09903
Wi_glo_WGB__00436	K02357
Wi_glo_WGB__00437	K02967
Wi_glo_WGB__00438	K01265
Wi_glo_WGB__00439	K00674
Wi_glo_WGB__00440	K01744
Wi_glo_WGB__00441	K03926
Wi_glo_WGB__00443	K05595
Wi_glo_WGB__00444	K01414
Wi_glo_WGB__00445
Wi_glo_WGB__00446	K04075
Wi_glo_WGB__00447	K00762
Wi_glo_WGB__00448	K01520
Wi_glo_WGB__00449	K13038
Wi_glo_WGB__00450	K02902
Wi_glo_WGB__00451	K02913
Wi_glo_WGB__00452	K03060
Wi_glo_WGB__00453	K00942
Wi_glo_WGB__00454
Wi_glo_WGB__00455	K00647
Wi_glo_WGB__00456	K07320
Wi_glo_WGB__00458
Wi_glo_WGB__00459	K03640
Wi_glo_WGB__00460	K03641
Wi_glo_WGB__00461
Wi_glo_WGB__00462	K03560
Wi_glo_WGB__00463	K03562
Wi_glo_WGB__00464	K01902
Wi_glo_WGB__00465	K01903
Wi_glo_WGB__00466	K00658
Wi_glo_WGB__00467	K00164
Wi_glo_WGB__00468	K00240
Wi_glo_WGB__00469	K00239
Wi_glo_WGB__00470	K00242
Wi_glo_WGB__00471	K00241
Wi_glo_WGB__00472
Wi_glo_WGB__00473	K01835
Wi_glo_WGB__00474	K03839
Wi_glo_WGB__00475	K22051
Wi_glo_WGB__00476	K01613
Wi_glo_WGB__00477	K13288
Wi_glo_WGB__00478
Wi_glo_WGB__00479	K03185
Wi_glo_WGB__00480	K01262
Wi_glo_WGB__00481	K09888
Wi_glo_WGB__00482	K13821
Wi_glo_WGB__00483	K01972
Wi_glo_WGB__00485	K01243
Wi_glo_WGB__00486	K06980
Wi_glo_WGB__00487	K09159
Wi_glo_WGB__00488	K07462
Wi_glo_WGB__00489	K02836
Wi_glo_WGB__00490	K04567
Wi_glo_WGB__00491
Wi_glo_WGB__00492	K00133
Wi_glo_WGB__00493	K00568
Wi_glo_WGB__00494	K02469
Wi_glo_WGB__00495	K03820
Wi_glo_WGB__00496	K07042
Wi_glo_WGB__00497	K01918
Wi_glo_WGB__00498	K00606
Wi_glo_WGB__00499	K07056
Wi_glo_WGB__00500
Wi_glo_WGB__00501	K00833
Wi_glo_WGB__00502	K01012
Wi_glo_WGB__00503	K00652
Wi_glo_WGB__00504	K02169
Wi_glo_WGB__00505	K01935
Wi_glo_WGB__00506	K11720
Wi_glo_WGB__00507	K07091
Wi_glo_WGB__00508	K01255
Wi_glo_WGB__00509	K01873
Wi_glo_WGB__00510	K00609
Wi_glo_WGB__00511	K11752
Wi_glo_WGB__00512	K00794
Wi_glo_WGB__00513
Wi_glo_WGB__00514	K03625
Wi_glo_WGB__00515	K00946
Wi_glo_WGB__00516	K01095
Wi_glo_WGB__00517
Wi_glo_WGB__00519	K03086
Wi_glo_WGB__00520	K02316
Wi_glo_WGB__00521	K02970
Wi_glo_WGB__00522	K25706
Wi_glo_WGB__00523	K01633
Wi_glo_WGB__00524	K06153
Wi_glo_WGB__00525	K03184
Wi_glo_WGB__00526	K03979
Wi_glo_WGB__00527	K02899
Wi_glo_WGB__00528	K02888
Wi_glo_WGB__00529	K02523
Wi_glo_WGB__00530	K03841
Wi_glo_WGB__00531	K01507
Wi_glo_WGB__00532
Wi_glo_WGB__00534	K07278
Wi_glo_WGB__00535	K02945
Wi_glo_WGB__00536	K00945
Wi_glo_WGB__00537	K00831
Wi_glo_WGB__00538	K03386
Wi_glo_WGB__00539	K03311
Wi_glo_WGB__00540	K01875
Wi_glo_WGB__00541	K03634
Wi_glo_WGB__00542
Wi_glo_WGB__00543	K00384
Wi_glo_WGB__00544	K03837
Wi_glo_WGB__00545	K03499
Wi_glo_WGB__00546	K00604
Wi_glo_WGB__00547	K01462
Wi_glo_WGB__00548	K07566
Wi_glo_WGB__00549	K00655
Wi_glo_WGB__00550	K02314
Wi_glo_WGB__00551	K03111
Wi_glo_WGB__00552	K00600
Wi_glo_WGB__00553	K01807
Wi_glo_WGB__00554	K11940
Wi_glo_WGB__00555	K03150
Wi_glo_WGB__00556	K03149
Wi_glo_WGB__00557	K03154
Wi_glo_WGB__00558
Wi_glo_WGB__00559	K03148
Wi_glo_WGB__00560	K00788
Wi_glo_WGB__00561	K03147
Wi_glo_WGB__00562	K01599
Wi_glo_WGB__00563	K05787
Wi_glo_WGB__00564	K01945
Wi_glo_WGB__00565	K00602
Wi_glo_WGB__00566	K00075
Wi_glo_WGB__00567	K03524
Wi_glo_WGB__00568	K00867
Wi_glo_WGB__00573	K02358
Wi_glo_WGB__00574	K03073
Wi_glo_WGB__00575	K02601
Wi_glo_WGB__00576	K02867
Wi_glo_WGB__00577	K02863
Wi_glo_WGB__00578	K02864
Wi_glo_WGB__00579	K02935
Wi_glo_WGB__00580	K03043
Wi_glo_WGB__00581	K03046
Wi_glo_WGB__00582	K05839
Wi_glo_WGB__00583	K02343
Wi_glo_WGB__00584	K09747
Wi_glo_WGB__00585	K04079
Wi_glo_WGB__00586	K00939
Wi_glo_WGB__00587	K01772
Wi_glo_WGB__00589	K19416
Wi_glo_WGB__00590	K01770
Wi_glo_WGB__00591	K00991
Wi_glo_WGB__00592	K05589
Wi_glo_WGB__00593	K05807
Wi_glo_WGB__00594	K06180
Wi_glo_WGB__00595
Wi_glo_WGB__00596
Wi_glo_WGB__00597	K01874
Wi_glo_WGB__00598	K01494
Wi_glo_WGB__00599	K07662
Wi_glo_WGB__00600	K00057
Wi_glo_WGB__00601	K03676
Wi_glo_WGB__00602
Wi_glo_WGB__00603	K02946
Wi_glo_WGB__00604	K02906
Wi_glo_WGB__00605	K02926
Wi_glo_WGB__00606	K02892
Wi_glo_WGB__00607	K02886
Wi_glo_WGB__00608	K02965
Wi_glo_WGB__00609	K02890
Wi_glo_WGB__00610	K02982
Wi_glo_WGB__00611	K02878
Wi_glo_WGB__00612	K02904
Wi_glo_WGB__00613	K02961
Wi_glo_WGB__00614	K02874
Wi_glo_WGB__00615	K02895
Wi_glo_WGB__00616	K02931
Wi_glo_WGB__00617	K02954
Wi_glo_WGB__00618	K02994
Wi_glo_WGB__00619	K02933
Wi_glo_WGB__00620	K02881
Wi_glo_WGB__00621	K02988
Wi_glo_WGB__00622	K02907
Wi_glo_WGB__00623	K02876
Wi_glo_WGB__00624	K03076
Wi_glo_WGB__00625	K02919
Wi_glo_WGB__00626	K02952
Wi_glo_WGB__00627	K02948
Wi_glo_WGB__00628	K02986
Wi_glo_WGB__00629	K03040
Wi_glo_WGB__00630	K02879
Wi_glo_WGB__00631	K00940
Wi_glo_WGB__00632	K06941
Wi_glo_WGB__00633
Wi_glo_WGB__00634	K03526
Wi_glo_WGB__00635	K01892
Wi_glo_WGB__00636
Wi_glo_WGB__00637	K03977
Wi_glo_WGB__00638	K01610
Wi_glo_WGB__00639	K00891
Wi_glo_WGB__00640
Wi_glo_WGB__00641	K01783
Wi_glo_WGB__00642	K01867
Wi_glo_WGB__00643	K00615
Wi_glo_WGB__00644	K00616
Wi_glo_WGB__00645	K00228
Wi_glo_WGB__00646	K02170
Wi_glo_WGB__00647	K03297
Wi_glo_WGB__00651	K01953
Wi_glo_WGB__00652	K07038
Wi_glo_WGB__00653	K01915
Wi_glo_WGB__00654	K00610
Wi_glo_WGB__00655	K12524
Wi_glo_WGB__00656
Wi_glo_WGB__00657	K01878
Wi_glo_WGB__00658	K01879
Wi_glo_WGB__00659	K04564
Wi_glo_WGB__00660	K05365
Wi_glo_WGB__00663	K01881
Wi_glo_WGB__00664	K01810
Wi_glo_WGB__00665	K03571
Wi_glo_WGB__00666	K03570
Wi_glo_WGB__00667	K03569
Wi_glo_WGB__00668	K02160
Wi_glo_WGB__00669	K01961
Wi_glo_WGB__00674	K00116
Wi_glo_WGB__00675	K00088
Wi_glo_WGB__00676	K01951
Wi_glo_WGB__00677
Wi_glo_WGB__00678	K03549
Wi_glo_WGB__00679	K00526
Wi_glo_WGB__00680	K00525
Wi_glo_WGB__00681	K03647
Wi_glo_WGB__00682
Wi_glo_WGB__00683	K00657
Wi_glo_WGB__00684
Wi_glo_WGB__00685
Wi_glo_WGB__00686	K03442
Wi_glo_WGB__00687	K04080
Wi_glo_WGM__00690	K03647
NsymbHoplonew_00724
NsymbHoplonew_00725
NsymbHoplonew_00726	K14652
NsymbHoplonew_00727	K01937
NsymbHoplonew_00728	K01627
NsymbHoplonew_00729	K01207
NsymbHoplonew_00730	K04771
NsymbHoplonew_00731	K10773
NsymbHoplonew_00732
NsymbHoplonew_00733	K01807
NsymbHoplonew_00734	K00600
NsymbHoplonew_00735	K01507
NsymbHoplonew_00736	K00990
NsymbHoplonew_00737	K06889
NsymbHoplonew_00738
NsymbHoplonew_00739	K10679
NsymbHoplonew_00740
NsymbHoplonew_00743	K16868
NsymbHoplonew_00746
NsymbHoplonew_00751	K06204
NsymbHoplonew_00752
NsymbHoplonew_00753	K00286
NsymbHoplonew_00754	K06997
NsymbHoplonew_00755	K02669
NsymbHoplonew_00756	K02169
NsymbHoplonew_00757	K07001
NsymbHoplonew_00758	K03654
NsymbHoplonew_00759
NsymbHoplonew_00760	K15984
NsymbHoplonew_00761
NsymbHoplonew_00762
NsymbHoplonew_00763
NsymbHoplonew_00764	K03216
NsymbHoplonew_00765	K09458
NsymbHoplonew_00766	K02078
NsymbHoplonew_00767	K00057
NsymbHoplonew_00768
NsymbHoplonew_00769	K09125
NsymbHoplonew_00770	K09457
NsymbHoplonew_00771	K03424
NsymbHoplonew_00772	K02676
NsymbHoplonew_00773	K02341
NsymbHoplonew_00774	K00943
NsymbHoplonew_00775	K07082
NsymbHoplonew_00776	K01873
NsymbHoplonew_00777	K25137
NsymbHoplonew_00778	K00859
NsymbHoplonew_00779	K02654
NsymbHoplonew_00780	K02653
NsymbHoplonew_00781	K02652
NsymbHoplonew_00782	K18133
NsymbHoplonew_00783	K00969
NsymbHoplonew_00784	K09710
NsymbHoplonew_00785	K00783
NsymbHoplonew_00786	K01698
NsymbHoplonew_00787	K06182
NsymbHoplonew_00788	K03576
NsymbHoplonew_00789	K00549
NsymbHoplonew_00790	K07113
NsymbHoplonew_00791
NsymbHoplonew_00792	K01626
NsymbHoplonew_00793	K03820
NsymbHoplonew_00794	K06189
NsymbHoplonew_00795	K07042
NsymbHoplonew_00796	K01638
NsymbHoplonew_00797	K01419
NsymbHoplonew_00798	K03667
NsymbHoplonew_00799
NsymbHoplonew_00800	K03469
NsymbHoplonew_00801	K01955
NsymbHoplonew_00802	K01956
NsymbHoplonew_00803
NsymbHoplonew_00804
NsymbHoplonew_00805
NsymbHoplonew_00806	K00325
NsymbHoplonew_00807	K00324
NsymbHoplonew_00808	K01156
NsymbHoplonew_00809	K07316
NsymbHoplonew_00810
NsymbHoplonew_00811	K07316
NsymbHoplonew_00812
NsymbHoplonew_00813
NsymbHoplonew_00814
NsymbHoplonew_00815
NsymbHoplonew_00816
NsymbHoplonew_00817	K00878
NsymbHoplonew_00818	K00941
NsymbHoplonew_00819	K00788
NsymbHoplonew_00820	K00287
NsymbHoplonew_00821	K00560
NsymbHoplonew_00822
NsymbHoplonew_00823	K00641
NsymbHoplonew_00824	K06183
NsymbHoplonew_00825
NsymbHoplonew_00826	K01297
NsymbHoplonew_00827	K00029
NsymbHoplonew_00829	K02237
NsymbHoplonew_00830	K13888
NsymbHoplonew_00831	K05685
NsymbHoplonew_00832	K01945
NsymbHoplonew_00833
NsymbHoplonew_00834	K03522
NsymbHoplonew_00835	K03521
NsymbHoplonew_00836	K02841
NsymbHoplonew_00837
NsymbHoplonew_00838	K02535
NsymbHoplonew_00839	K03650
NsymbHoplonew_00840	K11073
NsymbHoplonew_00841	K02558
NsymbHoplonew_00842	K07084
NsymbHoplonew_00843	K01520
NsymbHoplonew_00844	K00566
NsymbHoplonew_00845	K01897
NsymbHoplonew_00846	K01897
NsymbHoplonew_00847	K00790
NsymbHoplonew_00848
NsymbHoplonew_00849
NsymbHoplonew_00850	K03743
NsymbHoplonew_00851	K01810
NsymbHoplonew_00852	K03555
NsymbHoplonew_00853	K09811
NsymbHoplonew_00854	K09812
NsymbHoplonew_00855	K03110
NsymbHoplonew_00857	K01878
NsymbHoplonew_00858	K01879
NsymbHoplonew_00859	K07566
NsymbHoplonew_00860	K07278
NsymbHoplonew_00861	K09800
NsymbHoplonew_00862	K01869
NsymbHoplonew_00864	K07496
NsymbHoplonew_00866	K06200
NsymbHoplonew_00867
NsymbHoplonew_00868	K07093
NsymbHoplonew_00870	K01681
NsymbHoplonew_00871	K00620
NsymbHoplonew_00872	K03183
NsymbHoplonew_00873	K02836
NsymbHoplonew_00874	K03550
NsymbHoplonew_00875	K01159
NsymbHoplonew_00876	K21990
NsymbHoplonew_00877	K00655
NsymbHoplonew_00878	K00655
NsymbHoplonew_00879	K03273
NsymbHoplonew_00880	K07270
NsymbHoplonew_00881	K02847
NsymbHoplonew_00882	K04752
NsymbHoplonew_00883
NsymbHoplonew_00884
NsymbHoplonew_00885
NsymbHoplonew_00886
NsymbHoplonew_00888	K03424
NsymbHoplonew_00889
NsymbHoplonew_00890	K01778
NsymbHoplonew_00891	K09921
NsymbHoplonew_00893	K03575
NsymbHoplonew_00895	K08152
NsymbHoplonew_00896	K07552
NsymbHoplonew_00897
NsymbHoplonew_00898
NsymbHoplonew_00899	K00643
NsymbHoplonew_00900	K07102
NsymbHoplonew_00901	K04744
NsymbHoplonew_00902
NsymbHoplonew_00903	K00097
NsymbHoplonew_00904	K02065
NsymbHoplonew_00905	K02066
NsymbHoplonew_00906	K02067
NsymbHoplonew_00907	K07323
NsymbHoplonew_00908	K12500
NsymbHoplonew_00909	K07053
NsymbHoplonew_00910
NsymbHoplonew_00911	K01626
NsymbHoplonew_00912
NsymbHoplonew_00913	K01992
NsymbHoplonew_00914	K01990
NsymbHoplonew_00915	K01586
NsymbHoplonew_00916
NsymbHoplonew_00917	K06202
NsymbHoplonew_00918	K01256
NsymbHoplonew_00919	K03386
NsymbHoplonew_00920	K01338
NsymbHoplonew_00921	K03530
NsymbHoplonew_00922
NsymbHoplonew_00923
NsymbHoplonew_00924	K03789
NsymbHoplonew_00925	K14742
NsymbHoplonew_00926	K08311
NsymbHoplonew_00927	K02622
NsymbHoplonew_00928	K00610
NsymbHoplonew_00929	K00609
NsymbHoplonew_00930
NsymbHoplonew_00931	K01007
NsymbHoplonew_00932	K09773
NsymbHoplonew_00933	K04567
NsymbHoplonew_00934	K03593
NsymbHoplonew_00935	K03269
NsymbHoplonew_00936
NsymbHoplonew_00937	K01756
NsymbHoplonew_00938
NsymbHoplonew_00939	K12686
NsymbHoplonew_00940	K02897
NsymbHoplonew_00941	K00948
NsymbHoplonew_00943	K00919
NsymbHoplonew_00944	K02494
NsymbHoplonew_00945
NsymbHoplonew_00946
NsymbHoplonew_00947	K09861
NsymbHoplonew_00948	K01012
NsymbHoplonew_00949	K01126
NsymbHoplonew_00950
NsymbHoplonew_00951	K03599
NsymbHoplonew_00952	K03600
NsymbHoplonew_00953	K01652
NsymbHoplonew_00954	K01653
NsymbHoplonew_00955	K00053
NsymbHoplonew_00956	K04761
NsymbHoplonew_00957	K03608
NsymbHoplonew_00958	K03609
NsymbHoplonew_00959	K03610
NsymbHoplonew_00960	K00760
NsymbHoplonew_00961	K02793
NsymbHoplonew_00962	K02784
NsymbHoplonew_00963	K08483
NsymbHoplonew_00964	K00133
NsymbHoplonew_00965
NsymbHoplonew_00966
NsymbHoplonew_00967	K09761
NsymbHoplonew_00968	K08304
NsymbHoplonew_00970
NsymbHoplonew_00971	K03271
NsymbHoplonew_00972	K07056
NsymbHoplonew_00976
NsymbHoplonew_00979	K07496
NsymbHoplonew_00980	K07496
NsymbHoplonew_00983
NsymbHoplonew_00986	K03495
NsymbHoplonew_00987	K03501
NsymbHoplonew_00988	K03496
NsymbHoplonew_00989	K03497
NsymbHoplonew_00991	K02108
NsymbHoplonew_00992	K02110
NsymbHoplonew_00993	K02109
NsymbHoplonew_00994	K02113
NsymbHoplonew_00995	K02111
NsymbHoplonew_00996	K02115
NsymbHoplonew_00997	K02112
NsymbHoplonew_00998	K02114
NsymbHoplonew_00999	K16235
NsymbHoplonew_01000	K03168
NsymbHoplonew_01001	K03747
NsymbHoplonew_01002	K04096
NsymbHoplonew_01003
NsymbHoplonew_01004	K01462
NsymbHoplonew_01005	K00604
NsymbHoplonew_01006	K03500
NsymbHoplonew_01007
NsymbHoplonew_01008
NsymbHoplonew_01009
NsymbHoplonew_01010	K08218
NsymbHoplonew_01011	K00147
NsymbHoplonew_01012	K03799
NsymbHoplonew_01013	K00974
NsymbHoplonew_01014
NsymbHoplonew_01015	K02342
NsymbHoplonew_01016	K00991
NsymbHoplonew_01017	K01770
NsymbHoplonew_01018	K00380
NsymbHoplonew_01019
NsymbHoplonew_01020	K01749
NsymbHoplonew_01021	K01719
NsymbHoplonew_01022	K01599
NsymbHoplonew_01023	K01262
NsymbHoplonew_01024	K03834
NsymbHoplonew_01026	K04564
NsymbHoplonew_01027	K05589
NsymbHoplonew_01028
NsymbHoplonew_01029
NsymbHoplonew_01030
NsymbHoplonew_01031
NsymbHoplonew_01032	K00003
NsymbHoplonew_01033	K07090
NsymbHoplonew_01035	K01515
NsymbHoplonew_01036	K01126
NsymbHoplonew_01037	K05813
NsymbHoplonew_01038	K05814
NsymbHoplonew_01039	K05815
NsymbHoplonew_01040	K05816
NsymbHoplonew_01041
NsymbHoplonew_01042	K06207
NsymbHoplonew_01043	K03573
NsymbHoplonew_01044	K06223
NsymbHoplonew_01048	K01129
NsymbHoplonew_01049	K00928
NsymbHoplonew_01050
NsymbHoplonew_01051
NsymbHoplonew_01052	K03657
NsymbHoplonew_01053	K07115
NsymbHoplonew_01054	K03841
NsymbHoplonew_01055	K03767
NsymbHoplonew_01056	K03768
NsymbHoplonew_01057
NsymbHoplonew_01058	K17758
NsymbHoplonew_01059	K01069
NsymbHoplonew_01060	K01739
NsymbHoplonew_01062	K03621
NsymbHoplonew_01063	K02911
NsymbHoplonew_01064	K07040
NsymbHoplonew_01065	K25422
NsymbHoplonew_01066	K07056
NsymbHoplonew_01067	K00134
NsymbHoplonew_01068	K06190
NsymbHoplonew_01069	K05527
NsymbHoplonew_01070
NsymbHoplonew_01071	K02339
NsymbHoplonew_01072	K01255
NsymbHoplonew_01073	K07091
NsymbHoplonew_01074	K11720
NsymbHoplonew_01075	K14260
NsymbHoplonew_01076	K02909
NsymbHoplonew_01077	K02919
NsymbHoplonew_01078
NsymbHoplonew_01079	K02520
NsymbHoplonew_01080	K01868
NsymbHoplonew_01082	K16087
NsymbHoplonew_01083	K00852
NsymbHoplonew_01084	K00821
NsymbHoplonew_01085	K07262
NsymbHoplonew_01086	K08301
NsymbHoplonew_01087	K00640
NsymbHoplonew_01088	K00230
NsymbHoplonew_01092
NsymbHoplonew_01094
NsymbHoplonew_01098
NsymbHoplonew_01100	K00558
NsymbHoplonew_01101
NsymbHoplonew_01102
NsymbHoplonew_01103	K07491
NsymbHoplonew_01104	K07496
NsymbHoplonew_01106
NsymbHoplonew_01110
NsymbHoplonew_01111	K03197
NsymbHoplonew_01112	K03199
NsymbHoplonew_01113	K03200
NsymbHoplonew_01115	K03201
NsymbHoplonew_01116	K03203
NsymbHoplonew_01117	K03204
NsymbHoplonew_01118
NsymbHoplonew_01119	K03196
NsymbHoplonew_01120	K03205
NsymbHoplonew_01122
NsymbHoplonew_01123
NsymbHoplonew_01124
NsymbHoplonew_01125
NsymbHoplonew_01126
NsymbHoplonew_01127	K13288
NsymbHoplonew_01128	K01876
NsymbHoplonew_01129	K02968
NsymbHoplonew_01130	K06194
NsymbHoplonew_01131	K02517
NsymbHoplonew_01132	K02517
NsymbHoplonew_01134	K00789
NsymbHoplonew_01135	K05539
NsymbHoplonew_01136	K01004
NsymbHoplonew_01137	K01079
NsymbHoplonew_01138	K04078
NsymbHoplonew_01139	K04077
NsymbHoplonew_01140
NsymbHoplonew_01141	K03474
NsymbHoplonew_01142	K03584
NsymbHoplonew_01143	K01919
NsymbHoplonew_01147	K01738
NsymbHoplonew_01148
NsymbHoplonew_01149	K08324
NsymbHoplonew_01150
NsymbHoplonew_01151	K07462
NsymbHoplonew_01153	K07496
NsymbHoplonew_01156
NsymbHoplonew_01157	K03790
NsymbHoplonew_01158
NsymbHoplonew_01159	K00615
NsymbHoplonew_01160	K03561
NsymbHoplonew_01161	K03559
NsymbHoplonew_01162	K00135
NsymbHoplonew_01163	K01962
NsymbHoplonew_01164	K04075
NsymbHoplonew_01165	K03088
NsymbHoplonew_01168	K00762
NsymbHoplonew_01169	K01142
NsymbHoplonew_01170	K04485
NsymbHoplonew_01171	K03835
NsymbHoplonew_01172	K01624
NsymbHoplonew_01174	K01662
NsymbHoplonew_01175	K02495
NsymbHoplonew_01176
NsymbHoplonew_01177	K00219
NsymbHoplonew_01178	K21303
NsymbHoplonew_01180	K01790
NsymbHoplonew_01181	K01710
NsymbHoplonew_01182	K06938
NsymbHoplonew_01183
NsymbHoplonew_01185	K03417
NsymbHoplonew_01186	K01659
NsymbHoplonew_01187	K01720
NsymbHoplonew_01188	K03070
NsymbHoplonew_01189	K03152
NsymbHoplonew_01190
NsymbHoplonew_01191	K09801
NsymbHoplonew_01192	K01056
NsymbHoplonew_01193	K02533
NsymbHoplonew_01194	K01092
NsymbHoplonew_01195	K03704
NsymbHoplonew_01196	K02619
NsymbHoplonew_01197	K01665
NsymbHoplonew_01198
NsymbHoplonew_01199	K01585
NsymbHoplonew_01200	K01480
NsymbHoplonew_01201	K02959
NsymbHoplonew_01202	K02860
NsymbHoplonew_01203	K00554
NsymbHoplonew_01204	K02884
NsymbHoplonew_01205	K00931
NsymbHoplonew_01206	K02970
NsymbHoplonew_01207	K02316
NsymbHoplonew_01208	K03086
NsymbHoplonew_01209
NsymbHoplonew_01210	K20490
NsymbHoplonew_01211	K20491
NsymbHoplonew_01214
NsymbHoplonew_01215
NsymbHoplonew_01216
NsymbHoplonew_01221
NsymbHoplonew_01223
NsymbHoplonew_01224
NsymbHoplonew_01225	K03529
NsymbHoplonew_01226	K00059
NsymbHoplonew_01227	K03499
NsymbHoplonew_01228	K21344
NsymbHoplonew_01229	K01591
NsymbHoplonew_01230	K19804
NsymbHoplonew_01231
NsymbHoplonew_01232	K00826
NsymbHoplonew_01233	K02843
NsymbHoplonew_01234	K00942
NsymbHoplonew_01235	K03060
NsymbHoplonew_01236	K01139
NsymbHoplonew_01237
NsymbHoplonew_01238	K09158
NsymbHoplonew_01239	K03801
NsymbHoplonew_01240	K03644
NsymbHoplonew_01241	K03106
NsymbHoplonew_01242	K03182
NsymbHoplonew_01243	K07568
NsymbHoplonew_01244	K03786
NsymbHoplonew_01245	K02160
NsymbHoplonew_01246	K01961
NsymbHoplonew_01247	K02687
NsymbHoplonew_01248	K14682
NsymbHoplonew_01249	K02238
NsymbHoplonew_01250
NsymbHoplonew_01251	K01923
NsymbHoplonew_01253	K01776
NsymbHoplonew_01254	K00906
NsymbHoplonew_01255	K03687
NsymbHoplonew_01256	K04043
NsymbHoplonew_01257	K03594
NsymbHoplonew_01258	K03594
NsymbHoplonew_01259	K00652
NsymbHoplonew_01260	K01935
NsymbHoplonew_01261	K00833
NsymbHoplonew_01264	K00674
NsymbHoplonew_01266	K01939
NsymbHoplonew_01267
NsymbHoplonew_01274
NsymbHoplonew_01275	K03553
NsymbHoplonew_01276
NsymbHoplonew_01277	K03582
NsymbHoplonew_01278	K03583
NsymbHoplonew_01279	K05801
NsymbHoplonew_01280	K05801
NsymbHoplonew_01281	K04085
NsymbHoplonew_01282	K01465
NsymbHoplonew_01283
NsymbHoplonew_01284	K03111
NsymbHoplonew_01285	K01950
NsymbHoplonew_01286	K03634
NsymbHoplonew_01287
NsymbHoplonew_01288	K00989
NsymbHoplonew_01289	K03470
NsymbHoplonew_01290	K03439
NsymbHoplonew_01291	K00215
NsymbHoplonew_01292	K06186
NsymbHoplonew_01293	K03711
NsymbHoplonew_01294	K06013
NsymbHoplonew_01295	K06949
NsymbHoplonew_01299	K00425
NsymbHoplonew_01300	K00426
NsymbHoplonew_01301	K16013
NsymbHoplonew_01302	K16012
NsymbHoplonew_01303	K01772
NsymbHoplonew_01304	K03466
NsymbHoplonew_01305	K09001
NsymbHoplonew_01307
NsymbHoplonew_01308	K01972
NsymbHoplonew_01309	K00963
NsymbHoplonew_01310
NsymbHoplonew_01311	K10763
NsymbHoplonew_01313	K04079
NsymbHoplonew_01314	K12686
NsymbHoplonew_01315
NsymbHoplonew_01316
NsymbHoplonew_01317
NsymbHoplonew_01318
NsymbHoplonew_01319	K04764
NsymbHoplonew_01320	K01890
NsymbHoplonew_01321	K01889
NsymbHoplonew_01322	K02887
NsymbHoplonew_01323	K02916
NsymbHoplonew_01324	K01658
NsymbHoplonew_01325	K00766
NsymbHoplonew_01326	K01835
NsymbHoplonew_01327	K00537
NsymbHoplonew_01328
NsymbHoplonew_01329
NsymbHoplonew_01330	K09810
NsymbHoplonew_01331	K09808
NsymbHoplonew_01332
NsymbHoplonew_01333	K07386
NsymbHoplonew_01337	K07018
NsymbHoplonew_01338	K03787
NsymbHoplonew_01339	K00573
NsymbHoplonew_01340	K06194
NsymbHoplonew_01341	K03181
NsymbHoplonew_01342	K03179
NsymbHoplonew_01343	K02806
NsymbHoplonew_01344	K06023
NsymbHoplonew_01345	K03564
NsymbHoplonew_01346	K08591
NsymbHoplonew_01347	K01633
NsymbHoplonew_01348	K00858
NsymbHoplonew_01349	K03631
NsymbHoplonew_01350	K11107
NsymbHoplonew_01351	K00526
NsymbHoplonew_01352	K00525
NsymbHoplonew_01356
NsymbHoplonew_01357	K11902
NsymbHoplonew_01358	K11901
NsymbHoplonew_01359	K11900
NsymbHoplonew_01360	K24136
NsymbHoplonew_01361	K00382
NsymbHoplonew_01362
NsymbHoplonew_01363	K00796
NsymbHoplonew_01364
NsymbHoplonew_01365	K15738
NsymbHoplonew_01366	K06217
NsymbHoplonew_01367	K00275
NsymbHoplonew_01368	K04755
NsymbHoplonew_01370
NsymbHoplonew_01371	K01497
NsymbHoplonew_01372	K00075
NsymbHoplonew_01373
NsymbHoplonew_01374	K06915
NsymbHoplonew_01375	K13788
NsymbHoplonew_01376	K03664
NsymbHoplonew_01377	K01951
NsymbHoplonew_01378	K04042
NsymbHoplonew_01379	K00820
NsymbHoplonew_01380
NsymbHoplonew_01381	K10563
NsymbHoplonew_01382	K16872
NsymbHoplonew_01383	K00954
NsymbHoplonew_01384	K10764
NsymbHoplonew_01385	K00067
NsymbHoplonew_01386	K01524
NsymbHoplonew_01387	K03217
NsymbHoplonew_01388	K08998
NsymbHoplonew_01389	K03536
NsymbHoplonew_01390	K02914
NsymbHoplonew_01392	K00254
NsymbHoplonew_01393	K04773
NsymbHoplonew_01394	K06179
NsymbHoplonew_01395	K08300
NsymbHoplonew_01397
NsymbHoplonew_01398	K03327
NsymbHoplonew_01399

## Sheet: Knum_SodProe
Gene ID	K number
So_pro__00003	K03284
So_pro__00004
So_pro__00005
So_pro__00006
So_pro__00007	K03733
So_pro__00008	K09921
So_pro__00010	K01778
So_pro__00011
So_pro__00012
So_pro__00015
So_pro__00016
So_pro__00017
So_pro__00018
So_pro__00023	K00600
So_pro__00024
So_pro__00025
So_pro__00026	K01092
So_pro__00027
So_pro__00028
So_pro__00030	K13643
So_pro__00031	K04487
So_pro__00033
So_pro__00034
So_pro__00037	K00940
So_pro__00038	K06941
So_pro__00040	K15539
So_pro__00041	K03526
So_pro__00044
So_pro__00047	K01147
So_pro__00048
So_pro__00049
So_pro__00050	K01809
So_pro__00051	K01679
So_pro__00053
So_pro__00054	K00208
So_pro__00056
So_pro__00057	K01918
So_pro__00058
So_pro__00059
So_pro__00060
So_pro__00062
So_pro__00064	K00760
So_pro__00065
So_pro__00066
So_pro__00067	K00797
So_pro__00068	K01611
So_pro__00070
So_pro__00071	K01682
So_pro__00079	K00382
So_pro__00080	K00627
So_pro__00081
So_pro__00085	K05799
So_pro__00086
So_pro__00087
So_pro__00088
So_pro__00093
So_pro__00095	K00859
So_pro__00096
So_pro__00097
So_pro__00098	K09862
So_pro__00099
So_pro__00100	K03070
So_pro__00101
So_pro__00102	K02535
So_pro__00103	K03531
So_pro__00104
So_pro__00105
So_pro__00106
So_pro__00107
So_pro__00108
So_pro__00109
So_pro__00110
So_pro__00112
So_pro__00113	K04761
So_pro__00114	K00322
So_pro__00115	K22105
So_pro__00116
So_pro__00118
So_pro__00120
So_pro__00121	K01776
So_pro__00122	K02902
So_pro__00123	K02913
So_pro__00124	K10563
So_pro__00125	K00954
So_pro__00126	K12984
So_pro__00127	K12984
So_pro__00128	K08312
So_pro__00129
So_pro__00132
So_pro__00133	K00891
So_pro__00134
So_pro__00135
So_pro__00136	K03112
So_pro__00137	K06223
So_pro__00138	K01783
So_pro__00139
So_pro__00140	K01867
So_pro__00144	K06141
So_pro__00145
So_pro__00146
So_pro__00147
So_pro__00148	K01664
So_pro__00149
So_pro__00152	K10914
So_pro__00154
So_pro__00155
So_pro__00159
So_pro__00160
So_pro__00162
So_pro__00163
So_pro__00164
So_pro__00165
So_pro__00167	K07235
So_pro__00168	K01776
So_pro__00170
So_pro__00171
So_pro__00173
So_pro__00175
So_pro__00176
So_pro__00177
So_pro__00179	K03089
So_pro__00180
So_pro__00181
So_pro__00182	K09812
So_pro__00183
So_pro__00184
So_pro__00185	K03764
So_pro__00187
So_pro__00188	K02909
So_pro__00190	K04066
So_pro__00194	K03591
So_pro__00195	K01419
So_pro__00196	K03667
So_pro__00197
So_pro__00201	K09892
So_pro__00202
So_pro__00204	K00528
So_pro__00206
So_pro__00207	K01803
So_pro__00208
So_pro__00209
So_pro__00210	K00850
So_pro__00211
So_pro__00212
So_pro__00214
So_pro__00215	K06006
So_pro__00216	K07662
So_pro__00217	K07640
So_pro__00218	K03216
So_pro__00219
So_pro__00220
So_pro__00221	K00057
So_pro__00222	K03071
So_pro__00223	K03676
So_pro__00224
So_pro__00225
So_pro__00226
So_pro__00227
So_pro__00228	K09798
So_pro__00229
So_pro__00230	K03274
So_pro__00231
So_pro__00232	K02843
So_pro__00235
So_pro__00236
So_pro__00237
So_pro__00238
So_pro__00239
So_pro__00240
So_pro__00242	K02844
So_pro__00244	K00208
So_pro__00245	K00208
So_pro__00246
So_pro__00247
So_pro__00248
So_pro__00250
So_pro__00251	K00974
So_pro__00252
So_pro__00253	K01633
So_pro__00254	K08316
So_pro__00255
So_pro__00256
So_pro__00257	K04085
So_pro__00258
So_pro__00259
So_pro__00260
So_pro__00261
So_pro__00270
So_pro__00276
So_pro__00277
So_pro__00278
So_pro__00279	K01414
So_pro__00280
So_pro__00281	K15977
So_pro__00284
So_pro__00285
So_pro__00286
So_pro__00287
So_pro__00288
So_pro__00292
So_pro__00293
So_pro__00294
So_pro__00295
So_pro__00298
So_pro__00300
So_pro__00304
So_pro__00305
So_pro__00307
So_pro__00308
So_pro__00312
So_pro__00313
So_pro__00314
So_pro__00315
So_pro__00316
So_pro__00317
So_pro__00318
So_pro__00319
So_pro__00320	K00604
So_pro__00321	K01462
So_pro__00322
So_pro__00323	K07566
So_pro__00324	K00014
So_pro__00325
So_pro__00331
So_pro__00332
So_pro__00335
So_pro__00336	K09897
So_pro__00339
So_pro__00340
So_pro__00341
So_pro__00342
So_pro__00344
So_pro__00347
So_pro__00348
So_pro__00349
So_pro__00351
So_pro__00356
So_pro__00357	K08307
So_pro__00358	K01069
So_pro__00360	K02342
So_pro__00364
So_pro__00365	K03271
So_pro__00366
So_pro__00368
So_pro__00369
So_pro__00370
So_pro__00371
So_pro__00372
So_pro__00373
So_pro__00374
So_pro__00378	K00891
So_pro__00379
So_pro__00380
So_pro__00381
So_pro__00382	K03386
So_pro__00384
So_pro__00385
So_pro__00386	K07568
So_pro__00387	K00773
So_pro__00388	K03210
So_pro__00389	K03072
So_pro__00390
So_pro__00391	K03074
So_pro__00392
So_pro__00393	K07738
So_pro__00396
So_pro__00397
So_pro__00398
So_pro__00399
So_pro__00401
So_pro__00402
So_pro__00403
So_pro__00404	K06958
So_pro__00405	K02806
So_pro__00406
So_pro__00408
So_pro__00409
So_pro__00410	K06861
So_pro__00411	K09774
So_pro__00412	K11719
So_pro__00413	K03270
So_pro__00414
So_pro__00415
So_pro__00416
So_pro__00417	K02065
So_pro__00418	K02066
So_pro__00420
So_pro__00421	K07122
So_pro__00422
So_pro__00423	K00790
So_pro__00425	K03424
So_pro__00426
So_pro__00427	K02503
So_pro__00429	K07337
So_pro__00430	K07790
So_pro__00432
So_pro__00434	K03723
So_pro__00435	K09808
So_pro__00436	K09810
So_pro__00437	K09808
So_pro__00439
So_pro__00440
So_pro__00441
So_pro__00442
So_pro__00443
So_pro__00444	K01756
So_pro__00445	K07153
So_pro__00446	K00566
So_pro__00448	K12152
So_pro__00449
So_pro__00452
So_pro__00453
So_pro__00454
So_pro__00455
So_pro__00457
So_pro__00458	K11606
So_pro__00459	K11605
So_pro__00460	K11607
So_pro__00461	K11604
So_pro__00463
So_pro__00464
So_pro__00465
So_pro__00466
So_pro__00467
So_pro__00468
So_pro__00472
So_pro__00474
So_pro__00477
So_pro__00478
So_pro__00479	K08159
So_pro__00484
So_pro__00487
So_pro__00488
So_pro__00490	K02050
So_pro__00491
So_pro__00492
So_pro__00493	K01698
So_pro__00496
So_pro__00497
So_pro__00499
So_pro__00505
So_pro__00507
So_pro__00508
So_pro__00509
So_pro__00511
So_pro__00512	K06942
So_pro__00513	K01056
So_pro__00515
So_pro__00516	K00919
So_pro__00517	K02494
So_pro__00518	K02492
So_pro__00520	K02835
So_pro__00521	K02493
So_pro__00523	K01627
So_pro__00524
So_pro__00526	K06006
So_pro__00527
So_pro__00528	K01916
So_pro__00530
So_pro__00531
So_pro__00535	K01868
So_pro__00536	K02520
So_pro__00537	K02916
So_pro__00538	K02887
So_pro__00539	K01889
So_pro__00540	K01890
So_pro__00541	K04764
So_pro__00545	K01626
So_pro__00546
So_pro__00547
So_pro__00548
So_pro__00551
So_pro__00552	K05997
So_pro__00553	K09014
So_pro__00554	K09013
So_pro__00555	K09015
So_pro__00556	K11717
So_pro__00557	K02426
So_pro__00558
So_pro__00560	K06078
So_pro__00563
So_pro__00565
So_pro__00566
So_pro__00567
So_pro__00569	K00793
So_pro__00570	K00574
So_pro__00571	K19303
So_pro__00572	K07390
So_pro__00573	K03683
So_pro__00575	K06075
So_pro__00576
So_pro__00577	K06077
So_pro__00578	K00275
So_pro__00581
So_pro__00582	K03305
So_pro__00585	K10773
So_pro__00586
So_pro__00587	K00208
So_pro__00596	K03599
So_pro__00597	K02996
So_pro__00598	K02871
So_pro__00599
So_pro__00600
So_pro__00601	K09908
So_pro__00602	K04772
So_pro__00604	K01719
So_pro__00605	K02496
So_pro__00606
So_pro__00610
So_pro__00611
So_pro__00612
So_pro__00617	K02852
So_pro__00618	K02853
So_pro__00619	K12582
So_pro__00620
So_pro__00622	K02805
So_pro__00623	K00973
So_pro__00625	K02472
So_pro__00626	K01791
So_pro__00627
So_pro__00628	K02851
So_pro__00629	K03628
So_pro__00630	K03671
So_pro__00632
So_pro__00633	K09791
So_pro__00634	K00979
So_pro__00635
So_pro__00637
So_pro__00638
So_pro__00639
So_pro__00641
So_pro__00642
So_pro__00644
So_pro__00646
So_pro__00648
So_pro__00649
So_pro__00650
So_pro__00651
So_pro__00653	K01069
So_pro__00655	K00813
So_pro__00656
So_pro__00658	K01893
So_pro__00663
So_pro__00664
So_pro__00665
So_pro__00666
So_pro__00667
So_pro__00668
So_pro__00670
So_pro__00676	K01716
So_pro__00677	K04770
So_pro__00682
So_pro__00683	K05788
So_pro__00684	K02945
So_pro__00685	K00945
So_pro__00686	K00800
So_pro__00688
So_pro__00689	K00831
So_pro__00690
So_pro__00692
So_pro__00693
So_pro__00694
So_pro__00695
So_pro__00696	K01875
So_pro__00698	K03634
So_pro__00699	K03466
So_pro__00700
So_pro__00701	K03719
So_pro__00702	K00384
So_pro__00703
So_pro__00704
So_pro__00705
So_pro__00706
So_pro__00707	K05539
So_pro__00710
So_pro__00715	K01356
So_pro__00716	K00631
So_pro__00717	K03179
So_pro__00719
So_pro__00720
So_pro__00721
So_pro__00722
So_pro__00723
So_pro__00724	K01810
So_pro__00725
So_pro__00727	K03324
So_pro__00731
So_pro__00732
So_pro__00734
So_pro__00735
So_pro__00736
So_pro__00737
So_pro__00738	K00851
So_pro__00741
So_pro__00742
So_pro__00743
So_pro__00744
So_pro__00751
So_pro__00753
So_pro__00754	K02358
So_pro__00759	K02946
So_pro__00760	K02906
So_pro__00761	K02926
So_pro__00762	K02892
So_pro__00763
So_pro__00764	K02886
So_pro__00765	K02965
So_pro__00766	K02890
So_pro__00767	K02982
So_pro__00768	K02878
So_pro__00769	K02904
So_pro__00770	K02961
So_pro__00771	K02874
So_pro__00772	K02895
So_pro__00773	K02931
So_pro__00774	K02954
So_pro__00775	K02994
So_pro__00776	K02933
So_pro__00777	K02881
So_pro__00778	K02988
So_pro__00779	K02907
So_pro__00780	K02876
So_pro__00781	K03076
So_pro__00782	K02952
So_pro__00783	K02948
So_pro__00784	K02986
So_pro__00785	K03040
So_pro__00786	K02879
So_pro__00787
So_pro__00789
So_pro__00790
So_pro__00792
So_pro__00793
So_pro__00794
So_pro__00795
So_pro__00797	K06925
So_pro__00798
So_pro__00799
So_pro__00800
So_pro__00801
So_pro__00802	K01963
So_pro__00803	K03975
So_pro__00804
So_pro__00806
So_pro__00807
So_pro__00808
So_pro__00809
So_pro__00810
So_pro__00812
So_pro__00813
So_pro__00814	K01610
So_pro__00815
So_pro__00816
So_pro__00817
So_pro__00818
So_pro__00821
So_pro__00822
So_pro__00825	K02170
So_pro__00827	K07400
So_pro__00833
So_pro__00837
So_pro__00838
So_pro__00839
So_pro__00840
So_pro__00841
So_pro__00842	K06155
So_pro__00843	K06911
So_pro__00844
So_pro__00845
So_pro__00846
So_pro__00847
So_pro__00849
So_pro__00850	K03654
So_pro__00851
So_pro__00852
So_pro__00853
So_pro__00854
So_pro__00856
So_pro__00857
So_pro__00858
So_pro__00860	K02030
So_pro__00862
So_pro__00864
So_pro__00865	K02518
So_pro__00866	K03694
So_pro__00867
So_pro__00868	K06891
So_pro__00869
So_pro__00871
So_pro__00872
So_pro__00873
So_pro__00875
So_pro__00876
So_pro__00877
So_pro__00878	K07258
So_pro__00880
So_pro__00881
So_pro__00882
So_pro__00883	K15256
So_pro__00884	K15257
So_pro__00886	K01887
So_pro__00887	K03980
So_pro__00888
So_pro__00889
So_pro__00892
So_pro__00893
So_pro__00895
So_pro__00897
So_pro__00898
So_pro__00899
So_pro__00902
So_pro__00903
So_pro__00907
So_pro__00911	K13283
So_pro__00912
So_pro__00914
So_pro__00915
So_pro__00916
So_pro__00919
So_pro__00923
So_pro__00925
So_pro__00926
So_pro__00927
So_pro__00928
So_pro__00930
So_pro__00931	K05836
So_pro__00933
So_pro__00934
So_pro__00935
So_pro__00941
So_pro__00942
So_pro__00943
So_pro__00944
So_pro__00946
So_pro__00947
So_pro__00948
So_pro__00951
So_pro__00952
So_pro__00953
So_pro__00960	K02467
So_pro__00961
So_pro__00962
So_pro__00963
So_pro__00965
So_pro__00967
So_pro__00969
So_pro__00970
So_pro__00972	K09802
So_pro__00973
So_pro__00974
So_pro__00981	K01141
So_pro__00982
So_pro__00984	K00033
So_pro__00985
So_pro__00986
So_pro__00987	K12994
So_pro__00988	K12993
So_pro__00989	K18827
So_pro__00990
So_pro__00991	K09691
So_pro__00992
So_pro__00993	K09690
So_pro__00994	K01840
So_pro__00995
So_pro__00996
So_pro__00997	K00971
So_pro__00998
So_pro__01001
So_pro__01002	K07289
So_pro__01004
So_pro__01006
So_pro__01007
So_pro__01009
So_pro__01010	K01874
So_pro__01011
So_pro__01013
So_pro__01014
So_pro__01015
So_pro__01016
So_pro__01017
So_pro__01018	K03748
So_pro__01019
So_pro__01020
So_pro__01021
So_pro__01022
So_pro__01023
So_pro__01024
So_pro__01025
So_pro__01031
So_pro__01032
So_pro__01033
So_pro__01034	K01495
So_pro__01035
So_pro__01036
So_pro__01037
So_pro__01040
So_pro__01041
So_pro__01042
So_pro__01043
So_pro__01044
So_pro__01045
So_pro__01046
So_pro__01048	K02897
So_pro__01051	K09904
So_pro__01052	K07014
So_pro__01055
So_pro__01056
So_pro__01057	K15598
So_pro__01059
So_pro__01060	K09475
So_pro__01062
So_pro__01063
So_pro__01064
So_pro__01066	K02469
So_pro__01067	K00568
So_pro__01069	K00525
So_pro__01070	K00526
So_pro__01073
So_pro__01074
So_pro__01075
So_pro__01076	K00343
So_pro__01077	K00342
So_pro__01078
So_pro__01081	K00340
So_pro__01082	K00339
So_pro__01083	K00338
So_pro__01084	K00337
So_pro__01085
So_pro__01086
So_pro__01087	K02062
So_pro__01088
So_pro__01090
So_pro__01091	K04744
So_pro__01092	K03771
So_pro__01093	K01012
So_pro__01094
So_pro__01095
So_pro__01096	K01921
So_pro__01098
So_pro__01099
So_pro__01100	K01834
So_pro__01102	K16264
So_pro__01104
So_pro__01105
So_pro__01107
So_pro__01108	K03640
So_pro__01109	K03641
So_pro__01110
So_pro__01111	K03560
So_pro__01112	K03562
So_pro__01113
So_pro__01114	K00424
So_pro__01115	K00426
So_pro__01116	K00425
So_pro__01117
So_pro__01118	K01902
So_pro__01119	K01903
So_pro__01120	K00658
So_pro__01121
So_pro__01124	K00240
So_pro__01125	K00239
So_pro__01127	K00242
So_pro__01128	K00241
So_pro__01129	K01647
So_pro__01130
So_pro__01131
So_pro__01132
So_pro__01133
So_pro__01134
So_pro__01135
So_pro__01136	K01835
So_pro__01137
So_pro__01138
So_pro__01139
So_pro__01141	K03839
So_pro__01142	K03711
So_pro__01143	K01886
So_pro__01144
So_pro__01145
So_pro__01146
So_pro__01147
So_pro__01148
So_pro__01149
So_pro__01150
So_pro__01156
So_pro__01157
So_pro__01158	K19804
So_pro__01159	K08992
So_pro__01160	K01497
So_pro__01162
So_pro__01163
So_pro__01164
So_pro__01165
So_pro__01166
So_pro__01167	K13634
So_pro__01169	K03168
So_pro__01172
So_pro__01173	K06178
So_pro__01174
So_pro__01175	K06190
So_pro__01176
So_pro__01177	K06131
So_pro__01178
So_pro__01179
So_pro__01180
So_pro__01181
So_pro__01184
So_pro__01185
So_pro__01186	K00857
So_pro__01187
So_pro__01188	K03746
So_pro__01191	K08679
So_pro__01192	K00012
So_pro__01193	K00963
So_pro__01194
So_pro__01195	K09858
So_pro__01196
So_pro__01197
So_pro__01199	K01142
So_pro__01200	K04773
So_pro__01201
So_pro__01202
So_pro__01203
So_pro__01205
So_pro__01206
So_pro__01207	K00134
So_pro__01209
So_pro__01211
So_pro__01212
So_pro__01213	K11105
So_pro__01214	K06075
So_pro__01216
So_pro__01217
So_pro__01219
So_pro__01220
So_pro__01222	K01507
So_pro__01223
So_pro__01224
So_pro__01226
So_pro__01227
So_pro__01228
So_pro__01229
So_pro__01230	K03402
So_pro__01233
So_pro__01234
So_pro__01235	K02523
So_pro__01236	K02888
So_pro__01237	K02899
So_pro__01238
So_pro__01239	K03588
So_pro__01240	K01925
So_pro__01241
So_pro__01242	K01000
So_pro__01243
So_pro__01244
So_pro__01246	K00031
So_pro__01247
So_pro__01248
So_pro__01249	K03269
So_pro__01250	K03768
So_pro__01251	K01883
So_pro__01252
So_pro__01253	K01491
So_pro__01255	K11066
So_pro__01258
So_pro__01259
So_pro__01261
So_pro__01262	K03644
So_pro__01263	K03801
So_pro__01264	K09158
So_pro__01265
So_pro__01266
So_pro__01267	K05837
So_pro__01268	K05515
So_pro__01270	K09710
So_pro__01272	K02340
So_pro__01273	K03643
So_pro__01274
So_pro__01278
So_pro__01279
So_pro__01280
So_pro__01281
So_pro__01282
So_pro__01285	K03820
So_pro__01286	K06189
So_pro__01287	K07042
So_pro__01288	K06217
So_pro__01295
So_pro__01296
So_pro__01297	K03925
So_pro__01298	K03438
So_pro__01299	K03586
So_pro__01300	K03587
So_pro__01303
So_pro__01304
So_pro__01306
So_pro__01309
So_pro__01310
So_pro__01311
So_pro__01312	K11735
So_pro__01315
So_pro__01318
So_pro__01319
So_pro__01320
So_pro__01321
So_pro__01324
So_pro__01328
So_pro__01330
So_pro__01333
So_pro__01335
So_pro__01336
So_pro__01339
So_pro__01341	K11720
So_pro__01342	K07091
So_pro__01343	K01255
So_pro__01345	K02339
So_pro__01346	K01873
So_pro__01351
So_pro__01352
So_pro__01353
So_pro__01354
So_pro__01355
So_pro__01356
So_pro__01357
So_pro__01358
So_pro__01359
So_pro__01360	K24163
So_pro__01361
So_pro__01362
So_pro__01365
So_pro__01368
So_pro__01370	K03111
So_pro__01371
So_pro__01374
So_pro__01375
So_pro__01376
So_pro__01377
So_pro__01378
So_pro__01379	K01736
So_pro__01380	K07320
So_pro__01382
So_pro__01385
So_pro__01386
So_pro__01387
So_pro__01388
So_pro__01389	K04754
So_pro__01390
So_pro__01391
So_pro__01393
So_pro__01396
So_pro__01398
So_pro__01400
So_pro__01401
So_pro__01405
So_pro__01407
So_pro__01409
So_pro__01410
So_pro__01411	K11535
So_pro__01413	K01885
So_pro__01416
So_pro__01418
So_pro__01419
So_pro__01421
So_pro__01422	K01972
So_pro__01423	K03528
So_pro__01424
So_pro__01425
So_pro__01427	K02784
So_pro__01428
So_pro__01429
So_pro__01430
So_pro__01431
So_pro__01432
So_pro__01434
So_pro__01435
So_pro__01438
So_pro__01439	K00228
So_pro__01440	K00616
So_pro__01442
So_pro__01443	K12945
So_pro__01446
So_pro__01447
So_pro__01448
So_pro__01449
So_pro__01452
So_pro__01453
So_pro__01454	K01714
So_pro__01456	K03564
So_pro__01457	K10763
So_pro__01458
So_pro__01459
So_pro__01460	K00761
So_pro__01461
So_pro__01462
So_pro__01463
So_pro__01464
So_pro__01465
So_pro__01466
So_pro__01468
So_pro__01469
So_pro__01471
So_pro__01472
So_pro__01473
So_pro__01474
So_pro__01475
So_pro__01476
So_pro__01479
So_pro__01481
So_pro__01482	K07112
So_pro__01484
So_pro__01485
So_pro__01486
So_pro__01489	K01951
So_pro__01490	K00088
So_pro__01491
So_pro__01492	K03601
So_pro__01493
So_pro__01494
So_pro__01495	K00116
So_pro__01496
So_pro__01498
So_pro__01500
So_pro__01501
So_pro__01502
So_pro__01503	K03977
So_pro__01504	K17713
So_pro__01505
So_pro__01506
So_pro__01511
So_pro__01512
So_pro__01515	K08722
So_pro__01516
So_pro__01519	K00330
So_pro__01520	K00331
So_pro__01521	K13378
So_pro__01522	K00334
So_pro__01523	K00335
So_pro__01525
So_pro__01526	K02413
So_pro__01527
So_pro__01528
So_pro__01529	K02416
So_pro__01530	K02418
So_pro__01531	K02419
So_pro__01532	K02420
So_pro__01533	K02421
So_pro__01534	K02397
So_pro__01535	K02396
So_pro__01536	K02395
So_pro__01537	K02394
So_pro__01538	K02393
So_pro__01539	K02392
So_pro__01540
So_pro__01541
So_pro__01542	K02390
So_pro__01543	K02389
So_pro__01545	K02388
So_pro__01546	K02387
So_pro__01547	K02386
So_pro__01549	K02399
So_pro__01550	K02400
So_pro__01551	K02401
So_pro__01553	K02557
So_pro__01554	K02556
So_pro__01555	K02402
So_pro__01556	K02403
So_pro__01558
So_pro__01559
So_pro__01562
So_pro__01563
So_pro__01566	K04564
So_pro__01568
So_pro__01569	K01879
So_pro__01571	K01878
So_pro__01574
So_pro__01576	K04081
So_pro__01577	K04080
So_pro__01578
So_pro__01579
So_pro__01580
So_pro__01581
So_pro__01582	K02470
So_pro__01583	K03629
So_pro__01584	K02338
So_pro__01585
So_pro__01586
So_pro__01587	K03536
So_pro__01588	K08998
So_pro__01589	K03217
So_pro__01590	K03650
So_pro__01595
So_pro__01596	K05879
So_pro__01600
So_pro__01606
So_pro__01609
So_pro__01613
So_pro__01614
So_pro__01615
So_pro__01616
So_pro__01618
So_pro__01619	K02784
So_pro__01624
So_pro__01625
So_pro__01626
So_pro__01629
So_pro__01634
So_pro__01636
So_pro__01638	K22293
So_pro__01639
So_pro__01640
So_pro__01641
So_pro__01643
So_pro__01644
So_pro__01645	K03297
So_pro__01646	K00657
So_pro__01647
So_pro__01649
So_pro__01651
So_pro__01652
So_pro__01654
So_pro__01658
So_pro__01663
So_pro__01664	K00998
So_pro__01669
So_pro__01670
So_pro__01671
So_pro__01672
So_pro__01674	K01129
So_pro__01675
So_pro__01676	K01243
So_pro__01677
So_pro__01679	K15724
So_pro__01680
So_pro__01681
So_pro__01682
So_pro__01685
So_pro__01686
So_pro__01687
So_pro__01688
So_pro__01689
So_pro__01690
So_pro__01691
So_pro__01693
So_pro__01696
So_pro__01700
So_pro__01701
So_pro__01702
So_pro__01705
So_pro__01706	K06204
So_pro__01707	K00970
So_pro__01709
So_pro__01710	K08306
So_pro__01711
So_pro__01712	K03575
So_pro__01713	K03439
So_pro__01714
So_pro__01715
So_pro__01716
So_pro__01717	K09131
So_pro__01718	K02221
So_pro__01719	K00286
So_pro__01720
So_pro__01721
So_pro__01722
So_pro__01724
So_pro__01726	K07447
So_pro__01727
So_pro__01728	K07735
So_pro__01729	K01920
So_pro__01730
So_pro__01731
So_pro__01732	K01150
So_pro__01733
So_pro__01734
So_pro__01735
So_pro__01736
So_pro__01737	K00789
So_pro__01738	K01585
So_pro__01739	K01480
So_pro__01740
So_pro__01741
So_pro__01743	K00927
So_pro__01744	K01624
So_pro__01747
So_pro__01748
So_pro__01749
So_pro__01753
So_pro__01754
So_pro__01755
So_pro__01756	K01807
So_pro__01758
So_pro__01759
So_pro__01760
So_pro__01761
So_pro__01762	K01934
So_pro__01763	K09888
So_pro__01764	K01262
So_pro__01765	K03185
So_pro__01766
So_pro__01768	K02437
So_pro__01769
So_pro__01770
So_pro__01771
So_pro__01772
So_pro__01773
So_pro__01774
So_pro__01775
So_pro__01776	K06980
So_pro__01778	K09159
So_pro__01779	K19168
So_pro__01780
So_pro__01781	K04763
So_pro__01782	K03981
So_pro__01784
So_pro__01785	K02836
So_pro__01786	K04567
So_pro__01788
So_pro__01789
So_pro__01791
So_pro__01792
So_pro__01795
So_pro__01797
So_pro__01799
So_pro__01800
So_pro__01801
So_pro__01802
So_pro__01803
So_pro__01806
So_pro__01807	K06879
So_pro__01808
So_pro__01810
So_pro__01811
So_pro__01812
So_pro__01814	K00674
So_pro__01816
So_pro__01817
So_pro__01818
So_pro__01819	K01265
So_pro__01820	K02967
So_pro__01821	K02357
So_pro__01822	K09903
So_pro__01823	K02838
So_pro__01824
So_pro__01825
So_pro__01826	K00806
So_pro__01827	K00981
So_pro__01828	K11749
So_pro__01829	K07277
So_pro__01830	K06142
So_pro__01831	K02536
So_pro__01832	K02372
So_pro__01833	K00677
So_pro__01835	K02337
So_pro__01836	K01962
So_pro__01838
So_pro__01839
So_pro__01840
So_pro__01842	K02950
So_pro__01843	K02992
So_pro__01844	K02355
So_pro__01845	K02358
So_pro__01846
So_pro__01847
So_pro__01848	K01520
So_pro__01849
So_pro__01851	K00989
So_pro__01852
So_pro__01854
So_pro__01855
So_pro__01856
So_pro__01857
So_pro__01858
So_pro__01859
So_pro__01864
So_pro__01865	K00942
So_pro__01866	K03060
So_pro__01868	K01139
So_pro__01871
So_pro__01875
So_pro__01876
So_pro__01881	K00791
So_pro__01882	K03666
So_pro__01883	K03665
So_pro__01884	K04088
So_pro__01885	K04087
So_pro__01887	K01939
So_pro__01888
So_pro__01893	K03218
So_pro__01894
So_pro__01895	K02990
So_pro__01896	K02686
So_pro__01897	K02963
So_pro__01898	K02939
So_pro__01903
So_pro__01904
So_pro__01905	K07278
So_pro__01906
So_pro__01907	K03558
So_pro__01908
So_pro__01909	K03186
So_pro__01910
So_pro__01911
So_pro__01914
So_pro__01915
So_pro__01917
So_pro__01920
So_pro__01925	K03273
So_pro__01926
So_pro__01927
So_pro__01928
So_pro__01932
So_pro__01940	K19000
So_pro__01941
So_pro__01944
So_pro__01945
So_pro__01946
So_pro__01947
So_pro__01949
So_pro__01950	K05787
So_pro__01953	K01599
So_pro__01954
So_pro__01955
So_pro__01956	K03046
So_pro__01957	K03043
So_pro__01958	K02935
So_pro__01959	K02864
So_pro__01960	K02863
So_pro__01961	K02867
So_pro__01962	K02601
So_pro__01963	K03073
So_pro__01964	K02358
So_pro__01965
So_pro__01969
So_pro__01971
So_pro__01972
So_pro__01973	K03624
So_pro__01974	K02427
So_pro__01975	K03798
So_pro__01976	K00796
So_pro__01977
So_pro__01979	K03075
So_pro__01983	K09748
So_pro__01984	K02600
So_pro__01985	K02519
So_pro__01986	K02834
So_pro__01987	K03177
So_pro__01988	K02956
So_pro__01989	K00962
So_pro__01990
So_pro__01991	K05803
So_pro__01992	K05592
So_pro__01993
So_pro__01994
So_pro__01995
So_pro__01996
So_pro__01997
So_pro__01998
So_pro__01999	K02344
So_pro__02000
So_pro__02001
So_pro__02002
So_pro__02003
So_pro__02004
So_pro__02005
So_pro__02006	K01839
So_pro__02008
So_pro__02010
So_pro__02011
So_pro__02012
So_pro__02013
So_pro__02014
So_pro__02016
So_pro__02017	K06211
So_pro__02018	K04485
So_pro__02019	K07773
So_pro__02020
So_pro__02021
So_pro__02022
So_pro__02025
So_pro__02027
So_pro__02028
So_pro__02030
So_pro__02031	K04043
So_pro__02032	K03686
So_pro__02033	K03313
So_pro__02035
So_pro__02036	K11753
So_pro__02037
So_pro__02038	K01870
So_pro__02039	K03101
So_pro__02040
So_pro__02041	K03527
So_pro__02042	K00215
So_pro__02045
So_pro__02046
So_pro__02047
So_pro__02049
So_pro__02050
So_pro__02051	K00287
So_pro__02052	K06195
So_pro__02053	K02528
So_pro__02054	K02411
So_pro__02055	K02410
So_pro__02056	K02409
So_pro__02057	K02408
So_pro__02058	K02422
So_pro__02059	K02407
So_pro__02060	K02406
So_pro__02061
So_pro__02062	K02405
So_pro__02064
So_pro__02065
So_pro__02066
So_pro__02068
So_pro__02069
So_pro__02070
So_pro__02071
So_pro__02072
So_pro__02073
So_pro__02074
So_pro__02075
So_pro__02079
So_pro__02080
So_pro__02082	K00759
So_pro__02083
So_pro__02084
So_pro__02085
So_pro__02087
So_pro__02088
So_pro__02089
So_pro__02092	K19162
So_pro__02093	K05839
So_pro__02095
So_pro__02096
So_pro__02097
So_pro__02098
So_pro__02099	K01772
So_pro__02100	K00939
So_pro__02102	K04079
So_pro__02103	K06187
So_pro__02104	K09747
So_pro__02105
So_pro__02106
So_pro__02108
So_pro__02109
So_pro__02110	K07648
So_pro__02111
So_pro__02112
So_pro__02114
So_pro__02115
So_pro__02116	K12961
So_pro__02117
So_pro__02119
So_pro__02120	K07056
So_pro__02121
So_pro__02123
So_pro__02125
So_pro__02126
So_pro__02128
So_pro__02131
So_pro__02132
So_pro__02133
So_pro__02135
So_pro__02136
So_pro__02137
So_pro__02139
So_pro__02143
So_pro__02144
So_pro__02146
So_pro__02147
So_pro__02148
So_pro__02149
So_pro__02153	K03086
So_pro__02154
So_pro__02155
So_pro__02158
So_pro__02160	K02621
So_pro__02161	K00655
So_pro__02162
So_pro__02163
So_pro__02164
So_pro__02165
So_pro__02167
So_pro__02168
So_pro__02169
So_pro__02172
So_pro__02173
So_pro__02174
So_pro__02175
So_pro__02176	K03926
So_pro__02177	K01744
So_pro__02178
So_pro__02179	K07113
So_pro__02180	K04078
So_pro__02181	K04077
So_pro__02182	K19810
So_pro__02183	K02356
So_pro__02185	K04568
So_pro__02186
So_pro__02187	K22051
So_pro__02188
So_pro__02189	K01613
So_pro__02190
So_pro__02191
So_pro__02192
So_pro__02193	K13288
So_pro__02196	K00794
So_pro__02197	K03625
So_pro__02198
So_pro__02199
So_pro__02200
So_pro__02201
So_pro__02202
So_pro__02204
So_pro__02205	K01662
So_pro__02207	K00795
So_pro__02208
So_pro__02209	K03602
So_pro__02211
So_pro__02212
So_pro__02215
So_pro__02216
So_pro__02218
So_pro__02219	K00077
So_pro__02222
So_pro__02223
So_pro__02224
So_pro__02225	K02257
So_pro__02226	K02300
So_pro__02227	K02299
So_pro__02228
So_pro__02231	K02297
So_pro__02233	K07286
So_pro__02234	K05527
So_pro__02235	K03545
So_pro__02236	K01358
So_pro__02237	K03544
So_pro__02238	K01338
So_pro__02239	K03530
So_pro__02240
So_pro__02241
So_pro__02243
So_pro__02244
So_pro__02245	K02237
So_pro__02247
So_pro__02249	K00560
So_pro__02250	K13292
So_pro__02252
So_pro__02253
So_pro__02254
So_pro__02255
So_pro__02256
So_pro__02257	K08311
So_pro__02258
So_pro__02259
So_pro__02260
So_pro__02261
So_pro__02262
So_pro__02263
So_pro__02265	K01061
So_pro__02266	K00757
So_pro__02267
So_pro__02268	K09760
So_pro__02269	K03183
So_pro__02270	K03690
So_pro__02271	K03688
So_pro__02272	K03116
So_pro__02273	K03117
So_pro__02274	K03118
So_pro__02275
So_pro__02276	K03182
So_pro__02277	K05368
So_pro__02278
So_pro__02279	K00230
So_pro__02281
So_pro__02282
So_pro__02283
So_pro__02285	K00997
So_pro__02286	K03474
So_pro__02287	K03474
So_pro__02288	K03584
So_pro__02289	K03595
So_pro__02290	K03685
So_pro__02291	K03100
So_pro__02292	K03596
So_pro__02293	K03597
So_pro__02294	K03088
So_pro__02297
So_pro__02298
So_pro__02299
So_pro__02300
So_pro__02302	K03648
So_pro__02303	K03687
So_pro__02304	K00858
So_pro__02305
So_pro__02306
So_pro__02308
So_pro__02310	K06186
So_pro__02311
So_pro__02312	K03664
So_pro__02318
So_pro__02319
So_pro__02320
So_pro__02323
So_pro__02324
So_pro__02325	K18555
So_pro__02326
So_pro__02327
So_pro__02329	K01876
So_pro__02330
So_pro__02331	K01159
So_pro__02332	K03550
So_pro__02333	K03551
So_pro__02334	K09816
So_pro__02335	K09817
So_pro__02336	K09815
So_pro__02337	K19304
So_pro__02338
So_pro__02339
So_pro__02340
So_pro__02341
So_pro__02346
So_pro__02348
So_pro__02350
So_pro__02351
So_pro__02352
So_pro__02354
So_pro__02356	K02345
So_pro__02357	K02217
So_pro__02358
So_pro__02362
So_pro__02363
So_pro__02364
So_pro__02365	K03607
So_pro__02366	K03797
So_pro__02367	K03799
So_pro__02369
So_pro__02371	K03704
So_pro__02374	K23242
So_pro__02380	K01665
So_pro__02381	K09917
So_pro__02384
So_pro__02386
So_pro__02387
So_pro__02388	K03673
So_pro__02389	K02335
So_pro__02390	K03978
So_pro__02392
So_pro__02394
So_pro__02395
So_pro__02396
So_pro__02398
So_pro__02399
So_pro__02400
So_pro__02401
So_pro__02403	K20866
So_pro__02404	K07058
So_pro__02405
So_pro__02406
So_pro__02407
So_pro__02408
So_pro__02409	K03651
So_pro__02411	K09920
So_pro__02412	K01515
So_pro__02413
So_pro__02414
So_pro__02415
So_pro__02417
So_pro__02418
So_pro__02419
So_pro__02420
So_pro__02423	K02858
So_pro__02424	K09806
So_pro__02425	K03272
So_pro__02426
So_pro__02427
So_pro__02428
So_pro__02430
So_pro__02431
So_pro__02432
So_pro__02436
So_pro__02437
So_pro__02438
So_pro__02439
So_pro__02440
So_pro__02441
So_pro__02442
So_pro__02443
So_pro__02444	K02398
So_pro__02446
So_pro__02448
So_pro__02449
So_pro__02451
So_pro__02452
So_pro__02456
So_pro__02457	K03571
So_pro__02458
So_pro__02459
So_pro__02461
So_pro__02462
So_pro__02463	K07147
So_pro__02464
So_pro__02465
So_pro__02466	K03786
So_pro__02467	K02160
So_pro__02468
So_pro__02469	K01961
So_pro__02470
So_pro__02471
So_pro__02474
So_pro__02477	K03557
So_pro__02479
So_pro__02484	K03286
So_pro__02485
So_pro__02486
So_pro__02488
So_pro__02489
So_pro__02490
So_pro__02491	K11940
So_pro__02492	K11179
So_pro__02493	K19416
So_pro__02499
So_pro__02500
So_pro__02503
So_pro__02508	K07689
So_pro__02509	K03703
So_pro__02510	K00995
So_pro__02515
So_pro__02520	K19235
So_pro__02522
So_pro__02523
So_pro__02526	K06950
So_pro__02527
So_pro__02528
So_pro__02529
So_pro__02530
So_pro__02533	K02517
So_pro__02534
So_pro__02536	K07146
So_pro__02539
So_pro__02540	K06179
So_pro__02541
So_pro__02542	K02911
So_pro__02543	K03621
So_pro__02545
So_pro__02546	K00645
So_pro__02547	K00059
So_pro__02548	K02078
So_pro__02549
So_pro__02550	K02619
So_pro__02553
So_pro__02559
So_pro__02562
So_pro__02563
So_pro__02564
So_pro__02565	K02744
So_pro__02566
So_pro__02568
So_pro__02569
So_pro__02571	K00820
So_pro__02572	K04042
So_pro__02573	K02114
So_pro__02574	K02112
So_pro__02575	K02115
So_pro__02576	K02111
So_pro__02577	K02113
So_pro__02578	K02109
So_pro__02579	K02110
So_pro__02580	K02108
So_pro__02581	K03501
So_pro__02582	K03495
So_pro__02584
So_pro__02586
So_pro__02588
So_pro__02590
So_pro__02591
So_pro__02592	K03549
So_pro__02593	K01776
So_pro__02594
So_pro__02595
So_pro__02600	K09902
So_pro__02601	K03610
So_pro__02602	K03609
So_pro__02603	K03608
So_pro__02604
So_pro__02605	K07285
So_pro__02606
So_pro__02608
So_pro__02609
So_pro__02610	K02314
So_pro__02611
So_pro__02612
So_pro__02613	K03589
So_pro__02615
So_pro__02616
So_pro__02617
So_pro__02618
So_pro__02619
So_pro__02620	K01737
So_pro__02621	K10026
So_pro__02622	K01689
So_pro__02623
So_pro__02624	K01937
So_pro__02625
So_pro__02626
So_pro__02628
So_pro__02629
So_pro__02630
So_pro__02631
So_pro__02632
So_pro__02633
So_pro__02634

## Sheet: Knum_RiesUSDA
Gene ID	K number
Ri_pedicola_065__00001	K03270
Ri_pedicola_065__00002	K03570
Ri_pedicola_065__00003	K03569
Ri_pedicola_065__00004	K03786
Ri_pedicola_065__00005	K02160
Ri_pedicola_065__00006	K01961
Ri_pedicola_065__00007	K03089
Ri_pedicola_065__00008	K08316
Ri_pedicola_065__00009	K03110
Ri_pedicola_065__00010	K03089
Ri_pedicola_065__00011	K01961
Ri_pedicola_065__00012	K02160
Ri_pedicola_065__00013	K03786
Ri_pedicola_065__00014	K03569
Ri_pedicola_065__00015	K03570
Ri_pedicola_065__00016	K03270
Ri_pedicola_065__00017
Ri_pedicola_065__00018	K00790
Ri_pedicola_065__00019	K04772
Ri_pedicola_065__00021	K02871
Ri_pedicola_065__00022	K02996
Ri_pedicola_065__00024	K07056
Ri_pedicola_065__00025
Ri_pedicola_065__00026	K13038
Ri_pedicola_065__00027	K01520
Ri_pedicola_065__00028
Ri_pedicola_065__00029	K00850
Ri_pedicola_065__00030	K02170
Ri_pedicola_065__00031	K01679
Ri_pedicola_065__00032
Ri_pedicola_065__00033	K03575
Ri_pedicola_065__00034	K01770
Ri_pedicola_065__00035	K00991
Ri_pedicola_065__00040	K06180
Ri_pedicola_065__00041	K02884
Ri_pedicola_065__00042	K00554
Ri_pedicola_065__00043	K02959
Ri_pedicola_065__00044	K03106
Ri_pedicola_065__00045	K01919
Ri_pedicola_065__00048	K03563
Ri_pedicola_065__00049
Ri_pedicola_065__00050	K03553
Ri_pedicola_065__00051	K03271
Ri_pedicola_065__00052	K01920
Ri_pedicola_065__00053	K07735
Ri_pedicola_065__00054	K02221
Ri_pedicola_065__00055	K01664
Ri_pedicola_065__00056	K02335
Ri_pedicola_065__00057
Ri_pedicola_065__00058	K11107
Ri_pedicola_065__00059	K00526
Ri_pedicola_065__00060	K00525
Ri_pedicola_065__00061	K00568
Ri_pedicola_065__00062	K02469
Ri_pedicola_065__00064	K02897
Ri_pedicola_065__00065	K03184
Ri_pedicola_065__00066	K06168
Ri_pedicola_065__00067	K07042
Ri_pedicola_065__00068	K06189
Ri_pedicola_065__00070	K01869
Ri_pedicola_065__00071	K02340
Ri_pedicola_065__00072	K00969
Ri_pedicola_065__00073	K05515
Ri_pedicola_065__00074	K05837
Ri_pedicola_065__00075	K03801
Ri_pedicola_065__00076	K03644
Ri_pedicola_065__00077	K03704
Ri_pedicola_065__00078	K07038
Ri_pedicola_065__00079	K01868
Ri_pedicola_065__00080	K02520
Ri_pedicola_065__00081	K02916
Ri_pedicola_065__00082	K02887
Ri_pedicola_065__00083	K01889
Ri_pedicola_065__00084	K01890
Ri_pedicola_065__00085	K02796
Ri_pedicola_065__00086	K02795
Ri_pedicola_065__00087	K02794
Ri_pedicola_065__00088	K01665
Ri_pedicola_065__00089	K01150
Ri_pedicola_065__00090	K00820
Ri_pedicola_065__00091	K04042
Ri_pedicola_065__00092	K03495
Ri_pedicola_065__00093	K01951
Ri_pedicola_065__00094	K00088
Ri_pedicola_065__00095	K00163
Ri_pedicola_065__00096	K00627
Ri_pedicola_065__00097	K00382
Ri_pedicola_065__00098	K01807
Ri_pedicola_065__00099	K03185
Ri_pedicola_065__00100
Ri_pedicola_065__00101	K07462
Ri_pedicola_065__00102	K02836
Ri_pedicola_065__00103	K04567
Ri_pedicola_065__00104	K01142
Ri_pedicola_065__00105	K04773
Ri_pedicola_065__00106	K00134
Ri_pedicola_065__00107	K00208
Ri_pedicola_065__00108	K01866
Ri_pedicola_065__00109	K07390
Ri_pedicola_065__00110	K00873
Ri_pedicola_065__00111	K06078
Ri_pedicola_065__00112	K19236
Ri_pedicola_065__00113	K02426
Ri_pedicola_065__00114	K11717
Ri_pedicola_065__00115	K09015
Ri_pedicola_065__00116	K09013
Ri_pedicola_065__00117	K09014
Ri_pedicola_065__00118	K05997
Ri_pedicola_065__00119	K01626
Ri_pedicola_065__00120	K08303
Ri_pedicola_065__00121
Ri_pedicola_065__00122	K00761
Ri_pedicola_065__00123	K01714
Ri_pedicola_065__00124
Ri_pedicola_065__00125	K03655
Ri_pedicola_065__00126	K00942
Ri_pedicola_065__00127
Ri_pedicola_065__00128	K00133
Ri_pedicola_065__00129	K02470
Ri_pedicola_065__00130	K02338
Ri_pedicola_065__00131	K02914
Ri_pedicola_065__00132	K03536
Ri_pedicola_065__00133	K08998
Ri_pedicola_065__00134	K03217
Ri_pedicola_065__00135	K03650
Ri_pedicola_065__00136
Ri_pedicola_065__00137	K03770
Ri_pedicola_065__00138	K01338
Ri_pedicola_065__00139	K03544
Ri_pedicola_065__00140	K01358
Ri_pedicola_065__00141	K02297
Ri_pedicola_065__00142	K02298
Ri_pedicola_065__00143	K02299
Ri_pedicola_065__00144	K02300
Ri_pedicola_065__00145	K02257
Ri_pedicola_065__00146
Ri_pedicola_065__00147	K00795
Ri_pedicola_065__00148	K01662
Ri_pedicola_065__00149	K01095
Ri_pedicola_065__00150	K03625
Ri_pedicola_065__00151	K00794
Ri_pedicola_065__00152	K11752
Ri_pedicola_065__00153	K03210
Ri_pedicola_065__00154	K01439
Ri_pedicola_065__00155	K00029
Ri_pedicola_065__00156	K00566
Ri_pedicola_065__00157	K01756
Ri_pedicola_065__00158	K03885
Ri_pedicola_065__00159	K19302
Ri_pedicola_065__00160	K02518
Ri_pedicola_065__00161	K00384
Ri_pedicola_065__00162	K01875
Ri_pedicola_065__00163	K00831
Ri_pedicola_065__00164	K00800
Ri_pedicola_065__00165	K02945
Ri_pedicola_065__00166	K09791
Ri_pedicola_065__00167	K09476
Ri_pedicola_065__00168	K01893
Ri_pedicola_065__00169	K00763
Ri_pedicola_065__00170
Ri_pedicola_065__00171	K00760
Ri_pedicola_065__00172	K01990
Ri_pedicola_065__00173	K01992
Ri_pedicola_065__00174	K00950
Ri_pedicola_065__00175	K06204
Ri_pedicola_065__00176	K15724
Ri_pedicola_065__00177	K01243
Ri_pedicola_065__00178	K01937
Ri_pedicola_065__00179	K01689
Ri_pedicola_065__00180	K01069
Ri_pedicola_065__00181	K03469
Ri_pedicola_065__00182	K02342
Ri_pedicola_065__00184	K00615
Ri_pedicola_065__00185	K00927
Ri_pedicola_065__00186	K01624
Ri_pedicola_065__00190	K01886
Ri_pedicola_065__00191	K03839
Ri_pedicola_065__00192	K00241
Ri_pedicola_065__00193	K00242
Ri_pedicola_065__00194	K00239
Ri_pedicola_065__00195	K00240
Ri_pedicola_065__00196	K00164
Ri_pedicola_065__00197	K00658
Ri_pedicola_065__00198	K01903
Ri_pedicola_065__00199	K01902
Ri_pedicola_065__00201	K01834
Ri_pedicola_065__00202	K24119
Ri_pedicola_065__00204	K03671
Ri_pedicola_065__00205	K03628
Ri_pedicola_065__00209	K01778
Ri_pedicola_065__00210	K03657
Ri_pedicola_065__00211
Ri_pedicola_065__00212	K01613
Ri_pedicola_065__00213	K13288
Ri_pedicola_065__00215	K00791
Ri_pedicola_065__00216	K04088
Ri_pedicola_065__00217	K04087
Ri_pedicola_065__00218	K01939
Ri_pedicola_065__00219	K03218
Ri_pedicola_065__00220	K02990
Ri_pedicola_065__00221	K02963
Ri_pedicola_065__00222	K02939
Ri_pedicola_065__00223	K03778
Ri_pedicola_065__00224	K14742
Ri_pedicola_065__00225	K01255
Ri_pedicola_065__00226	K01873
Ri_pedicola_065__00227	K00962
Ri_pedicola_065__00228	K02956
Ri_pedicola_065__00229	K02834
Ri_pedicola_065__00230	K02519
Ri_pedicola_065__00231	K02600
Ri_pedicola_065__00234	K03075
Ri_pedicola_065__00235	K03431
Ri_pedicola_065__00236	K00796
Ri_pedicola_065__00237	K03798
Ri_pedicola_065__00238	K02427
Ri_pedicola_065__00239	K03624
Ri_pedicola_065__00240	K03979
Ri_pedicola_065__00241	K02899
Ri_pedicola_065__00242	K02888
Ri_pedicola_065__00243	K02523
Ri_pedicola_065__00244	K01507
Ri_pedicola_065__00245	K10773
Ri_pedicola_065__00246	K01497
Ri_pedicola_065__00247	K04774
Ri_pedicola_065__00248
Ri_pedicola_065__00249
Ri_pedicola_065__00250	K06131
Ri_pedicola_065__00251	K03070
Ri_pedicola_065__00252
Ri_pedicola_065__00254	K01491
Ri_pedicola_065__00255	K01883
Ri_pedicola_065__00256	K26735
Ri_pedicola_065__00257	K00939
Ri_pedicola_065__00258	K04079
Ri_pedicola_065__00259	K02343
Ri_pedicola_065__00260	K01887
Ri_pedicola_065__00261	K15257
Ri_pedicola_065__00262	K15256
Ri_pedicola_065__00263	K01876
Ri_pedicola_065__00264	K01159
Ri_pedicola_065__00265	K04078
Ri_pedicola_065__00266	K04077
Ri_pedicola_065__00267	K02356
Ri_pedicola_065__00269	K03664
Ri_pedicola_065__00270	K00858
Ri_pedicola_065__00271	K03687
Ri_pedicola_065__00272	K03648
Ri_pedicola_065__00273	K03596
Ri_pedicola_065__00274	K03100
Ri_pedicola_065__00275	K03685
Ri_pedicola_065__00276	K03474
Ri_pedicola_065__00277	K00997
Ri_pedicola_065__00278
Ri_pedicola_065__00279	K11991
Ri_pedicola_065__00280	K01950
Ri_pedicola_065__00281	K00600
Ri_pedicola_065__00282	K05820
Ri_pedicola_065__00283	K01092
Ri_pedicola_065__00285	K06941
Ri_pedicola_065__00286	K03526
Ri_pedicola_065__00287	K01892
Ri_pedicola_065__00288
Ri_pedicola_065__00289	K03977
Ri_pedicola_065__00290	K00859
Ri_pedicola_065__00294	K01881
Ri_pedicola_065__00295	K04075
Ri_pedicola_065__00296	K01962
Ri_pedicola_065__00297	K02337
Ri_pedicola_065__00298	K02372
Ri_pedicola_065__00300	K07277
Ri_pedicola_065__00302	K00981
Ri_pedicola_065__00303	K00806
Ri_pedicola_065__00304	K00099
Ri_pedicola_065__00305	K02838
Ri_pedicola_065__00306	K09903
Ri_pedicola_065__00307	K02357
Ri_pedicola_065__00308	K02967
Ri_pedicola_065__00309	K01265
Ri_pedicola_065__00310	K00674
Ri_pedicola_065__00311	K01448
Ri_pedicola_065__00312	K00560
Ri_pedicola_065__00313	K13292
Ri_pedicola_065__00314	K02064
Ri_pedicola_065__00315	K02063
Ri_pedicola_065__00316	K02062
Ri_pedicola_065__00317	K05801
Ri_pedicola_065__00318	K00097
Ri_pedicola_065__00319	K02528
Ri_pedicola_065__00320	K01525
Ri_pedicola_065__00321	K00287
Ri_pedicola_065__00322	K00655
Ri_pedicola_065__00323	K02858
Ri_pedicola_065__00324	K09806
Ri_pedicola_065__00325	K01803
Ri_pedicola_065__00326	K00528
Ri_pedicola_065__00327	K00864
Ri_pedicola_065__00328	K03667
Ri_pedicola_065__00329	K01419
Ri_pedicola_065__00330	K04066
Ri_pedicola_065__00331
Ri_pedicola_065__00332	K02909
Ri_pedicola_065__00333	K08300
Ri_pedicola_065__00334	K06179
Ri_pedicola_065__00335	K02911
Ri_pedicola_065__00336	K00648
Ri_pedicola_065__00337	K00645
Ri_pedicola_065__00338	K00059
Ri_pedicola_065__00339	K02078
Ri_pedicola_065__00340	K02619
Ri_pedicola_065__00341	K00943
Ri_pedicola_065__00342	K02341
Ri_pedicola_065__00343	K03424
Ri_pedicola_065__00344	K02503
Ri_pedicola_065__00345	K00998
Ri_pedicola_065__00346	K03046
Ri_pedicola_065__00347	K03043
Ri_pedicola_065__00348	K02935
Ri_pedicola_065__00349	K02864
Ri_pedicola_065__00350	K02863
Ri_pedicola_065__00351	K02867
Ri_pedicola_065__00352	K02601
Ri_pedicola_065__00353	K03073
Ri_pedicola_065__00354	K02358
Ri_pedicola_065__00358	K00867
Ri_pedicola_065__00359
Ri_pedicola_065__00360	K00075
Ri_pedicola_065__00361	K00014
Ri_pedicola_065__00362	K07566
Ri_pedicola_065__00363	K01462
Ri_pedicola_065__00364	K00604
Ri_pedicola_065__00365	K03499
Ri_pedicola_065__00366	K02879
Ri_pedicola_065__00367	K03040
Ri_pedicola_065__00368	K02986
Ri_pedicola_065__00369	K02948
Ri_pedicola_065__00370	K02952
Ri_pedicola_065__00371	K03076
Ri_pedicola_065__00372	K02876
Ri_pedicola_065__00373	K02988
Ri_pedicola_065__00374	K02881
Ri_pedicola_065__00375	K02933
Ri_pedicola_065__00376	K02994
Ri_pedicola_065__00377	K02954
Ri_pedicola_065__00378	K02931
Ri_pedicola_065__00379	K02895
Ri_pedicola_065__00380	K02874
Ri_pedicola_065__00381	K02961
Ri_pedicola_065__00382	K02904
Ri_pedicola_065__00383	K02878
Ri_pedicola_065__00384	K02982
Ri_pedicola_065__00385	K02890
Ri_pedicola_065__00386	K02965
Ri_pedicola_065__00387	K02886
Ri_pedicola_065__00388	K02892
Ri_pedicola_065__00389	K02926
Ri_pedicola_065__00390	K02906
Ri_pedicola_065__00391	K02946
Ri_pedicola_065__00392	K02355
Ri_pedicola_065__00393	K02992
Ri_pedicola_065__00394	K02950
Ri_pedicola_065__00396	K00793
Ri_pedicola_065__00398	K03980
Ri_pedicola_065__00400	K02493
Ri_pedicola_065__00401	K02835
Ri_pedicola_065__00402	K00919
Ri_pedicola_065__00403	K00948
Ri_pedicola_065__00404	K01056
Ri_pedicola_065__00405	K01775
Ri_pedicola_065__00406	K02314
Ri_pedicola_065__00407	K01716
Ri_pedicola_065__00408	K11179
Ri_pedicola_065__00410	K03531
Ri_pedicola_065__00411	K03590
Ri_pedicola_065__00412	K01921
Ri_pedicola_065__00413	K01924
Ri_pedicola_065__00414	K02563
Ri_pedicola_065__00415	K03588
Ri_pedicola_065__00416	K01925
Ri_pedicola_065__00417	K01000
Ri_pedicola_065__00418	K01929
Ri_pedicola_065__00419	K01928
Ri_pedicola_065__00420	K03587
Ri_pedicola_065__00422	K03438
Ri_pedicola_065__00423	K00789
Ri_pedicola_065__00424	K01885
Ri_pedicola_065__00426	K11072
Ri_pedicola_065__00427	K11071
Ri_pedicola_065__00428	K11070
Ri_pedicola_065__00429	K11069
Ri_pedicola_065__00431	K07320
Ri_pedicola_065__00432
Ri_pedicola_065__00433	K01736
Ri_pedicola_065__00434	K00647
Ri_pedicola_065__00435	K03473
Ri_pedicola_065__00436	K06173
Ri_pedicola_065__00437	K01963
Ri_pedicola_065__00438	K11754
Ri_pedicola_065__00439	K03186
Ri_pedicola_065__00440	K13788
Ri_pedicola_065__00441	K00925
Ri_pedicola_065__00442
Ri_pedicola_065__00445
Ri_pedicola_065__00446	K00954
Ri_pedicola_065__00447	K02913
Ri_pedicola_065__00448	K02902
Ri_pedicola_065__00449	K01776
Ri_pedicola_065__00450	K01810
Ri_pedicola_065__00451	K03179
Ri_pedicola_065__00452	K00631
Ri_pedicola_065__00455	K00995
Ri_pedicola_065__00456	K03305
Ri_pedicola_065__00457	K03310
Ri_pedicola_065__00458	K01161
Ri_pedicola_065__00460	K00262
Ri_pedicola_065__00461	K16322
Ri_pedicola_065__00462	K00891
Ri_pedicola_065__00463	K01735
Ri_pedicola_065__00464	K01783
Ri_pedicola_065__00465	K01867
Ri_pedicola_065__00466	K04564
Ri_pedicola_065__00467	K03498
Ri_pedicola_065__00468	K03182
Ri_pedicola_065__00469	K03688
Ri_pedicola_065__00470	K03183
Ri_pedicola_065__00472
Ri_pedicola_065__00473
Ri_pedicola_065__00474	K00616
Ri_pedicola_065__00475	K04043
Ri_pedicola_065__00476	K03686
Ri_pedicola_065__00477	K03313
Ri_pedicola_065__00478	K02968
Ri_pedicola_065__00479	K11753
Ri_pedicola_065__00480	K01870
Ri_pedicola_065__00481	K03101
Ri_pedicola_065__00482	K03527
Ri_pedicola_065__00483	K00215
Ri_pedicola_065__00484
Ri_pedicola_065__00485	K08483
Ri_pedicola_065__00486	K02784
Ri_pedicola_065__00487	K01972
Ri_pedicola_065__00488	K00833
Ri_pedicola_065__00489	K01012
Ri_pedicola_065__00490	K00652
Ri_pedicola_065__00491	K02169
Ri_pedicola_065__00492	K01935
Ri_pedicola_065__00493	K06890
Ri_pedicola_065__00494	K11939
Ri_pedicola_065__00495	K01495
Ri_pedicola_065__00496	K01874
Ri_pedicola_065__00497	K01494
Ri_pedicola_065__00498
Ri_pedicola_065__00499	K01878
Ri_pedicola_065__00500	K01879
Ri_pedicola_065__00501
Ri_pedicola_065__00503	K03086
Ri_pedicola_065__00504	K02316
Ri_pedicola_065__00505	K02970
Ri_pedicola_065__00506	K25706
Ri_pedicola_065__00507	K01633
Ri_pedicola_065__00508	K00974
Ri_pedicola_065__00509	K03272
Ri_pedicola_065__00510	K03111
Ri_pedicola_065__00512	K03111
Ri_pedicola_065__00513	K03272
Ri_pedicola_065__00514	K00974
Ri_pedicola_065__00515	K01633
Ri_pedicola_065__00516	K25706
Ri_pedicola_065__00517	K02970
Ri_pedicola_065__00518	K02316
Ri_pedicola_065__00519	K00606
Ri_pedicola_065__00520	K01918
Ri_pedicola_065__00521	K04080
Ri_pedicola_065__00522
Ri_pedicola_065__00523
Ri_pedicola_065__00524	K00077
So_pro__00716	K00631
So_pro__00717	K03179
So_pro__00719
So_pro__00720
So_pro__00721
So_pro__00722
So_pro__00723
So_pro__00724	K01810
So_pro__00725
So_pro__00727	K03324
So_pro__00731
So_pro__00732
So_pro__00734
So_pro__00735
So_pro__00736
So_pro__00737
So_pro__00738	K00851
So_pro__00741
So_pro__00742
So_pro__00743
So_pro__00744
So_pro__00751
So_pro__00753
So_pro__00754	K02358
So_pro__00759	K02946
So_pro__00760	K02906
So_pro__00761	K02926
So_pro__00762	K02892
So_pro__00763
So_pro__00764	K02886
So_pro__00765	K02965
So_pro__00766	K02890
So_pro__00767	K02982
So_pro__00768	K02878
So_pro__00769	K02904
So_pro__00770	K02961
So_pro__00771	K02874
So_pro__00772	K02895
So_pro__00773	K02931
So_pro__00774	K02954
So_pro__00775	K02994
So_pro__00776	K02933
So_pro__00777	K02881
So_pro__00778	K02988
So_pro__00779	K02907
So_pro__00780	K02876
So_pro__00781	K03076
So_pro__00782	K02952
So_pro__00783	K02948
So_pro__00784	K02986
So_pro__00785	K03040
So_pro__00786	K02879
So_pro__00787
So_pro__00789
So_pro__00790
So_pro__00792
So_pro__00793
So_pro__00794
So_pro__00795
So_pro__00797	K06925
So_pro__00798
So_pro__00799
So_pro__00800
So_pro__00801
So_pro__00802	K01963
So_pro__00803	K03975
So_pro__00804
So_pro__00806
So_pro__00807
So_pro__00808
So_pro__00809
So_pro__00810
So_pro__00812
So_pro__00813
So_pro__00814	K01610
So_pro__00815
So_pro__00816
So_pro__00817
So_pro__00818
So_pro__00821
So_pro__00822
So_pro__00825	K02170
So_pro__00827	K07400
So_pro__00833
So_pro__00837
So_pro__00838
So_pro__00839
So_pro__00840
So_pro__00841
So_pro__00842	K06155
So_pro__00843	K06911
So_pro__00844
So_pro__00845
So_pro__00846
So_pro__00847
So_pro__00849
So_pro__00850	K03654
So_pro__00851
So_pro__00852
So_pro__00853
So_pro__00854
So_pro__00856
So_pro__00857
So_pro__00858
So_pro__00860	K02030
So_pro__00862
So_pro__00864
So_pro__00865	K02518
So_pro__00866	K03694
So_pro__00867
So_pro__00868	K06891
So_pro__00869
So_pro__00871
So_pro__00872
So_pro__00873
So_pro__00875
So_pro__00876
So_pro__00877
So_pro__00878	K07258
So_pro__00880
So_pro__00881
So_pro__00882
So_pro__00883	K15256
So_pro__00884	K15257
So_pro__00886	K01887
So_pro__00887	K03980
So_pro__00888
So_pro__00889
So_pro__00892
So_pro__00893
So_pro__00895
So_pro__00897
So_pro__00898
So_pro__00899
So_pro__00902
So_pro__00903
So_pro__00907
So_pro__00911	K13283
So_pro__00912
So_pro__00914
So_pro__00915
So_pro__00916
So_pro__00919
So_pro__00923
So_pro__00925
So_pro__00926
So_pro__00927
So_pro__00928
So_pro__00930
So_pro__00931	K05836
So_pro__00933
So_pro__00934
So_pro__00935
So_pro__00941
So_pro__00942
So_pro__00943
So_pro__00944
So_pro__00946
So_pro__00947
So_pro__00948
So_pro__00951
So_pro__00952
So_pro__00953
So_pro__00960	K02467
So_pro__00961
So_pro__00962
So_pro__00963
So_pro__00965
So_pro__00967
So_pro__00969
So_pro__00970
So_pro__00972	K09802
So_pro__00973
So_pro__00974
So_pro__00981	K01141
So_pro__00982
So_pro__00984	K00033
So_pro__00985
So_pro__00986
So_pro__00987	K12994
So_pro__00988	K12993
So_pro__00989	K18827
So_pro__00990
So_pro__00991	K09691
So_pro__00992
So_pro__00993	K09690
So_pro__00994	K01840
So_pro__00995
So_pro__00996
So_pro__00997	K00971
So_pro__00998
So_pro__01001
So_pro__01002	K07289
So_pro__01004
So_pro__01006
So_pro__01007
So_pro__01009
So_pro__01010	K01874
So_pro__01011
So_pro__01013
So_pro__01014
So_pro__01015
So_pro__01016
So_pro__01017
So_pro__01018	K03748
So_pro__01019
So_pro__01020
So_pro__01021
So_pro__01022
So_pro__01023
So_pro__01024
So_pro__01025
So_pro__01031
So_pro__01032
So_pro__01033
So_pro__01034	K01495
So_pro__01035
So_pro__01036
So_pro__01037
So_pro__01040
So_pro__01041
So_pro__01042
So_pro__01043
So_pro__01044
So_pro__01045
So_pro__01046
So_pro__01048	K02897
So_pro__01051	K09904
So_pro__01052	K07014
So_pro__01055
So_pro__01056
So_pro__01057	K15598
So_pro__01059
So_pro__01060	K09475
So_pro__01062
So_pro__01063
So_pro__01064
So_pro__01066	K02469
So_pro__01067	K00568
So_pro__01069	K00525
So_pro__01070	K00526
So_pro__01073
So_pro__01074
So_pro__01075
So_pro__01076	K00343
So_pro__01077	K00342
So_pro__01078
So_pro__01081	K00340
So_pro__01082	K00339
So_pro__01083	K00338
So_pro__01084	K00337
So_pro__01085
So_pro__01086
So_pro__01087	K02062
So_pro__01088
So_pro__01090
So_pro__01091	K04744
So_pro__01092	K03771
So_pro__01093	K01012
So_pro__01094
So_pro__01095
So_pro__01096	K01921
So_pro__01098
So_pro__01099
So_pro__01100	K01834
So_pro__01102	K16264
So_pro__01104
So_pro__01105
So_pro__01107
So_pro__01108	K03640
So_pro__01109	K03641
So_pro__01110
So_pro__01111	K03560
So_pro__01112	K03562
So_pro__01113
So_pro__01114	K00424
So_pro__01115	K00426
So_pro__01116	K00425
So_pro__01117
So_pro__01118	K01902
So_pro__01119	K01903
So_pro__01120	K00658
So_pro__01121
So_pro__01124	K00240
So_pro__01125	K00239
So_pro__01127	K00242
So_pro__01128	K00241
So_pro__01129	K01647
So_pro__01130
So_pro__01131
So_pro__01132
So_pro__01133
So_pro__01134
So_pro__01135
So_pro__01136	K01835
So_pro__01137
So_pro__01138
So_pro__01139
So_pro__01141	K03839
So_pro__01142	K03711
So_pro__01143	K01886
So_pro__01144
So_pro__01145
So_pro__01146
So_pro__01147
So_pro__01148
So_pro__01149
So_pro__01150
So_pro__01156
So_pro__01157
So_pro__01158	K19804
So_pro__01159	K08992
So_pro__01160	K01497
So_pro__01162
So_pro__01163
So_pro__01164
So_pro__01165
So_pro__01166
So_pro__01167	K13634
So_pro__01169	K03168
So_pro__01172
So_pro__01173	K06178
So_pro__01174
So_pro__01175	K06190
So_pro__01176
So_pro__01177	K06131
So_pro__01178
So_pro__01179
So_pro__01180
So_pro__01181
So_pro__01184
So_pro__01185
So_pro__01186	K00857
So_pro__01187
So_pro__01188	K03746
So_pro__01191	K08679
So_pro__01192	K00012
So_pro__01193	K00963
So_pro__01194
So_pro__01195	K09858
So_pro__01196
So_pro__01197
So_pro__01199	K01142
So_pro__01200	K04773
So_pro__01201
So_pro__01202
So_pro__01203
So_pro__01205
So_pro__01206
So_pro__01207	K00134
So_pro__01209
So_pro__01211
So_pro__01212
So_pro__01213	K11105
So_pro__01214	K06075
So_pro__01216
So_pro__01217
So_pro__01219
So_pro__01220
So_pro__01222	K01507
So_pro__01223
So_pro__01224
So_pro__01226
So_pro__01227
So_pro__01228
So_pro__01229
So_pro__01230	K03402
So_pro__01233
So_pro__01234
So_pro__01235	K02523
So_pro__01236	K02888
So_pro__01237	K02899
So_pro__01238
So_pro__01239	K03588
So_pro__01240	K01925
So_pro__01241
So_pro__01242	K01000
So_pro__01243
So_pro__01244
So_pro__01246	K00031
So_pro__01247
So_pro__01248
So_pro__01249	K03269
So_pro__01250	K03768
So_pro__01251	K01883
So_pro__01252
So_pro__01253	K01491
So_pro__01255	K11066
So_pro__01258
So_pro__01259
So_pro__01261
So_pro__01262	K03644
So_pro__01263	K03801
So_pro__01264	K09158
So_pro__01265
So_pro__01266
So_pro__01267	K05837
So_pro__01268	K05515
So_pro__01270	K09710
So_pro__01272	K02340
So_pro__01273	K03643
So_pro__01274
So_pro__01278
So_pro__01279
So_pro__01280
So_pro__01281
So_pro__01282
So_pro__01285	K03820
So_pro__01286	K06189
So_pro__01287	K07042
So_pro__01288	K06217
So_pro__01295
So_pro__01296
So_pro__01297	K03925
So_pro__01298	K03438
So_pro__01299	K03586
So_pro__01300	K03587
So_pro__01303
So_pro__01304
So_pro__01306
So_pro__01309
So_pro__01310
So_pro__01311
So_pro__01312	K11735
So_pro__01315
So_pro__01318
So_pro__01319
So_pro__01320
So_pro__01321
So_pro__01324
So_pro__01328
So_pro__01330
So_pro__01333
So_pro__01335
So_pro__01336
So_pro__01339
So_pro__01341	K11720
So_pro__01342	K07091
So_pro__01343	K01255
So_pro__01345	K02339
So_pro__01346	K01873
So_pro__01351
So_pro__01352
So_pro__01353
So_pro__01354
So_pro__01355
So_pro__01356
So_pro__01357
So_pro__01358
So_pro__01359
So_pro__01360	K24163
So_pro__01361
So_pro__01362
So_pro__01365
So_pro__01368
So_pro__01370	K03111
So_pro__01371
So_pro__01374
So_pro__01375
So_pro__01376
So_pro__01377
So_pro__01378
So_pro__01379	K01736
So_pro__01380	K07320
So_pro__01382
So_pro__01385
So_pro__01386
So_pro__01387
So_pro__01388
So_pro__01389	K04754
So_pro__01390
So_pro__01391
So_pro__01393
So_pro__01396
So_pro__01398
So_pro__01400
So_pro__01401
So_pro__01405
So_pro__01407
So_pro__01409
So_pro__01410
So_pro__01411	K11535
So_pro__01413	K01885
So_pro__01416
So_pro__01418
So_pro__01419
So_pro__01421
So_pro__01422	K01972
So_pro__01423	K03528
So_pro__01424
So_pro__01425
So_pro__01427	K02784
So_pro__01428
So_pro__01429
So_pro__01430
So_pro__01431
So_pro__01432
So_pro__01434
So_pro__01435
So_pro__01438
So_pro__01439	K00228
So_pro__01440	K00616
So_pro__01442
So_pro__01443	K12945
So_pro__01446
So_pro__01447
So_pro__01448
So_pro__01449
So_pro__01452
So_pro__01453
So_pro__01454	K01714
So_pro__01456	K03564
So_pro__01457	K10763
So_pro__01458
So_pro__01459
So_pro__01460	K00761
So_pro__01461
So_pro__01462
So_pro__01463
So_pro__01464
So_pro__01465
So_pro__01466
So_pro__01468
So_pro__01469
So_pro__01471
So_pro__01472
So_pro__01473
So_pro__01474
So_pro__01475
So_pro__01476
So_pro__01479
So_pro__01481
So_pro__01482	K07112
So_pro__01484
So_pro__01485
So_pro__01486
So_pro__01489	K01951
So_pro__01490	K00088
So_pro__01491
So_pro__01492	K03601
So_pro__01493
So_pro__01494
So_pro__01495	K00116
So_pro__01496
So_pro__01498
So_pro__01500
So_pro__01501
So_pro__01502
So_pro__01503	K03977
So_pro__01504	K17713
So_pro__01505
So_pro__01506
So_pro__01511
So_pro__01512
So_pro__01515	K08722
So_pro__01516
So_pro__01519	K00330
So_pro__01520	K00331
So_pro__01521	K13378
So_pro__01522	K00334
So_pro__01523	K00335
So_pro__01525
So_pro__01526	K02413
So_pro__01527
So_pro__01528
So_pro__01529	K02416
So_pro__01530	K02418
So_pro__01531	K02419
So_pro__01532	K02420
So_pro__01533	K02421
So_pro__01534	K02397
So_pro__01535	K02396
So_pro__01536	K02395
So_pro__01537	K02394
So_pro__01538	K02393
So_pro__01539	K02392
So_pro__01540
So_pro__01541
So_pro__01542	K02390
So_pro__01543	K02389
So_pro__01545	K02388
So_pro__01546	K02387
So_pro__01547	K02386
So_pro__01549	K02399
So_pro__01550	K02400
So_pro__01551	K02401
So_pro__01553	K02557
So_pro__01554	K02556
So_pro__01555	K02402
So_pro__01556	K02403
So_pro__01558
So_pro__01559
So_pro__01562
So_pro__01563
So_pro__01566	K04564
So_pro__01568
So_pro__01569	K01879
So_pro__01571	K01878
So_pro__01574
So_pro__01576	K04081
So_pro__01577	K04080
So_pro__01578
So_pro__01579
So_pro__01580
So_pro__01581
So_pro__01582	K02470
So_pro__01583	K03629
So_pro__01584	K02338
So_pro__01585
So_pro__01586
So_pro__01587	K03536
So_pro__01588	K08998
So_pro__01589	K03217
So_pro__01590	K03650
So_pro__01595
So_pro__01596	K05879
So_pro__01600
So_pro__01606
So_pro__01609
So_pro__01613
So_pro__01614
So_pro__01615
So_pro__01616
So_pro__01618
So_pro__01619	K02784
So_pro__01624
So_pro__01625
So_pro__01626
So_pro__01629
So_pro__01634
So_pro__01636
So_pro__01638	K22293
So_pro__01639
So_pro__01640
So_pro__01641
So_pro__01643
So_pro__01644
So_pro__01645	K03297
So_pro__01646	K00657
So_pro__01647
So_pro__01649
So_pro__01651
So_pro__01652
So_pro__01654
So_pro__01658
So_pro__01663
So_pro__01664	K00998
So_pro__01669
So_pro__01670
So_pro__01671
So_pro__01672
So_pro__01674	K01129
So_pro__01675
So_pro__01676	K01243
So_pro__01677
So_pro__01679	K15724
So_pro__01680
So_pro__01681
So_pro__01682
So_pro__01685
So_pro__01686
So_pro__01687
So_pro__01688
So_pro__01689
So_pro__01690
So_pro__01691
So_pro__01693
So_pro__01696
So_pro__01700
So_pro__01701
So_pro__01702
So_pro__01705
So_pro__01706	K06204
So_pro__01707	K00970
So_pro__01709
So_pro__01710	K08306
So_pro__01711
So_pro__01712	K03575
So_pro__01713	K03439
So_pro__01714
So_pro__01715
So_pro__01716
So_pro__01717	K09131
So_pro__01718	K02221
So_pro__01719	K00286
So_pro__01720
So_pro__01721
So_pro__01722
So_pro__01724
So_pro__01726	K07447
So_pro__01727
So_pro__01728	K07735
So_pro__01729	K01920
So_pro__01730
So_pro__01731
So_pro__01732	K01150
So_pro__01733
So_pro__01734
So_pro__01735
So_pro__01736
So_pro__01737	K00789
So_pro__01738	K01585
So_pro__01739	K01480
So_pro__01740
So_pro__01741
So_pro__01743	K00927
So_pro__01744	K01624
So_pro__01747
So_pro__01748
So_pro__01749
So_pro__01753
So_pro__01754
So_pro__01755
So_pro__01756	K01807
So_pro__01758
So_pro__01759
So_pro__01760
So_pro__01761
So_pro__01762	K01934
So_pro__01763	K09888
So_pro__01764	K01262
So_pro__01765	K03185
So_pro__01766
So_pro__01768	K02437
So_pro__01769
So_pro__01770
So_pro__01771
So_pro__01772
So_pro__01773
So_pro__01774
So_pro__01775
So_pro__01776	K06980
So_pro__01778	K09159
So_pro__01779	K19168
So_pro__01780
So_pro__01781	K04763
So_pro__01782	K03981
So_pro__01784
So_pro__01785	K02836
So_pro__01786	K04567
So_pro__01788
So_pro__01789
So_pro__01791
So_pro__01792
So_pro__01795
So_pro__01797
So_pro__01799
So_pro__01800
So_pro__01801
So_pro__01802
So_pro__01803
So_pro__01806
So_pro__01807	K06879
So_pro__01808
So_pro__01810
So_pro__01811
So_pro__01812
So_pro__01814	K00674
So_pro__01816
So_pro__01817
So_pro__01818
So_pro__01819	K01265
So_pro__01820	K02967
So_pro__01821	K02357
So_pro__01822	K09903
So_pro__01823	K02838
So_pro__01824
So_pro__01825
So_pro__01826	K00806
So_pro__01827	K00981
So_pro__01828	K11749
So_pro__01829	K07277
So_pro__01830	K06142
So_pro__01831	K02536
So_pro__01832	K02372
So_pro__01833	K00677
So_pro__01835	K02337
So_pro__01836	K01962
So_pro__01838
So_pro__01839
So_pro__01840
So_pro__01842	K02950
So_pro__01843	K02992
So_pro__01844	K02355
So_pro__01845	K02358
So_pro__01846
So_pro__01847
So_pro__01848	K01520
So_pro__01849
So_pro__01851	K00989
So_pro__01852
So_pro__01854
So_pro__01855
So_pro__01856
So_pro__01857
So_pro__01858
So_pro__01859
So_pro__01864
So_pro__01865	K00942
So_pro__01866	K03060
So_pro__01868	K01139
So_pro__01871
So_pro__01875
So_pro__01876
So_pro__01881	K00791
So_pro__01882	K03666
So_pro__01883	K03665
So_pro__01884	K04088
So_pro__01885	K04087
So_pro__01887	K01939
So_pro__01888
So_pro__01893	K03218
So_pro__01894
So_pro__01895	K02990
So_pro__01896	K02686
So_pro__01897	K02963
So_pro__01898	K02939
So_pro__01903
So_pro__01904
So_pro__01905	K07278
So_pro__01906
So_pro__01907	K03558
So_pro__01908
So_pro__01909	K03186
So_pro__01910
So_pro__01911
So_pro__01914
So_pro__01915
So_pro__01917
So_pro__01920
So_pro__01925	K03273
So_pro__01926
So_pro__01927
So_pro__01928
So_pro__01932
So_pro__01940	K19000
So_pro__01941
So_pro__01944
So_pro__01945
So_pro__01946
So_pro__01947
So_pro__01949
So_pro__01950	K05787
So_pro__01953	K01599
So_pro__01954
So_pro__01955
So_pro__01956	K03046
So_pro__01957	K03043
So_pro__01958	K02935
So_pro__01959	K02864
So_pro__01960	K02863
So_pro__01961	K02867
So_pro__01962	K02601
So_pro__01963	K03073
So_pro__01964	K02358
So_pro__01965
So_pro__01969
So_pro__01971
So_pro__01972
So_pro__01973	K03624
So_pro__01974	K02427
So_pro__01975	K03798
So_pro__01976	K00796
So_pro__01977
So_pro__01979	K03075
So_pro__01983	K09748
So_pro__01984	K02600
So_pro__01985	K02519
So_pro__01986	K02834
So_pro__01987	K03177
So_pro__01988	K02956
So_pro__01989	K00962
So_pro__01990
So_pro__01991	K05803
So_pro__01992	K05592
So_pro__01993
So_pro__01994
So_pro__01995
So_pro__01996
So_pro__01997
So_pro__01998
So_pro__01999	K02344
So_pro__02000
So_pro__02001
So_pro__02002
So_pro__02003
So_pro__02004
So_pro__02005
So_pro__02006	K01839
So_pro__02008
So_pro__02010
So_pro__02011
So_pro__02012
So_pro__02013
So_pro__02014
So_pro__02016
So_pro__02017	K06211
So_pro__02018	K04485
So_pro__02019	K07773
So_pro__02020
So_pro__02021
So_pro__02022
So_pro__02025
So_pro__02027
So_pro__02028
So_pro__02030
So_pro__02031	K04043
So_pro__02032	K03686
So_pro__02033	K03313
So_pro__02035
So_pro__02036	K11753
So_pro__02037
So_pro__02038	K01870
So_pro__02039	K03101
So_pro__02040
So_pro__02041	K03527
So_pro__02042	K00215
So_pro__02045
So_pro__02046
So_pro__02047
So_pro__02049
So_pro__02050
So_pro__02051	K00287
So_pro__02052	K06195
So_pro__02053	K02528
So_pro__02054	K02411
So_pro__02055	K02410
So_pro__02056	K02409
So_pro__02057	K02408
So_pro__02058	K02422
So_pro__02059	K02407
So_pro__02060	K02406
So_pro__02061
So_pro__02062	K02405
So_pro__02064
So_pro__02065
So_pro__02066
So_pro__02068
So_pro__02069
So_pro__02070
So_pro__02071
So_pro__02072
So_pro__02073
So_pro__02074
So_pro__02075
So_pro__02079
So_pro__02080
So_pro__02082	K00759
So_pro__02083
So_pro__02084
So_pro__02085
So_pro__02087
So_pro__02088
So_pro__02089
So_pro__02092	K19162
So_pro__02093	K05839
So_pro__02095
So_pro__02096
So_pro__02097
So_pro__02098
So_pro__02099	K01772
So_pro__02100	K00939
So_pro__02102	K04079
So_pro__02103	K06187
So_pro__02104	K09747
So_pro__02105
So_pro__02106
So_pro__02108
So_pro__02109
So_pro__02110	K07648
So_pro__02111
So_pro__02112
So_pro__02114
So_pro__02115
So_pro__02116	K12961
So_pro__02117
So_pro__02119
So_pro__02120	K07056
So_pro__02121
So_pro__02123
So_pro__02125
So_pro__02126
So_pro__02128
So_pro__02131
So_pro__02132
So_pro__02133
So_pro__02135
So_pro__02136
So_pro__02137
So_pro__02139
So_pro__02143
So_pro__02144
So_pro__02146
So_pro__02147
So_pro__02148
So_pro__02149
So_pro__02153	K03086
So_pro__02154
So_pro__02155
So_pro__02158
So_pro__02160	K02621
So_pro__02161	K00655
So_pro__02162
So_pro__02163
So_pro__02164
So_pro__02165
So_pro__02167
So_pro__02168
So_pro__02169
So_pro__02172
So_pro__02173
So_pro__02174
So_pro__02175
So_pro__02176	K03926
So_pro__02177	K01744
So_pro__02178
So_pro__02179	K07113
So_pro__02180	K04078
So_pro__02181	K04077
So_pro__02182	K19810
So_pro__02183	K02356
So_pro__02185	K04568
So_pro__02186
So_pro__02187	K22051
So_pro__02188
So_pro__02189	K01613
So_pro__02190
So_pro__02191
So_pro__02192
So_pro__02193	K13288
So_pro__02196	K00794
So_pro__02197	K03625
So_pro__02198
So_pro__02199
So_pro__02200
So_pro__02201
So_pro__02202
So_pro__02204
So_pro__02205	K01662
So_pro__02207	K00795
So_pro__02208
So_pro__02209	K03602
So_pro__02211
So_pro__02212
So_pro__02215
So_pro__02216
So_pro__02218
So_pro__02219	K00077
So_pro__02222
So_pro__02223
So_pro__02224
So_pro__02225	K02257
So_pro__02226	K02300
So_pro__02227	K02299
So_pro__02228
So_pro__02231	K02297
So_pro__02233	K07286
So_pro__02234	K05527
So_pro__02235	K03545
So_pro__02236	K01358
So_pro__02237	K03544
So_pro__02238	K01338
So_pro__02239	K03530
So_pro__02240
So_pro__02241
So_pro__02243
So_pro__02244
So_pro__02245	K02237
So_pro__02247
So_pro__02249	K00560
So_pro__02250	K13292
So_pro__02252
So_pro__02253
So_pro__02254
So_pro__02255
So_pro__02256
So_pro__02257	K08311
So_pro__02258
So_pro__02259
So_pro__02260
So_pro__02261
So_pro__02262
So_pro__02263
So_pro__02265	K01061
So_pro__02266	K00757
So_pro__02267
So_pro__02268	K09760
So_pro__02269	K03183
So_pro__02270	K03690
So_pro__02271	K03688
So_pro__02272	K03116
So_pro__02273	K03117
So_pro__02274	K03118
So_pro__02275
So_pro__02276	K03182
So_pro__02277	K05368
So_pro__02278
So_pro__02279	K00230
So_pro__02281
So_pro__02282
So_pro__02283
So_pro__02285	K00997
So_pro__02286	K03474
So_pro__02287	K03474
So_pro__02288	K03584
So_pro__02289	K03595
So_pro__02290	K03685
So_pro__02291	K03100
So_pro__02292	K03596
So_pro__02293	K03597
So_pro__02294	K03088
So_pro__02297
So_pro__02298
So_pro__02299
So_pro__02300
So_pro__02302	K03648
So_pro__02303	K03687
So_pro__02304	K00858
So_pro__02305
So_pro__02306
So_pro__02308
So_pro__02310	K06186
So_pro__02311
So_pro__02312	K03664
So_pro__02318
So_pro__02319
So_pro__02320
So_pro__02323
So_pro__02324
So_pro__02325	K18555
So_pro__02326
So_pro__02327
So_pro__02329	K01876
So_pro__02330
So_pro__02331	K01159
So_pro__02332	K03550
So_pro__02333	K03551
So_pro__02334	K09816
So_pro__02335	K09817
So_pro__02336	K09815
So_pro__02337	K19304
So_pro__02338
So_pro__02339
So_pro__02340
So_pro__02341
So_pro__02346
So_pro__02348
So_pro__02350
So_pro__02351
So_pro__02352
So_pro__02354
So_pro__02356	K02345
So_pro__02357	K02217
So_pro__02358
So_pro__02362
So_pro__02363
So_pro__02364
So_pro__02365	K03607
So_pro__02366	K03797
So_pro__02367	K03799
So_pro__02369
So_pro__02371	K03704
So_pro__02374	K23242
So_pro__02380	K01665
So_pro__02381	K09917
So_pro__02384
So_pro__02386
So_pro__02387
So_pro__02388	K03673
So_pro__02389	K02335
So_pro__02390	K03978
So_pro__02392
So_pro__02394
So_pro__02395
So_pro__02396
So_pro__02398
So_pro__02399
So_pro__02400
So_pro__02401
So_pro__02403	K20866
So_pro__02404	K07058
So_pro__02405
So_pro__02406
So_pro__02407
So_pro__02408
So_pro__02409	K03651
So_pro__02411	K09920
So_pro__02412	K01515
So_pro__02413
So_pro__02414
So_pro__02415
So_pro__02417
So_pro__02418
So_pro__02419
So_pro__02420
So_pro__02423	K02858
So_pro__02424	K09806
So_pro__02425	K03272
So_pro__02426
So_pro__02427
So_pro__02428
So_pro__02430
So_pro__02431
So_pro__02432
So_pro__02436
So_pro__02437
So_pro__02438
So_pro__02439
So_pro__02440
So_pro__02441
So_pro__02442
So_pro__02443
So_pro__02444	K02398
So_pro__02446
So_pro__02448
So_pro__02449
So_pro__02451
So_pro__02452
So_pro__02456
So_pro__02457	K03571
So_pro__02458
So_pro__02459
So_pro__02461
So_pro__02462
So_pro__02463	K07147
So_pro__02464
So_pro__02465
So_pro__02466	K03786
So_pro__02467	K02160
So_pro__02468
So_pro__02469	K01961
So_pro__02470
So_pro__02471
So_pro__02474
So_pro__02477	K03557
So_pro__02479
So_pro__02484	K03286
So_pro__02485
So_pro__02486
So_pro__02488
So_pro__02489
So_pro__02490
So_pro__02491	K11940
So_pro__02492	K11179
So_pro__02493	K19416
So_pro__02499
So_pro__02500
So_pro__02503
So_pro__02508	K07689
So_pro__02509	K03703
So_pro__02510	K00995
So_pro__02515
So_pro__02520	K19235
So_pro__02522
So_pro__02523
So_pro__02526	K06950
So_pro__02527
So_pro__02528
So_pro__02529
So_pro__02530
So_pro__02533	K02517
So_pro__02534
So_pro__02536	K07146
So_pro__02539
So_pro__02540	K06179
So_pro__02541
So_pro__02542	K02911
So_pro__02543	K03621
So_pro__02545
So_pro__02546	K00645
So_pro__02547	K00059
So_pro__02548	K02078
So_pro__02549
So_pro__02550	K02619
So_pro__02553
So_pro__02559
So_pro__02562
So_pro__02563
So_pro__02564
So_pro__02565	K02744
So_pro__02566
So_pro__02568
So_pro__02569
So_pro__02571	K00820
So_pro__02572	K04042
So_pro__02573	K02114
So_pro__02574	K02112
So_pro__02575	K02115
So_pro__02576	K02111
So_pro__02577	K02113
So_pro__02578	K02109
So_pro__02579	K02110
So_pro__02580	K02108
So_pro__02581	K03501
So_pro__02582	K03495
So_pro__02584
So_pro__02586
So_pro__02588
So_pro__02590
So_pro__02591
So_pro__02592	K03549
So_pro__02593	K01776
So_pro__02594
So_pro__02595
So_pro__02600	K09902
So_pro__02601	K03610
So_pro__02602	K03609
So_pro__02603	K03608
So_pro__02604
So_pro__02605	K07285
So_pro__02606
So_pro__02608
So_pro__02609
So_pro__02610	K02314
So_pro__02611
So_pro__02612
So_pro__02613	K03589
So_pro__02615
So_pro__02616
So_pro__02617
So_pro__02618
So_pro__02619
So_pro__02620	K01737
So_pro__02621	K10026
So_pro__02622	K01689
So_pro__02623
So_pro__02624	K01937
So_pro__02625
So_pro__02626
So_pro__02628
So_pro__02629
So_pro__02630
So_pro__02631
So_pro__02632
So_pro__02633
So_pro__02634

## Sheet: Knum_LegioPsAG
Gene ID	K number
Leg_po_PsAG__00001	K11752
Leg_po_PsAG__00003
Leg_po_PsAG__00004	K00793
Leg_po_PsAG__00005	K00794
Leg_po_PsAG__00006	K03625
Leg_po_PsAG__00007	K14652
Leg_po_PsAG__00008	K01937
Leg_po_PsAG__00009	K11069
Leg_po_PsAG__00010	K11070
Leg_po_PsAG__00011	K11071
Leg_po_PsAG__00012	K11072
Leg_po_PsAG__00013	K09760
Leg_po_PsAG__00014	K02523
Leg_po_PsAG__00015	K06942
Leg_po_PsAG__00016	K01056
Leg_po_PsAG__00017	K02897
Leg_po_PsAG__00018	K02888
Leg_po_PsAG__00019	K02899
Leg_po_PsAG__00020	K03979
Leg_po_PsAG__00021	K02990
Leg_po_PsAG__00022	K02963
Leg_po_PsAG__00023	K02939
Leg_po_PsAG__00024
Leg_po_PsAG__00025
Leg_po_PsAG__00026
Leg_po_PsAG__00027	K15371
Leg_po_PsAG__00028	K06980
Leg_po_PsAG__00029	K09159
Leg_po_PsAG__00030	K01893
Leg_po_PsAG__00031	K00526
Leg_po_PsAG__00032	K00525
Leg_po_PsAG__00033	K03592
Leg_po_PsAG__00034	K02518
Leg_po_PsAG__00035	K03644
Leg_po_PsAG__00037	K04771
Leg_po_PsAG__00038	K06180
Leg_po_PsAG__00039	K06168
Leg_po_PsAG__00040
Leg_po_PsAG__00041	K00163
Leg_po_PsAG__00042	K00627
Leg_po_PsAG__00043	K00382
Leg_po_PsAG__00044	K03179
Leg_po_PsAG__00045	K21929
Leg_po_PsAG__00046	K02945
Leg_po_PsAG__00047	K00945
Leg_po_PsAG__00048	K00831
Leg_po_PsAG__00049	K02469
Leg_po_PsAG__00050	K01659
Leg_po_PsAG__00052	K03424
Leg_po_PsAG__00053	K02341
Leg_po_PsAG__00054	K00943
Leg_po_PsAG__00055	K09458
Leg_po_PsAG__00056	K02078
Leg_po_PsAG__00057	K00059
Leg_po_PsAG__00058	K00645
Leg_po_PsAG__00059	K00648
Leg_po_PsAG__00060	K03621
Leg_po_PsAG__00061	K02911
Leg_po_PsAG__00062	K00566
Leg_po_PsAG__00063	K15724
Leg_po_PsAG__00064	K01876
Leg_po_PsAG__00065
Leg_po_PsAG__00066	K00790
Leg_po_PsAG__00067
Leg_po_PsAG__00068	K03270
Leg_po_PsAG__00069	K06941
Leg_po_PsAG__00070	K00940
Leg_po_PsAG__00071	K03610
Leg_po_PsAG__00073	K03070
Leg_po_PsAG__00074
Leg_po_PsAG__00075
Leg_po_PsAG__00077	K02342
Leg_po_PsAG__00078	K03469
Leg_po_PsAG__00079	K01928
Leg_po_PsAG__00080	K03438
Leg_po_PsAG__00081	K13628
Leg_po_PsAG__00082	K04487
Leg_po_PsAG__00083	K04773
Leg_po_PsAG__00086	K04079
Leg_po_PsAG__00087
Leg_po_PsAG__00088	K00950
Leg_po_PsAG__00089	K01870
Leg_po_PsAG__00090	K11753
Leg_po_PsAG__00091	K04077
Leg_po_PsAG__00092	K04078
Leg_po_PsAG__00093	K19416
Leg_po_PsAG__00094	K03568
Leg_po_PsAG__00095	K00763
Leg_po_PsAG__00096	K00795
Leg_po_PsAG__00097	K02200
Leg_po_PsAG__00098	K02199
Leg_po_PsAG__00099	K02198
Leg_po_PsAG__00100	K02197
Leg_po_PsAG__00101	K02196
Leg_po_PsAG__00102	K02195
Leg_po_PsAG__00103	K02194
Leg_po_PsAG__00104	K02193
Leg_po_PsAG__00105	K02337
Leg_po_PsAG__00106	K01972
Leg_po_PsAG__00107	K03575
Leg_po_PsAG__00108	K00568
Leg_po_PsAG__00109	K01867
Leg_po_PsAG__00110	K07042
Leg_po_PsAG__00111	K03313
Leg_po_PsAG__00112	K03783
Leg_po_PsAG__00113
Leg_po_PsAG__00114	K00573
Leg_po_PsAG__00115	K01881
Leg_po_PsAG__00116	K01869
Leg_po_PsAG__00117
Leg_po_PsAG__00118	K00969
Leg_po_PsAG__00119	K00928
Leg_po_PsAG__00120
Leg_po_PsAG__00122	K01939
Leg_po_PsAG__00123	K09937
Leg_po_PsAG__00124	K04087
Leg_po_PsAG__00125	K04088
Leg_po_PsAG__00126	K01934
Leg_po_PsAG__00127	K09806
Leg_po_PsAG__00128	K01778
Leg_po_PsAG__00129
Leg_po_PsAG__00130	K03111
Leg_po_PsAG__00131	K02879
Leg_po_PsAG__00132	K03040
Leg_po_PsAG__00133	K02986
Leg_po_PsAG__00134	K02948
Leg_po_PsAG__00135	K02952
Leg_po_PsAG__00136	K02919
Leg_po_PsAG__00137	K03076
Leg_po_PsAG__00138	K02876
Leg_po_PsAG__00139	K02907
Leg_po_PsAG__00140	K02988
Leg_po_PsAG__00141	K02881
Leg_po_PsAG__00142	K02933
Leg_po_PsAG__00143	K02994
Leg_po_PsAG__00144	K02954
Leg_po_PsAG__00145	K02931
Leg_po_PsAG__00146	K02895
Leg_po_PsAG__00147	K02874
Leg_po_PsAG__00148	K02961
Leg_po_PsAG__00149	K02904
Leg_po_PsAG__00150	K02878
Leg_po_PsAG__00151	K02982
Leg_po_PsAG__00152	K02890
Leg_po_PsAG__00153	K02965
Leg_po_PsAG__00154	K02886
Leg_po_PsAG__00155	K02892
Leg_po_PsAG__00156	K02926
Leg_po_PsAG__00157	K02906
Leg_po_PsAG__00158	K02946
Leg_po_PsAG__00159	K02358
Leg_po_PsAG__00160	K02355
Leg_po_PsAG__00161	K02992
Leg_po_PsAG__00162	K02950
Leg_po_PsAG__00163	K03046
Leg_po_PsAG__00164	K03043
Leg_po_PsAG__00165	K02935
Leg_po_PsAG__00166	K02864
Leg_po_PsAG__00167	K02863
Leg_po_PsAG__00168	K02867
Leg_po_PsAG__00169	K02601
Leg_po_PsAG__00170	K03073
Leg_po_PsAG__00177	K00287
Leg_po_PsAG__00178	K19810
Leg_po_PsAG__00179	K02356
Leg_po_PsAG__00180	K03500
Leg_po_PsAG__00181	K00604
Leg_po_PsAG__00182	K01462
Leg_po_PsAG__00183	K03531
Leg_po_PsAG__00184	K01921
Leg_po_PsAG__00185	K00075
Leg_po_PsAG__00186	K01924
Leg_po_PsAG__00187	K01925
Leg_po_PsAG__00188	K01000
Leg_po_PsAG__00189	K01929
Leg_po_PsAG__00190	K08591
Leg_po_PsAG__00191	K00507
Leg_po_PsAG__00192	K00655
Leg_po_PsAG__00194	K00948
Leg_po_PsAG__00195	K00962
Leg_po_PsAG__00196	K02956
Leg_po_PsAG__00197	K03177
Leg_po_PsAG__00198	K02834
Leg_po_PsAG__00199	K02519
Leg_po_PsAG__00200	K02600
Leg_po_PsAG__00202	K00343
Leg_po_PsAG__00203	K00342
Leg_po_PsAG__00204	K00341
Leg_po_PsAG__00205	K00340
Leg_po_PsAG__00206	K00339
Leg_po_PsAG__00207	K00338
Leg_po_PsAG__00208	K00337
Leg_po_PsAG__00209	K00336
Leg_po_PsAG__00210	K00335
Leg_po_PsAG__00211	K00334
Leg_po_PsAG__00212	K00333
Leg_po_PsAG__00213	K00332
Leg_po_PsAG__00214	K00331
Leg_po_PsAG__00215	K00330
Leg_po_PsAG__00217	K03075
Leg_po_PsAG__00218	K01803
Leg_po_PsAG__00219	K03664
Leg_po_PsAG__00220	K09791
Leg_po_PsAG__00221	K14742
Leg_po_PsAG__00222	K05524
Leg_po_PsAG__00223	K01714
Leg_po_PsAG__00224	K01823
Leg_po_PsAG__00225
Leg_po_PsAG__00228	K00833
Leg_po_PsAG__00229	K01935
Leg_po_PsAG__00230	K02169
Leg_po_PsAG__00231
Leg_po_PsAG__00232	K00652
Leg_po_PsAG__00233	K01012
Leg_po_PsAG__00234	K00605
Leg_po_PsAG__00235	K00283
Leg_po_PsAG__00236	K01679
Leg_po_PsAG__00237	K02314
Leg_po_PsAG__00238	K01950
Leg_po_PsAG__00239	K01783
Leg_po_PsAG__00240	K01681
Leg_po_PsAG__00242	K00796
Leg_po_PsAG__00243	K03798
Leg_po_PsAG__00244	K02427
Leg_po_PsAG__00245	K08744
Leg_po_PsAG__00246	K00876
Leg_po_PsAG__00247	K00208
Leg_po_PsAG__00250	K03530
Leg_po_PsAG__00251	K01338
Leg_po_PsAG__00252	K03544
Leg_po_PsAG__00253	K01358
Leg_po_PsAG__00258	K02160
Leg_po_PsAG__00259	K01961
Leg_po_PsAG__00260	K00024
Leg_po_PsAG__00261	K04568
Leg_po_PsAG__00262
Leg_po_PsAG__00263	K04488
Leg_po_PsAG__00264	K11717
Leg_po_PsAG__00265	K09015
Leg_po_PsAG__00266	K09013
Leg_po_PsAG__00267	K09014
Leg_po_PsAG__00268	K03624
Leg_po_PsAG__00269	K01255
Leg_po_PsAG__00270	K03980
Leg_po_PsAG__00271	K02968
Leg_po_PsAG__00272	K02169
Leg_po_PsAG__00273	K02835
Leg_po_PsAG__00274
Leg_po_PsAG__00275	K02493
Leg_po_PsAG__00276
Leg_po_PsAG__00277	K03306
Leg_po_PsAG__00278	K03089
Leg_po_PsAG__00279	K03110
Leg_po_PsAG__00280	K08316
Leg_po_PsAG__00281
Leg_po_PsAG__00282	K10773
Leg_po_PsAG__00283	K03616
Leg_po_PsAG__00284	K01874
Leg_po_PsAG__00285	K03495
Leg_po_PsAG__00286	K13288
Leg_po_PsAG__00287	K00974
Leg_po_PsAG__00288
Leg_po_PsAG__00289	K02275
Leg_po_PsAG__00290	K02274
Leg_po_PsAG__00291	K02258
Leg_po_PsAG__00292	K02276
Leg_po_PsAG__00293	K06134
Leg_po_PsAG__00294	K01507
Leg_po_PsAG__00295	K20265
Leg_po_PsAG__00297	K03185
Leg_po_PsAG__00298	K18800
Leg_po_PsAG__00299	K03183
Leg_po_PsAG__00300	K03688
Leg_po_PsAG__00301
Leg_po_PsAG__00302	K02335
Leg_po_PsAG__00303	K01597
Leg_po_PsAG__00304	K00869
Leg_po_PsAG__00305	K01520
Leg_po_PsAG__00306
Leg_po_PsAG__00307	K09458
Leg_po_PsAG__00308	K02959
Leg_po_PsAG__00309	K00554
Leg_po_PsAG__00310	K02884
Leg_po_PsAG__00311
Leg_po_PsAG__00312	K02112
Leg_po_PsAG__00313	K02115
Leg_po_PsAG__00314	K02111
Leg_po_PsAG__00315	K02113
Leg_po_PsAG__00316	K02109
Leg_po_PsAG__00317	K02110
Leg_po_PsAG__00318	K02108
Leg_po_PsAG__00319
Leg_po_PsAG__00320	K07056
Leg_po_PsAG__00321	K03650
Leg_po_PsAG__00322	K03217
Leg_po_PsAG__00323	K03536
Leg_po_PsAG__00324	K02914
Leg_po_PsAG__00325	K02313
Leg_po_PsAG__00326	K02338
Leg_po_PsAG__00327	K02470
Leg_po_PsAG__00328	K02343
Leg_po_PsAG__00329	K09747
Leg_po_PsAG__00330
Leg_po_PsAG__00331
Leg_po_PsAG__00332	K00560
Leg_po_PsAG__00333	K01424
Leg_po_PsAG__00334	K00241
Leg_po_PsAG__00335	K00242
Leg_po_PsAG__00336	K00239
Leg_po_PsAG__00337	K00240
Leg_po_PsAG__00338	K00164
Leg_po_PsAG__00339	K00658
Leg_po_PsAG__00340	K01903
Leg_po_PsAG__00341	K01902
Leg_po_PsAG__00342	K01495
Leg_po_PsAG__00343	K02503
Leg_po_PsAG__00344	K01883
Leg_po_PsAG__00345	K01886
Leg_po_PsAG__00346	K01491
Leg_po_PsAG__00347	K01069
Leg_po_PsAG__00348	K03787
Leg_po_PsAG__00349	K00027
Leg_po_PsAG__00350	K00674
Leg_po_PsAG__00351	K01439
Leg_po_PsAG__00352	K00891
Leg_po_PsAG__00353	K00939
Leg_po_PsAG__00354	K07501
Leg_po_PsAG__00355	K03466
Leg_po_PsAG__00356	K00384
Leg_po_PsAG__00357	K02050
Leg_po_PsAG__00358	K02049
Leg_po_PsAG__00359	K07018
Leg_po_PsAG__00360	K01918
Leg_po_PsAG__00361	K03671
Leg_po_PsAG__00362	K00282
Leg_po_PsAG__00363	K02437
Leg_po_PsAG__00364	K01992
Leg_po_PsAG__00365	K01990
Leg_po_PsAG__00366	K00606
Leg_po_PsAG__00368	K01613
Leg_po_PsAG__00369	K03628
Leg_po_PsAG__00371	K01807
Leg_po_PsAG__00372	K01494
Leg_po_PsAG__00373
Leg_po_PsAG__00374	K03386
Leg_po_PsAG__00375	K07390
Leg_po_PsAG__00376	K04564
Leg_po_PsAG__00377	K03218
Leg_po_PsAG__00378	K12573
Leg_po_PsAG__00379	K03106
Leg_po_PsAG__00380	K01525
Leg_po_PsAG__00381	K02528
Leg_po_PsAG__00382	K01915
Leg_po_PsAG__00383	K02836
Leg_po_PsAG__00384	K04567
Leg_po_PsAG__00385	K00806
Leg_po_PsAG__00386	K00981
Leg_po_PsAG__00387	K07277
Leg_po_PsAG__00388	K02372
Leg_po_PsAG__00389	K01875
Leg_po_PsAG__00390	K03704
Leg_po_PsAG__00391
Leg_po_PsAG__00392
Leg_po_PsAG__00393	K00760
Leg_po_PsAG__00394	K07566
Leg_po_PsAG__00395
Leg_po_PsAG__00396	K02913
Leg_po_PsAG__00397	K02902
Leg_po_PsAG__00398	K03439
Leg_po_PsAG__00399	K01142
Leg_po_PsAG__00400	K01142
Leg_po_PsAG__00401	K02909
Leg_po_PsAG__00402
Leg_po_PsAG__00403	K06373
Leg_po_PsAG__00404	K06374
Leg_po_PsAG__00405	K01866
Leg_po_PsAG__00411	K01868
Leg_po_PsAG__00412	K02520
Leg_po_PsAG__00413	K02916
Leg_po_PsAG__00414	K02887
Leg_po_PsAG__00415	K01889
Leg_po_PsAG__00416	K01890
Leg_po_PsAG__00417	K02871
Leg_po_PsAG__00418	K02996
Leg_po_PsAG__00419	K23997
Leg_po_PsAG__00420	K06925
Leg_po_PsAG__00421	K01448
Leg_po_PsAG__00422	K00791
Leg_po_PsAG__00423
Leg_po_PsAG__00424	K00858
Leg_po_PsAG__00425	K05782
Leg_po_PsAG__00427	K14998
Leg_po_PsAG__00428	K02259
Leg_po_PsAG__00429
Leg_po_PsAG__00430	K07447
Leg_po_PsAG__00431
Leg_po_PsAG__00432	K09801
Leg_po_PsAG__00433	K01872
Leg_po_PsAG__00434	K03608
Leg_po_PsAG__00435	K03609
Leg_po_PsAG__00436	K00088
Leg_po_PsAG__00437	K01951
Leg_po_PsAG__00438	K11991
Leg_po_PsAG__00439	K01265
Leg_po_PsAG__00440	K02967
Leg_po_PsAG__00441	K02357
Leg_po_PsAG__00442	K09903
Leg_po_PsAG__00443	K02838
Leg_po_PsAG__00445	K03086
Leg_po_PsAG__00446	K02316
Leg_po_PsAG__00447	K02970
Leg_po_PsAG__00448	K25706
Leg_po_PsAG__00450	K01756
Leg_po_PsAG__00451	K02563
Leg_po_PsAG__00452	K03569
Leg_po_PsAG__00453	K03570
Leg_po_PsAG__00454	K03571
Leg_po_PsAG__00455	K00031
Leg_po_PsAG__00456	K03563
Leg_po_PsAG__00457	K03524
Leg_po_PsAG__00458	K06133
Leg_po_PsAG__00459	K01962
Leg_po_PsAG__00460	K04075
Leg_po_PsAG__00461
Leg_po_PsAG__00462
Leg_po_PsAG__00463	K01839
Leg_po_PsAG__00464	K01419
Leg_po_PsAG__00465	K03667
Leg_po_PsAG__00466
Leg_po_PsAG__00467	K07320
Leg_po_PsAG__00468	K00133
Leg_po_PsAG__00469	K08300
Leg_po_PsAG__00470	K06179
Leg_po_PsAG__00471	K00995
Leg_po_PsAG__00475	K00057
Leg_po_PsAG__00476	K03071
Leg_po_PsAG__00477
Leg_po_PsAG__00478	K00215
Leg_po_PsAG__00479	K00927
Leg_po_PsAG__00480	K00134
Leg_po_PsAG__00481	K00615
Leg_po_PsAG__00482	K03210
Leg_po_PsAG__00483
Leg_po_PsAG__00484	K01878
Leg_po_PsAG__00485	K01879
Leg_po_PsAG__00486	K01887
Leg_po_PsAG__00487	K01633
Leg_po_PsAG__00488	K03687
Leg_po_PsAG__00489	K04043
Leg_po_PsAG__00490	K03686
Leg_po_PsAG__00491	K01251
Leg_po_PsAG__00492
Leg_po_PsAG__00493	K00942
Leg_po_PsAG__00494	K03060
Leg_po_PsAG__00495	K01776
Leg_po_PsAG__00497	K01885
Leg_po_PsAG__00499	K03596
Leg_po_PsAG__00500	K03100
Leg_po_PsAG__00501	K03685
Leg_po_PsAG__00502
Leg_po_PsAG__00503	K03801
Leg_po_PsAG__00504	K07258
Leg_po_PsAG__00505	K03642
Leg_po_PsAG__00506	K01963
Leg_po_PsAG__00507	K11754
Leg_po_PsAG__00508	K03558
Leg_po_PsAG__00509	K05837
Leg_po_PsAG__00510	K05515
Leg_po_PsAG__00511	K01892
Leg_po_PsAG__00512	K03977
Leg_po_PsAG__00513	K01873
Leg_po_PsAG__00514	K00946
Leg_po_PsAG__00515
Leg_po_PsAG__00516
Ri_pedicola_065__00523
Ri_pedicola_065__00524	K00077
So_pro__00716	K00631
So_pro__00717	K03179
So_pro__00719
So_pro__00720
So_pro__00721
So_pro__00722
So_pro__00723
So_pro__00724	K01810
So_pro__00725
So_pro__00727	K03324
So_pro__00731
So_pro__00732
So_pro__00734
So_pro__00735
So_pro__00736
So_pro__00737
So_pro__00738	K00851
So_pro__00741
So_pro__00742
So_pro__00743
So_pro__00744
So_pro__00751
So_pro__00753
So_pro__00754	K02358
So_pro__00759	K02946
So_pro__00760	K02906
So_pro__00761	K02926
So_pro__00762	K02892
So_pro__00763
So_pro__00764	K02886
So_pro__00765	K02965
So_pro__00766	K02890
So_pro__00767	K02982
So_pro__00768	K02878
So_pro__00769	K02904
So_pro__00770	K02961
So_pro__00771	K02874
So_pro__00772	K02895
So_pro__00773	K02931
So_pro__00774	K02954
So_pro__00775	K02994
So_pro__00776	K02933
So_pro__00777	K02881
So_pro__00778	K02988
So_pro__00779	K02907
So_pro__00780	K02876
So_pro__00781	K03076
So_pro__00782	K02952
So_pro__00783	K02948
So_pro__00784	K02986
So_pro__00785	K03040
So_pro__00786	K02879
So_pro__00787
So_pro__00789
So_pro__00790
So_pro__00792
So_pro__00793
So_pro__00794
So_pro__00795
So_pro__00797	K06925
So_pro__00798
So_pro__00799
So_pro__00800
So_pro__00801
So_pro__00802	K01963
So_pro__00803	K03975
So_pro__00804
So_pro__00806
So_pro__00807
So_pro__00808
So_pro__00809
So_pro__00810
So_pro__00812
So_pro__00813
So_pro__00814	K01610
So_pro__00815
So_pro__00816
So_pro__00817
So_pro__00818
So_pro__00821
So_pro__00822
So_pro__00825	K02170
So_pro__00827	K07400
So_pro__00833
So_pro__00837
So_pro__00838
So_pro__00839
So_pro__00840
So_pro__00841
So_pro__00842	K06155
So_pro__00843	K06911
So_pro__00844
So_pro__00845
So_pro__00846
So_pro__00847
So_pro__00849
So_pro__00850	K03654
So_pro__00851
So_pro__00852
So_pro__00853
So_pro__00854
So_pro__00856
So_pro__00857
So_pro__00858
So_pro__00860	K02030
So_pro__00862
So_pro__00864
So_pro__00865	K02518
So_pro__00866	K03694
So_pro__00867
So_pro__00868	K06891
So_pro__00869
So_pro__00871
So_pro__00872
So_pro__00873
So_pro__00875
So_pro__00876
So_pro__00877
So_pro__00878	K07258
So_pro__00880
So_pro__00881
So_pro__00882
So_pro__00883	K15256
So_pro__00884	K15257
So_pro__00886	K01887
So_pro__00887	K03980
So_pro__00888
So_pro__00889
So_pro__00892
So_pro__00893
So_pro__00895
So_pro__00897
So_pro__00898
So_pro__00899
So_pro__00902
So_pro__00903
So_pro__00907
So_pro__00911	K13283
So_pro__00912
So_pro__00914
So_pro__00915
So_pro__00916
So_pro__00919
So_pro__00923
So_pro__00925
So_pro__00926
So_pro__00927
So_pro__00928
So_pro__00930
So_pro__00931	K05836
So_pro__00933
So_pro__00934
So_pro__00935
So_pro__00941
So_pro__00942
So_pro__00943
So_pro__00944
So_pro__00946
So_pro__00947
So_pro__00948
So_pro__00951
So_pro__00952
So_pro__00953
So_pro__00960	K02467
So_pro__00961
So_pro__00962
So_pro__00963
So_pro__00965
So_pro__00967
So_pro__00969
So_pro__00970
So_pro__00972	K09802
So_pro__00973
So_pro__00974
So_pro__00981	K01141
So_pro__00982
So_pro__00984	K00033
So_pro__00985
So_pro__00986
So_pro__00987	K12994
So_pro__00988	K12993
So_pro__00989	K18827
So_pro__00990
So_pro__00991	K09691
So_pro__00992
So_pro__00993	K09690
So_pro__00994	K01840
So_pro__00995
So_pro__00996
So_pro__00997	K00971
So_pro__00998
So_pro__01001
So_pro__01002	K07289
So_pro__01004
So_pro__01006
So_pro__01007
So_pro__01009
So_pro__01010	K01874
So_pro__01011
So_pro__01013
So_pro__01014
So_pro__01015
So_pro__01016
So_pro__01017
So_pro__01018	K03748
So_pro__01019
So_pro__01020
So_pro__01021
So_pro__01022
So_pro__01023
So_pro__01024
So_pro__01025
So_pro__01031
So_pro__01032
So_pro__01033
So_pro__01034	K01495
So_pro__01035
So_pro__01036
So_pro__01037
So_pro__01040
So_pro__01041
So_pro__01042
So_pro__01043
So_pro__01044
So_pro__01045
So_pro__01046
So_pro__01048	K02897
So_pro__01051	K09904
So_pro__01052	K07014
So_pro__01055
So_pro__01056
So_pro__01057	K15598
So_pro__01059
So_pro__01060	K09475
So_pro__01062
So_pro__01063
So_pro__01064
So_pro__01066	K02469
So_pro__01067	K00568
So_pro__01069	K00525
So_pro__01070	K00526
So_pro__01073
So_pro__01074
So_pro__01075
So_pro__01076	K00343
So_pro__01077	K00342
So_pro__01078
So_pro__01081	K00340
So_pro__01082	K00339
So_pro__01083	K00338
So_pro__01084	K00337
So_pro__01085
So_pro__01086
So_pro__01087	K02062
So_pro__01088
So_pro__01090
So_pro__01091	K04744
So_pro__01092	K03771
So_pro__01093	K01012
So_pro__01094
So_pro__01095
So_pro__01096	K01921
So_pro__01098
So_pro__01099
So_pro__01100	K01834
So_pro__01102	K16264
So_pro__01104
So_pro__01105
So_pro__01107
So_pro__01108	K03640
So_pro__01109	K03641
So_pro__01110
So_pro__01111	K03560
So_pro__01112	K03562
So_pro__01113
So_pro__01114	K00424
So_pro__01115	K00426
So_pro__01116	K00425
So_pro__01117
So_pro__01118	K01902
So_pro__01119	K01903
So_pro__01120	K00658
So_pro__01121
So_pro__01124	K00240
So_pro__01125	K00239
So_pro__01127	K00242
So_pro__01128	K00241
So_pro__01129	K01647
So_pro__01130
So_pro__01131
So_pro__01132
So_pro__01133
So_pro__01134
So_pro__01135
So_pro__01136	K01835
So_pro__01137
So_pro__01138
So_pro__01139
So_pro__01141	K03839
So_pro__01142	K03711
So_pro__01143	K01886
So_pro__01144
So_pro__01145
So_pro__01146
So_pro__01147
So_pro__01148
So_pro__01149
So_pro__01150
So_pro__01156
So_pro__01157
So_pro__01158	K19804
So_pro__01159	K08992
So_pro__01160	K01497
So_pro__01162
So_pro__01163
So_pro__01164
So_pro__01165
So_pro__01166
So_pro__01167	K13634
So_pro__01169	K03168
So_pro__01172
So_pro__01173	K06178
So_pro__01174
So_pro__01175	K06190
So_pro__01176
So_pro__01177	K06131
So_pro__01178
So_pro__01179
So_pro__01180
So_pro__01181
So_pro__01184
So_pro__01185
So_pro__01186	K00857
So_pro__01187
So_pro__01188	K03746
So_pro__01191	K08679
So_pro__01192	K00012
So_pro__01193	K00963
So_pro__01194
So_pro__01195	K09858
So_pro__01196
So_pro__01197
So_pro__01199	K01142
So_pro__01200	K04773
So_pro__01201
So_pro__01202
So_pro__01203
So_pro__01205
So_pro__01206
So_pro__01207	K00134
So_pro__01209
So_pro__01211
So_pro__01212
So_pro__01213	K11105
So_pro__01214	K06075
So_pro__01216
So_pro__01217
So_pro__01219
So_pro__01220
So_pro__01222	K01507
So_pro__01223
So_pro__01224
So_pro__01226
So_pro__01227
So_pro__01228
So_pro__01229
So_pro__01230	K03402
So_pro__01233
So_pro__01234
So_pro__01235	K02523
So_pro__01236	K02888
So_pro__01237	K02899
So_pro__01238
So_pro__01239	K03588
So_pro__01240	K01925
So_pro__01241
So_pro__01242	K01000
So_pro__01243
So_pro__01244
So_pro__01246	K00031
So_pro__01247
So_pro__01248
So_pro__01249	K03269
So_pro__01250	K03768
So_pro__01251	K01883
So_pro__01252
So_pro__01253	K01491
So_pro__01255	K11066
So_pro__01258
So_pro__01259
So_pro__01261
So_pro__01262	K03644
So_pro__01263	K03801
So_pro__01264	K09158
So_pro__01265
So_pro__01266
So_pro__01267	K05837
So_pro__01268	K05515
So_pro__01270	K09710
So_pro__01272	K02340
So_pro__01273	K03643
So_pro__01274
So_pro__01278
So_pro__01279
So_pro__01280
So_pro__01281
So_pro__01282
So_pro__01285	K03820
So_pro__01286	K06189
So_pro__01287	K07042
So_pro__01288	K06217
So_pro__01295
So_pro__01296
So_pro__01297	K03925
So_pro__01298	K03438
So_pro__01299	K03586
So_pro__01300	K03587
So_pro__01303
So_pro__01304
So_pro__01306
So_pro__01309
So_pro__01310
So_pro__01311
So_pro__01312	K11735
So_pro__01315
So_pro__01318
So_pro__01319
So_pro__01320
So_pro__01321
So_pro__01324
So_pro__01328
So_pro__01330
So_pro__01333
So_pro__01335
So_pro__01336
So_pro__01339
So_pro__01341	K11720
So_pro__01342	K07091
So_pro__01343	K01255
So_pro__01345	K02339
So_pro__01346	K01873
So_pro__01351
So_pro__01352
So_pro__01353
So_pro__01354
So_pro__01355
So_pro__01356
So_pro__01357
So_pro__01358
So_pro__01359
So_pro__01360	K24163
So_pro__01361
So_pro__01362
So_pro__01365
So_pro__01368
So_pro__01370	K03111
So_pro__01371
So_pro__01374
So_pro__01375
So_pro__01376
So_pro__01377
So_pro__01378
So_pro__01379	K01736
So_pro__01380	K07320
So_pro__01382
So_pro__01385
So_pro__01386
So_pro__01387
So_pro__01388
So_pro__01389	K04754
So_pro__01390
So_pro__01391
So_pro__01393
So_pro__01396
So_pro__01398
So_pro__01400
So_pro__01401
So_pro__01405
So_pro__01407
So_pro__01409
So_pro__01410
So_pro__01411	K11535
So_pro__01413	K01885
So_pro__01416
So_pro__01418
So_pro__01419
So_pro__01421
So_pro__01422	K01972
So_pro__01423	K03528
So_pro__01424
So_pro__01425
So_pro__01427	K02784
So_pro__01428
So_pro__01429
So_pro__01430
So_pro__01431
So_pro__01432
So_pro__01434
So_pro__01435
So_pro__01438
So_pro__01439	K00228
So_pro__01440	K00616
So_pro__01442
So_pro__01443	K12945
So_pro__01446
So_pro__01447
So_pro__01448
So_pro__01449
So_pro__01452
So_pro__01453
So_pro__01454	K01714
So_pro__01456	K03564
So_pro__01457	K10763
So_pro__01458
So_pro__01459
So_pro__01460	K00761
So_pro__01461
So_pro__01462
So_pro__01463
So_pro__01464
So_pro__01465
So_pro__01466
So_pro__01468
So_pro__01469
So_pro__01471
So_pro__01472
So_pro__01473
So_pro__01474
So_pro__01475
So_pro__01476
So_pro__01479
So_pro__01481
So_pro__01482	K07112
So_pro__01484
So_pro__01485
So_pro__01486
So_pro__01489	K01951
So_pro__01490	K00088
So_pro__01491
So_pro__01492	K03601
So_pro__01493
So_pro__01494
So_pro__01495	K00116
So_pro__01496
So_pro__01498
So_pro__01500
So_pro__01501
So_pro__01502
So_pro__01503	K03977
So_pro__01504	K17713
So_pro__01505
So_pro__01506
So_pro__01511
So_pro__01512
So_pro__01515	K08722
So_pro__01516
So_pro__01519	K00330
So_pro__01520	K00331
So_pro__01521	K13378
So_pro__01522	K00334
So_pro__01523	K00335
So_pro__01525
So_pro__01526	K02413
So_pro__01527
So_pro__01528
So_pro__01529	K02416
So_pro__01530	K02418
So_pro__01531	K02419
So_pro__01532	K02420
So_pro__01533	K02421
So_pro__01534	K02397
So_pro__01535	K02396
So_pro__01536	K02395
So_pro__01537	K02394
So_pro__01538	K02393
So_pro__01539	K02392
So_pro__01540
So_pro__01541
So_pro__01542	K02390
So_pro__01543	K02389
So_pro__01545	K02388
So_pro__01546	K02387
So_pro__01547	K02386
So_pro__01549	K02399
So_pro__01550	K02400
So_pro__01551	K02401
So_pro__01553	K02557
So_pro__01554	K02556
So_pro__01555	K02402
So_pro__01556	K02403
So_pro__01558
So_pro__01559
So_pro__01562
So_pro__01563
So_pro__01566	K04564
So_pro__01568
So_pro__01569	K01879
So_pro__01571	K01878
So_pro__01574
So_pro__01576	K04081
So_pro__01577	K04080
So_pro__01578
So_pro__01579
So_pro__01580
So_pro__01581
So_pro__01582	K02470
So_pro__01583	K03629
So_pro__01584	K02338
So_pro__01585
So_pro__01586
So_pro__01587	K03536
So_pro__01588	K08998
So_pro__01589	K03217
So_pro__01590	K03650
So_pro__01595
So_pro__01596	K05879
So_pro__01600
So_pro__01606
So_pro__01609
So_pro__01613
So_pro__01614
So_pro__01615
So_pro__01616
So_pro__01618
So_pro__01619	K02784
So_pro__01624
So_pro__01625
So_pro__01626
So_pro__01629
So_pro__01634
So_pro__01636
So_pro__01638	K22293
So_pro__01639
So_pro__01640
So_pro__01641
So_pro__01643
So_pro__01644
So_pro__01645	K03297
So_pro__01646	K00657
So_pro__01647
So_pro__01649
So_pro__01651
So_pro__01652
So_pro__01654
So_pro__01658
So_pro__01663
So_pro__01664	K00998
So_pro__01669
So_pro__01670
So_pro__01671
So_pro__01672
So_pro__01674	K01129
So_pro__01675
So_pro__01676	K01243
So_pro__01677
So_pro__01679	K15724
So_pro__01680
So_pro__01681
So_pro__01682
So_pro__01685
So_pro__01686
So_pro__01687
So_pro__01688
So_pro__01689
So_pro__01690
So_pro__01691
So_pro__01693
So_pro__01696
So_pro__01700
So_pro__01701
So_pro__01702
So_pro__01705
So_pro__01706	K06204
So_pro__01707	K00970
So_pro__01709
So_pro__01710	K08306
So_pro__01711
So_pro__01712	K03575
So_pro__01713	K03439
So_pro__01714
So_pro__01715
So_pro__01716
So_pro__01717	K09131
So_pro__01718	K02221
So_pro__01719	K00286
So_pro__01720
So_pro__01721
So_pro__01722
So_pro__01724
So_pro__01726	K07447
So_pro__01727
So_pro__01728	K07735
So_pro__01729	K01920
So_pro__01730
So_pro__01731
So_pro__01732	K01150
So_pro__01733
So_pro__01734
So_pro__01735
So_pro__01736
So_pro__01737	K00789
So_pro__01738	K01585
So_pro__01739	K01480
So_pro__01740
So_pro__01741
So_pro__01743	K00927
So_pro__01744	K01624
So_pro__01747
So_pro__01748
So_pro__01749
So_pro__01753
So_pro__01754
So_pro__01755
So_pro__01756	K01807
So_pro__01758
So_pro__01759
So_pro__01760
So_pro__01761
So_pro__01762	K01934
So_pro__01763	K09888
So_pro__01764	K01262
So_pro__01765	K03185
So_pro__01766
So_pro__01768	K02437
So_pro__01769
So_pro__01770
So_pro__01771
So_pro__01772
So_pro__01773
So_pro__01774
So_pro__01775
So_pro__01776	K06980
So_pro__01778	K09159
So_pro__01779	K19168
So_pro__01780
So_pro__01781	K04763
So_pro__01782	K03981
So_pro__01784
So_pro__01785	K02836
So_pro__01786	K04567
So_pro__01788
So_pro__01789
So_pro__01791
So_pro__01792
So_pro__01795
So_pro__01797
So_pro__01799
So_pro__01800
So_pro__01801
So_pro__01802
So_pro__01803
So_pro__01806
So_pro__01807	K06879
So_pro__01808
So_pro__01810
So_pro__01811
So_pro__01812
So_pro__01814	K00674
So_pro__01816
So_pro__01817
So_pro__01818
So_pro__01819	K01265
So_pro__01820	K02967
So_pro__01821	K02357
So_pro__01822	K09903
So_pro__01823	K02838
So_pro__01824
So_pro__01825
So_pro__01826	K00806
So_pro__01827	K00981
So_pro__01828	K11749
So_pro__01829	K07277
So_pro__01830	K06142
So_pro__01831	K02536
So_pro__01832	K02372
So_pro__01833	K00677
So_pro__01835	K02337
So_pro__01836	K01962
So_pro__01838
So_pro__01839
So_pro__01840
So_pro__01842	K02950
So_pro__01843	K02992
So_pro__01844	K02355
So_pro__01845	K02358
So_pro__01846
So_pro__01847
So_pro__01848	K01520
So_pro__01849
So_pro__01851	K00989
So_pro__01852
So_pro__01854
So_pro__01855
So_pro__01856
So_pro__01857
So_pro__01858
So_pro__01859
So_pro__01864
So_pro__01865	K00942
So_pro__01866	K03060
So_pro__01868	K01139
So_pro__01871
So_pro__01875
So_pro__01876
So_pro__01881	K00791
So_pro__01882	K03666
So_pro__01883	K03665
So_pro__01884	K04088
So_pro__01885	K04087
So_pro__01887	K01939
So_pro__01888
So_pro__01893	K03218
So_pro__01894
So_pro__01895	K02990
So_pro__01896	K02686
So_pro__01897	K02963
So_pro__01898	K02939
So_pro__01903
So_pro__01904
So_pro__01905	K07278
So_pro__01906
So_pro__01907	K03558
So_pro__01908
So_pro__01909	K03186
So_pro__01910
So_pro__01911
So_pro__01914
So_pro__01915
So_pro__01917
So_pro__01920
So_pro__01925	K03273
So_pro__01926
So_pro__01927
So_pro__01928
So_pro__01932
So_pro__01940	K19000
So_pro__01941
So_pro__01944
So_pro__01945
So_pro__01946
So_pro__01947
So_pro__01949
So_pro__01950	K05787
So_pro__01953	K01599
So_pro__01954
So_pro__01955
So_pro__01956	K03046
So_pro__01957	K03043
So_pro__01958	K02935
So_pro__01959	K02864
So_pro__01960	K02863
So_pro__01961	K02867
So_pro__01962	K02601
So_pro__01963	K03073
So_pro__01964	K02358
So_pro__01965
So_pro__01969
So_pro__01971
So_pro__01972
So_pro__01973	K03624
So_pro__01974	K02427
So_pro__01975	K03798
So_pro__01976	K00796
So_pro__01977
So_pro__01979	K03075
So_pro__01983	K09748
So_pro__01984	K02600
So_pro__01985	K02519
So_pro__01986	K02834
So_pro__01987	K03177
So_pro__01988	K02956
So_pro__01989	K00962
So_pro__01990
So_pro__01991	K05803
So_pro__01992	K05592
So_pro__01993
So_pro__01994
So_pro__01995
So_pro__01996
So_pro__01997
So_pro__01998
So_pro__01999	K02344
So_pro__02000
So_pro__02001
So_pro__02002
So_pro__02003
So_pro__02004
So_pro__02005
So_pro__02006	K01839
So_pro__02008
So_pro__02010
So_pro__02011
So_pro__02012
So_pro__02013
So_pro__02014
So_pro__02016
So_pro__02017	K06211
So_pro__02018	K04485
So_pro__02019	K07773
So_pro__02020
So_pro__02021
So_pro__02022
So_pro__02025
So_pro__02027
So_pro__02028
So_pro__02030
So_pro__02031	K04043
So_pro__02032	K03686
So_pro__02033	K03313
So_pro__02035
So_pro__02036	K11753
So_pro__02037
So_pro__02038	K01870
So_pro__02039	K03101
So_pro__02040
So_pro__02041	K03527
So_pro__02042	K00215
So_pro__02045
So_pro__02046
So_pro__02047
So_pro__02049
So_pro__02050
So_pro__02051	K00287
So_pro__02052	K06195
So_pro__02053	K02528
So_pro__02054	K02411
So_pro__02055	K02410
So_pro__02056	K02409
So_pro__02057	K02408
So_pro__02058	K02422
So_pro__02059	K02407
So_pro__02060	K02406
So_pro__02061
So_pro__02062	K02405
So_pro__02064
So_pro__02065
So_pro__02066
So_pro__02068
So_pro__02069
So_pro__02070
So_pro__02071
So_pro__02072
So_pro__02073
So_pro__02074
So_pro__02075
So_pro__02079
So_pro__02080
So_pro__02082	K00759
So_pro__02083
So_pro__02084
So_pro__02085
So_pro__02087
So_pro__02088
So_pro__02089
So_pro__02092	K19162
So_pro__02093	K05839
So_pro__02095
So_pro__02096
So_pro__02097
So_pro__02098
So_pro__02099	K01772
So_pro__02100	K00939
So_pro__02102	K04079
So_pro__02103	K06187
So_pro__02104	K09747
So_pro__02105
So_pro__02106
So_pro__02108
So_pro__02109
So_pro__02110	K07648
So_pro__02111
So_pro__02112
So_pro__02114
So_pro__02115
So_pro__02116	K12961
So_pro__02117
So_pro__02119
So_pro__02120	K07056
So_pro__02121
So_pro__02123
So_pro__02125
So_pro__02126
So_pro__02128
So_pro__02131
So_pro__02132
So_pro__02133
So_pro__02135
So_pro__02136
So_pro__02137
So_pro__02139
So_pro__02143
So_pro__02144
So_pro__02146
So_pro__02147
So_pro__02148
So_pro__02149
So_pro__02153	K03086
So_pro__02154
So_pro__02155
So_pro__02158
So_pro__02160	K02621
So_pro__02161	K00655
So_pro__02162
So_pro__02163
So_pro__02164
So_pro__02165
So_pro__02167
So_pro__02168
So_pro__02169
So_pro__02172
So_pro__02173
So_pro__02174
So_pro__02175
So_pro__02176	K03926
So_pro__02177	K01744
So_pro__02178
So_pro__02179	K07113
So_pro__02180	K04078
So_pro__02181	K04077
So_pro__02182	K19810
So_pro__02183	K02356
So_pro__02185	K04568
So_pro__02186
So_pro__02187	K22051
So_pro__02188
So_pro__02189	K01613
So_pro__02190
So_pro__02191
So_pro__02192
So_pro__02193	K13288
So_pro__02196	K00794
So_pro__02197	K03625
So_pro__02198
So_pro__02199
So_pro__02200
So_pro__02201
So_pro__02202
So_pro__02204
So_pro__02205	K01662
So_pro__02207	K00795
So_pro__02208
So_pro__02209	K03602
So_pro__02211
So_pro__02212
So_pro__02215
So_pro__02216
So_pro__02218
So_pro__02219	K00077
So_pro__02222
So_pro__02223
So_pro__02224
So_pro__02225	K02257
So_pro__02226	K02300
So_pro__02227	K02299
So_pro__02228
So_pro__02231	K02297
So_pro__02233	K07286
So_pro__02234	K05527
So_pro__02235	K03545
So_pro__02236	K01358
So_pro__02237	K03544
So_pro__02238	K01338
So_pro__02239	K03530
So_pro__02240
So_pro__02241
So_pro__02243
So_pro__02244
So_pro__02245	K02237
So_pro__02247
So_pro__02249	K00560
So_pro__02250	K13292
So_pro__02252
So_pro__02253
So_pro__02254
So_pro__02255
So_pro__02256
So_pro__02257	K08311
So_pro__02258
So_pro__02259
So_pro__02260
So_pro__02261
So_pro__02262
So_pro__02263
So_pro__02265	K01061
So_pro__02266	K00757
So_pro__02267
So_pro__02268	K09760
So_pro__02269	K03183
So_pro__02270	K03690
So_pro__02271	K03688
So_pro__02272	K03116
So_pro__02273	K03117
So_pro__02274	K03118
So_pro__02275
So_pro__02276	K03182
So_pro__02277	K05368
So_pro__02278
So_pro__02279	K00230
So_pro__02281
So_pro__02282
So_pro__02283
So_pro__02285	K00997
So_pro__02286	K03474
So_pro__02287	K03474
So_pro__02288	K03584
So_pro__02289	K03595
So_pro__02290	K03685
So_pro__02291	K03100
So_pro__02292	K03596
So_pro__02293	K03597
So_pro__02294	K03088
So_pro__02297
So_pro__02298
So_pro__02299
So_pro__02300
So_pro__02302	K03648
So_pro__02303	K03687
So_pro__02304	K00858
So_pro__02305
So_pro__02306
So_pro__02308
So_pro__02310	K06186
So_pro__02311
So_pro__02312	K03664
So_pro__02318
So_pro__02319
So_pro__02320
So_pro__02323
So_pro__02324
So_pro__02325	K18555
So_pro__02326
So_pro__02327
So_pro__02329	K01876
So_pro__02330
So_pro__02331	K01159
So_pro__02332	K03550
So_pro__02333	K03551
So_pro__02334	K09816
So_pro__02335	K09817
So_pro__02336	K09815
So_pro__02337	K19304
So_pro__02338
So_pro__02339
So_pro__02340
So_pro__02341
So_pro__02346
So_pro__02348
So_pro__02350
So_pro__02351
So_pro__02352
So_pro__02354
So_pro__02356	K02345
So_pro__02357	K02217
So_pro__02358
So_pro__02362
So_pro__02363
So_pro__02364
So_pro__02365	K03607
So_pro__02366	K03797
So_pro__02367	K03799
So_pro__02369
So_pro__02371	K03704
So_pro__02374	K23242
So_pro__02380	K01665
So_pro__02381	K09917
So_pro__02384
So_pro__02386
So_pro__02387
So_pro__02388	K03673
So_pro__02389	K02335
So_pro__02390	K03978
So_pro__02392
So_pro__02394
So_pro__02395
So_pro__02396
So_pro__02398
So_pro__02399
So_pro__02400
So_pro__02401
So_pro__02403	K20866
So_pro__02404	K07058
So_pro__02405
So_pro__02406
So_pro__02407
So_pro__02408
So_pro__02409	K03651
So_pro__02411	K09920
So_pro__02412	K01515
So_pro__02413
So_pro__02414
So_pro__02415
So_pro__02417
So_pro__02418
So_pro__02419
So_pro__02420
So_pro__02423	K02858
So_pro__02424	K09806
So_pro__02425	K03272
So_pro__02426
So_pro__02427
So_pro__02428
So_pro__02430
So_pro__02431
So_pro__02432
So_pro__02436
So_pro__02437
So_pro__02438
So_pro__02439
So_pro__02440
So_pro__02441
So_pro__02442
So_pro__02443
So_pro__02444	K02398
So_pro__02446
So_pro__02448
So_pro__02449
So_pro__02451
So_pro__02452
So_pro__02456
So_pro__02457	K03571
So_pro__02458
So_pro__02459
So_pro__02461
So_pro__02462
So_pro__02463	K07147
So_pro__02464
So_pro__02465
So_pro__02466	K03786
So_pro__02467	K02160
So_pro__02468
So_pro__02469	K01961
So_pro__02470
So_pro__02471
So_pro__02474
So_pro__02477	K03557
So_pro__02479
So_pro__02484	K03286
So_pro__02485
So_pro__02486
So_pro__02488
So_pro__02489
So_pro__02490
So_pro__02491	K11940
So_pro__02492	K11179
So_pro__02493	K19416
So_pro__02499
So_pro__02500
So_pro__02503
So_pro__02508	K07689
So_pro__02509	K03703
So_pro__02510	K00995
So_pro__02515
So_pro__02520	K19235
So_pro__02522
So_pro__02523
So_pro__02526	K06950
So_pro__02527
So_pro__02528
So_pro__02529
So_pro__02530
So_pro__02533	K02517
So_pro__02534
So_pro__02536	K07146
So_pro__02539
So_pro__02540	K06179
So_pro__02541
So_pro__02542	K02911
So_pro__02543	K03621
So_pro__02545
So_pro__02546	K00645
So_pro__02547	K00059
So_pro__02548	K02078
So_pro__02549
So_pro__02550	K02619
So_pro__02553
So_pro__02559
So_pro__02562
So_pro__02563
So_pro__02564
So_pro__02565	K02744
So_pro__02566
So_pro__02568
So_pro__02569
So_pro__02571	K00820
So_pro__02572	K04042
So_pro__02573	K02114
So_pro__02574	K02112
So_pro__02575	K02115
So_pro__02576	K02111
So_pro__02577	K02113
So_pro__02578	K02109
So_pro__02579	K02110
So_pro__02580	K02108
So_pro__02581	K03501
So_pro__02582	K03495
So_pro__02584
So_pro__02586
So_pro__02588
So_pro__02590
So_pro__02591
So_pro__02592	K03549
So_pro__02593	K01776
So_pro__02594
So_pro__02595
So_pro__02600	K09902
So_pro__02601	K03610
So_pro__02602	K03609
So_pro__02603	K03608
So_pro__02604
So_pro__02605	K07285
So_pro__02606
So_pro__02608
So_pro__02609
So_pro__02610	K02314
So_pro__02611
So_pro__02612
So_pro__02613	K03589
So_pro__02615
So_pro__02616
So_pro__02617
So_pro__02618
So_pro__02619
So_pro__02620	K01737
So_pro__02621	K10026
So_pro__02622	K01689
So_pro__02623
So_pro__02624	K01937
So_pro__02625
So_pro__02626
So_pro__02628
So_pro__02629
So_pro__02630
So_pro__02631
So_pro__02632
So_pro__02633
So_pro__02634

[truncated: 2 more sheets: Knum_NeissHaMa, Knum_SodPrae]
