# Supplementary material for: An obligate symbiont of Haematomyzus elephantis with a strongly reduced genome resembles symbiotic bacteria in sucking lice
Source: Appl Environ Microbiol. 2025 May 14;91(6):e00220-25. doi: 10.1128/aem.00220-25 (PMC12175528; doi:10.1128/aem.00220-25)
Supplement: Table S3 — Identification of “missing genes.” [file aem.00220-25-s0005.xlsx]

## Sheet: Legend
Supplementary Table S3: Identification of “missing genes” in H. elephantis He1 genome.
Sheet Name	Description
sequences of missing genes	The contigs of the Haematomyzus elephanits assembly (column A) on which the searched gene (column B) was found by blast. The sequence containing the gene is provided in the column C. Verifications of the found genes by blast against NCBI database are shown on the following lists.
blastn results NODE_2476_phoA	Results of blastn with the genes identified in Haematomyzus elephanits assembly (see the sheet sequences of missing genes) blasted as query against NCBI nt database.
blastn results NODE_2042_phoA
blastn results NODE_6426_folE
blastn results NODE_2563_folE
blastn results NODE_15_pdxH

## Sheet: sequences of missing genes
part of the H. elephantis assembly NODE	gene missing in the symbiont	sequence containing the gene
NODE_2476_length_22607_cov_30.678648	phoA	TAATCGTAATAATTGGCAACAGCGCCGTAGCGATGACCAATGACCCCCACCACAAAAATGCTTCAAACATGATTTTAGGAATTATATTATATGTTATATTATTAAATAAATTTCATCATAATATGAAGAGTATAATAAAAAGATCATGCTAGGGCCTCGGACAAATCATGCAAAATCTGCGCGGCAGTCAACGTGTTAATATCACGTCGGTTTTCAGGATTTATTGCCATAAAAATTATATGTTATTGTTTAAAAATTATTGTTTGGCGGATGTAGCCATTCTCTACCTAACTATACAATCAAAAAAATAAATTCCTAATATAATAAAATACTAATAATAAAACATAAACAACTGAACGAAAGAAAAGTTTAGATAAATTTAAGAAGTTTTGAATTCAA…
NODE_2042_length_24585_cov_29.394431	phoA	TGATACCTTAAACTCTACCATAAGCATTCACCATTTGCCTTAAATTCATATTTGCTCGTTGCCCGGGAATATATCTTTAGGCCCTAAAACCTTTTTTCTGTGCGTTTTTTGTGTCTAAGTAGATTTTGAAAAATTCATACTGTAAATAGAGTGCAAGGAAATCCTTAAAAAATTTTTTTGCATCCCAATTCATTCGAGTTTTTACTAAAGACAATGTTAAATTGATTTTTAAAATTCGAGGATAGAGGAAGTTAAAGATAGAAGAAGATGAGGGAAGAATTTGACATAATCACAGACTTGGTTATGTGTTCTTAAAAGCCCTTAAAAATTGCTGTACATTTTCAGTTTAAACACATTTTCATTATTTTGATTGAATTTTTTGTTTATAAAGAATTAGGT…
NODE_6426_length_12789_cov_31.805007	folE	AGAGGCCAGTAGGAAGGCTAAGGTGGTGCTAGGTAACTATCAAAATAATCGAAACATCGGAGTTAAACTACAACGACATACGCGTCTTCAAAAACCTAAGTTACGTATAATACAATTACCCCCGAAGTTATGGAGAAATCCCATCATTCACGTTTATTATATACGAAAATTAGTCAAAACTGAAGTACAGGTGCAACAGTTAGAATAAAAAAAGAACTTCAGAATGAGAAGAAAGAACAGAAACAGATCATCACTTTTGTCTGGAACGTGCTACCACTTACAAATTGAACCCTTATTTTATTGTTTTTTTTTTTTTTTTTGTATTGCCCCCACATACGGTCGAATCATGAATGGAACACTTAAACTACAACTATACTATTACTGGTCAGTACGTAGCTG…
NODE_2563_length_22297_cov_28.758548	folE	TGTATATTACTTGAAATTTAAAAGTTAGTTTTCAAATTAAATATATCTCTTAAAAGAATTAAAATAATAAAACTTTCTTTTGAAAAAGAAAATTGTTTTTTTTTTTTTTTAGTTTTATAGAAATTTTTGTTCGTGTAAACAACAGTATTCAGTTAATAAATAATACATGCGATTAAGAATACGAAAAATGTACTTTAGCCACAAAAACAGGTATGAAAGTAGCCGGGATCAAATTCAGTTCATTATTTGACTTCTGTTGCTAAGTTACTGTTGCCACGGCGACCAAATCAGAACACGACCAATAAAATTGAATCGATCAACGATATCCTTAATATCAGAACTCACATTCCGAGGTCCTTTGGATTTATTATCTTACTTCTTTTCACTTTGAATTACTTG…
NODE_15_length_92780_cov_29.051990	pdxH	ATCTGAGTGTAACAGAAACAGTAAGTCCATTTTTTGAAGAATAAACCAGCAATGATAAGATAAAAACTTGGGTTTGTTCCTAAGGTTGAAGGCGCTCATAAATCCAGCCATCACTTCCTTCATGTACAAGAACTCCATCAACTATATCTTTTTCGTTAGTTCTACGAAAACGGATTCTGTCATGTATCCGATCACTTTGACCCTGCCAAAATTCGATTGAGTGAGGTTTTAAAATGTAACCTCCCCTAAAAAAAAAGAATACTCAAATAAAATAAAGGGTAAAATTCAAGCCGTTATGTGACTGTGGGTTTCAAAATAGGTCAGATCTGAGTGTAGTTTATATCGTTAAGTCCAGCCCCCCTCTATCCCCATCCTGTATATCTTTCTTAAAAGATTCCT…

## Sheet: blastn results NODE_2476_phoA
Description	Scientific Name	Max Score	Total Score	Query Cover	E value	Per. ident	Acc. Len	Accession
Hesperapis regularis voucher Herg469 long-wavelength rhodopsin gene, partial cds	Hesperapis regularis	108	108	0.05	8e-18	75.46	1249	DQ116692.1
PREDICTED: Bombus pyrosoma uncharacterized LOC122577848 (LOC122577848), ncRNA	Bombus pyrosoma	99.6	99.6	0.06	4e-15	71.36	5056	XR_006320426.1
PREDICTED: Bombus pyrosoma uncharacterized LOC122573040 (LOC122573040), transcript variant X2, mRNA	Bombus pyrosoma	94.2	94.2	0.06	2e-13	70.65	1128	XM_043738936.1
PREDICTED: Musca domestica membrane-bound alkaline phosphatase (LOC101898620), mRNA	Musca domestica	94.2	94.2	0.03	2e-13	80.81	1740	XM_005187784.4
PREDICTED: Athalia rosae uncharacterized LOC125501081 (LOC125501081), mRNA	Athalia rosae	94.2	94.2	0.06	2e-13	72.38	4159	XM_048655979.1
PREDICTED: Daktulosphaira vitifoliae alkaline phosphatase-like (LOC126905134), mRNA	Daktulosphaira vitifoliae	94.2	94.2	0.05	2e-13	73.83	2044	XM_050684576.1
PREDICTED: Hermetia illucens membrane-bound alkaline phosphatase-like (LOC119657702), mRNA	Hermetia illucens	93.3	159	0.08	2e-13	78.38	1765	XM_038064744.1
PREDICTED: Polistes fuscatus embryonic polarity protein dorsal-like (LOC122517012), transcript variant X7, mRNA	Polistes fuscatus	92.4	92.4	0.06	7e-13	71.94	3347	XM_043635283.1
PREDICTED: Polistes fuscatus embryonic polarity protein dorsal-like (LOC122517012), transcript variant X6, mRNA	Polistes fuscatus	92.4	92.4	0.06	7e-13	71.94	3378	XM_043635282.1
PREDICTED: Eurosta solidaginis membrane-bound alkaline phosphatase-like (LOC137238411), mRNA	Eurosta solidaginis	89.7	89.7	0.03	2e-12	77.19	1602	XM_067763336.1
PREDICTED: Teleopsis dalmanni membrane-bound alkaline phosphatase-like (LOC119681897), mRNA	Teleopsis dalmanni	89.7	89.7	0.04	2e-12	75.19	1791	XM_038095201.1
Nemorilla maculosa mitochondrion, complete genome	Nemorilla maculosa	89.7	89.7	0.03	2e-12	80.87	16638	NC_039823.1
Pediculus humanus corporis membrane-bound alkaline phosphatase precursor, putative (Phum_PHUM129520), partial mRNA	Pediculus humanus corporis	88.7	249	0.16	8e-12	73.29	1395	XM_002424412.1
PREDICTED: Teleopsis dalmanni membrane-bound alkaline phosphatase (LOC119669093), mRNA	Teleopsis dalmanni	87.8	87.8	0.04	8e-12	74.65	1643	XM_038078868.1
PREDICTED: Teleopsis dalmanni membrane-bound alkaline phosphatase-like (LOC119682621), mRNA	Teleopsis dalmanni	85.1	85.1	0.04	1e-10	74.42	1793	XM_038096108.1
PREDICTED: Diorhabda sublineata uncharacterized LOC130450287 (LOC130450287), mRNA	Diorhabda sublineata	85.1	85.1	0.05	1e-10	71.52	2878	XM_056788613.1
Candidatus Carsonella ruddii CE isolate Thao2000, complete genome	Candidatus Carsonella ruddii CE isolate Thao2000	85.1	85.1	0.05	1e-10	72.15	162589	CP003541.1
PREDICTED: Protopterus annectens alkaline phosphatase-like (LOC122801254), mRNA	Protopterus annectens	83.3	83.3	0.02	3e-10	81.93	1617	XM_044070806.1
PREDICTED: Lutzomyia longipalpis alkaline phosphatase (LOC129786787), transcript variant X3, mRNA	Lutzomyia longipalpis	82.4	82.4	0.03	3e-10	77.14	2299	XM_055822022.1
PREDICTED: Lutzomyia longipalpis alkaline phosphatase (LOC129786787), transcript variant X4, mRNA	Lutzomyia longipalpis	82.4	82.4	0.03	3e-10	77.14	2859	XM_055822023.1
PREDICTED: Lutzomyia longipalpis alkaline phosphatase (LOC129786787), transcript variant X2, mRNA	Lutzomyia longipalpis	82.4	82.4	0.03	3e-10	77.14	2015	XM_055822021.1
PREDICTED: Lutzomyia longipalpis alkaline phosphatase (LOC129786787), transcript variant X8, mRNA	Lutzomyia longipalpis	82.4	82.4	0.03	3e-10	77.14	1973	XM_055822028.1
PREDICTED: Lutzomyia longipalpis alkaline phosphatase (LOC129786787), transcript variant X1, mRNA	Lutzomyia longipalpis	82.4	82.4	0.03	3e-10	77.14	2018	XM_055822020.1
PREDICTED: Lutzomyia longipalpis alkaline phosphatase (LOC129786787), transcript variant X7, mRNA	Lutzomyia longipalpis	82.4	82.4	0.03	3e-10	77.14	2409	XM_055822027.1
PREDICTED: Lutzomyia longipalpis alkaline phosphatase (LOC129786787), transcript variant X5, mRNA	Lutzomyia longipalpis	82.4	82.4	0.03	3e-10	77.14	2752	XM_055822024.1
PREDICTED: Lutzomyia longipalpis alkaline phosphatase (LOC129786787), transcript variant X6, mRNA	Lutzomyia longipalpis	82.4	82.4	0.03	3e-10	77.14	2179	XM_055822026.1
PREDICTED: Onthophagus taurus alkaline phosphatase-like (LOC111414252), mRNA	Onthophagus taurus	81.5	137	0.08	1e-09	72.85	1643	XM_023045543.1
PREDICTED: Episyrphus balteatus membrane-bound alkaline phosphatase-like (LOC129912151), mRNA	Episyrphus balteatus	81.5	138	0.06	1e-09	77.45	1648	XM_055990280.1
PREDICTED: Diorhabda carinulata uncharacterized LOC130900250 (LOC130900250), mRNA	Diorhabda carinulata	80.6	80.6	0.05	1e-09	70.91	2882	XM_057810755.1
Trilocha varians NBRP DNA, male chromosome 15, nearly complete sequence	Trilocha varians	79.7	79.7	0.02	4e-09	78.82	13947017	AP038260.1
Buchnera aphidicola (Greenidea ficicola) strain Grefi11 chromosome, complete genome	Buchnera aphidicola (Greenidea ficicola)	79.7	79.7	0.04	4e-09	74.45	395344	CP135012.1
PREDICTED: Calliphora vicina membrane-bound alkaline phosphatase-like (LOC135960568), mRNA	Calliphora vicina	79.7	79.7	0.04	4e-09	73.28	1692	XM_065511887.1
Typhlops reticulatus mitochondrion, complete genome	Amerotyphlops reticulatus	79.7	154	0.06	4e-09	71.35	16681	NC_010971.1
Shewanella sp. Pdp11 chromosome, complete genome	Shewanella sp. Pdp11	77.9	77.9	0.04	1e-08	72.3	4973697	CP015194.1
PREDICTED: Pocillopora verrucosa alkaline phosphatase, tissue-nonspecific isozyme (LOC131777058), mRNA	Pocillopora verrucosa	77.9	77.9	0.03	1e-08	75.45	2037	XM_059093270.2
Acyrthosiphon pisum BAC VMRC38-30-A5 (Benaroya Research Institute VMRC38 Acrythosiphon pisum (Pea Aphid) BAC library) complete sequence	Acyrthosiphon pisum	77	77	0.02	1e-08	88.52	108167	AC202211.4
PREDICTED: Plodia interpunctella membrane-bound alkaline phosphatase-like (LOC128674645), transcript variant X1, mRNA	Plodia interpunctella	77	77	0.04	1e-08	74.36	3901	XM_053753361.1
PREDICTED: Sitophilus oryzae membrane-bound alkaline phosphatase-like (LOC115878844), mRNA	Sitophilus oryzae	77	77	0.01	1e-08	89.47	1871	XM_030895462.1
PREDICTED: Vespa velutina uncharacterized LOC124949280 (LOC124949280), transcript variant X1, ncRNA	Vespa velutina	77	77	0.06	1e-08	70.31	8034	XR_007101017.1
PREDICTED: Zeugodacus cucurbitae membrane-bound alkaline phosphatase-like (LOC105215660), mRNA	Zeugodacus cucurbitae	77	77	0.03	1e-08	76.47	1827	XM_011189686.3
PREDICTED: Vespa velutina uncharacterized LOC124949280 (LOC124949280), transcript variant X3, ncRNA	Vespa velutina	77	77	0.06	1e-08	70.31	8023	XR_007101019.1
PREDICTED: Vespa velutina uncharacterized LOC124949280 (LOC124949280), transcript variant X2, ncRNA	Vespa velutina	77	77	0.06	1e-08	70.31	7901	XR_007101018.1
PREDICTED: Plodia interpunctella membrane-bound alkaline phosphatase-like (LOC128674645), transcript variant X2, mRNA	Plodia interpunctella	77	77	0.04	1e-08	74.36	3902	XM_053753362.1
PREDICTED: Calliphora vicina Alkaline phosphatase 9 (Alp9), mRNA	Calliphora vicina	76.1	76.1	0.03	5e-08	77.66	1587	XM_065506077.1
PREDICTED: Artemia franciscana membrane-bound alkaline phosphatase-like (LOC136027553), transcript variant X1, mRNA	Artemia franciscana	76.1	76.1	0.02	5e-08	81.01	1752	XM_065704919.1
PREDICTED: Artemia franciscana membrane-bound alkaline phosphatase-like (LOC136027553), transcript variant X2, mRNA	Artemia franciscana	76.1	76.1	0.02	5e-08	81.01	2361	XM_065704920.1
PREDICTED: Saccostrea cucullata alkaline phosphatase, tissue-nonspecific isozyme-like (LOC134281175), transcript variant X5, mRNA	Saccostrea cucullata	76.1	76.1	0.03	5e-08	74.56	1699	XM_062763680.1
PREDICTED: Diorhabda carinulata alkaline phosphatase-like (LOC130896412), transcript variant X1, mRNA	Diorhabda carinulata	75.2	75.2	0.03	5e-08	76.24	2273	XM_057804474.1
PREDICTED: Diorhabda sublineata alkaline phosphatase-like (LOC130449352), transcript variant X1, mRNA	Diorhabda sublineata	75.2	75.2	0.03	5e-08	76.24	2284	XM_056787122.1
PREDICTED: Uloborus diversus histone-lysine N-methyltransferase EHMT1-like (LOC129224929), mRNA	Uloborus diversus	75.2	75.2	0.01	5e-08	94	8051	XM_054859477.1
PREDICTED: Diorhabda carinulata alkaline phosphatase-like (LOC130896412), transcript variant X2, mRNA	Diorhabda carinulata	75.2	75.2	0.03	5e-08	76.24	2209	XM_057804475.1
Leucheria tomentosa voucher CONC 93777 ribosomal protein L32 (rpl32) gene, rpl32-trnL intergenic spacer and trnL gene, region; chloroplast	Leucheria tomentosa	75.2	75.2	0.02	5e-08	86.57	1021	KY223807.1
PREDICTED: Episyrphus balteatus alkaline phosphatase (LOC129920322), transcript variant X2, mRNA	Episyrphus balteatus	75.2	75.2	0.02	5e-08	80.25	2311	XM_056001664.1
PREDICTED: Diorhabda sublineata alkaline phosphatase-like (LOC130449352), transcript variant X2, mRNA	Diorhabda sublineata	75.2	75.2	0.03	5e-08	76.24	2221	XM_056787123.1
PREDICTED: Episyrphus balteatus alkaline phosphatase (LOC129920322), transcript variant X1, mRNA	Episyrphus balteatus	75.2	75.2	0.02	5e-08	80.25	2192	XM_056001663.1
Shewanella oneidensis MR-1, complete genome	Shewanella oneidensis MR-1	74.3	74.3	0.04	2e-07	72.14	4969811	AE014299.2
PREDICTED: Silurus meridionalis alkaline phosphatase, biomineralization associated (alpl), transcript variant X1, mRNA	Silurus meridionalis	74.3	74.3	0.04	2e-07	74.59	2756	XM_046875176.1
Candidatus Carsonella ruddii isolate CRmelAO3-2 chromosome, complete genome	Candidatus Carsonella ruddii	74.3	74.3	0.04	2e-07	74.44	169081	CP102595.1
Candidatus Carsonella ruddii isolate CRmelAO3-1 chromosome, complete genome	Candidatus Carsonella ruddii	74.3	74.3	0.04	2e-07	74.44	169079	CP102596.1
Candidatus Carsonella ruddii isolate Cmel21 chromosome, complete genome	Candidatus Carsonella ruddii	74.3	74.3	0.04	2e-07	74.44	169056	CP092146.1
Platynothrus peltifer isolate 155_3 chromosome 9	Platynothrus peltifer	74.3	141	0.04	2e-07	73.73	18765566	CP133314.1
Candidatus Carsonella ruddii isolate CRmelAO1 chromosome, complete genome	Candidatus Carsonella ruddii	74.3	74.3	0.04	2e-07	74.44	169165	CP102597.1
Candidatus Carsonella ruddii isolate Cmel4 chromosome, complete genome	Candidatus Carsonella ruddii	74.3	74.3	0.04	2e-07	74.44	169046	CP092148.1
Shewanella oneidensis MR-1 chromosome	Shewanella oneidensis MR-1	74.3	74.3	0.04	2e-07	72.14	4972338	CP053946.1
PREDICTED: Daphnia carinata alkaline phosphatase-like (LOC130700268), mRNA	Daphnia carinata	74.3	74.3	0.03	2e-07	77.42	1832	XM_057522307.2
PREDICTED: Silurus meridionalis alkaline phosphatase, biomineralization associated (alpl), transcript variant X2, mRNA	Silurus meridionalis	74.3	74.3	0.04	2e-07	74.59	2897	XM_046875177.1
Candidatus Carsonella ruddii isolate Cmel17 chromosome, complete genome	Candidatus Carsonella ruddii	74.3	74.3	0.04	2e-07	74.44	169064	CP092147.1
Candidatus Carsonella ruddii isolate CRmelAO2 chromosome, complete genome	Candidatus Carsonella ruddii	74.3	74.3	0.04	2e-07	74.44	169273	CP102601.1
Ziziphus jujuba isolate TW-2024b chromosome 01	Ziziphus jujuba	74.3	74.3	0.01	2e-07	87.93	47352499	CP157403.1
PREDICTED: Bombus pyrosoma integrator complex subunit 12-like (LOC122569972), transcript variant X1, mRNA	Bombus pyrosoma	73.4	73.4	0.03	2e-07	77.32	2525	XM_043731696.1
PREDICTED: Bombus pyrosoma integrator complex subunit 12-like (LOC122569972), transcript variant X5, mRNA	Bombus pyrosoma	73.4	73.4	0.03	2e-07	77.32	2437	XM_043731701.1
Shewanella baltica strain TMP1 chromosome, complete genome	Shewanella baltica	73.4	73.4	0.04	2e-07	71.62	5303565	CP146610.1
PREDICTED: Stomoxys calcitrans alkaline phosphatase (LOC106095777), mRNA	Stomoxys calcitrans	73.4	128	0.05	2e-07	82.86	1857	XM_013263114.2
Shewanella baltica OS223 chromosome, complete genome	Shewanella baltica OS223	73.4	73.4	0.04	2e-07	71.62	5145902	CP001252.1
PREDICTED: Bactrocera tryoni membrane-bound alkaline phosphatase (LOC120772621), mRNA	Bactrocera tryoni	73.4	73.4	0.03	2e-07	76.84	1798	XM_040101336.1
PREDICTED: Bombus pyrosoma integrator complex subunit 12-like (LOC122569972), transcript variant X3, mRNA	Bombus pyrosoma	73.4	73.4	0.03	2e-07	77.32	2477	XM_043731698.1
Shewanella baltica strain NCTC10737 genome assembly, chromosome: 1	Shewanella baltica	73.4	73.4	0.04	2e-07	71.62	4999751	LR134321.1
PREDICTED: Bombus pyrosoma integrator complex subunit 12-like (LOC122569972), transcript variant X4, mRNA	Bombus pyrosoma	73.4	73.4	0.03	2e-07	77.32	2453	XM_043731699.1
Shewanella baltica OS155 chromosome, complete genome	Shewanella baltica OS155	73.4	73.4	0.04	2e-07	71.62	5127376	CP000563.1
PREDICTED: Phlebotomus papatasi membrane-bound alkaline phosphatase-like (LOC129803220), mRNA	Phlebotomus papatasi	73.4	73.4	0.03	2e-07	74.55	1722	XM_055849666.1
Shewanella baltica OS117, complete genome	Shewanella baltica OS117	73.4	73.4	0.04	2e-07	71.62	5242964	CP002811.1
PREDICTED: Bombus pyrosoma integrator complex subunit 12-like (LOC122569972), transcript variant X2, mRNA	Bombus pyrosoma	73.4	73.4	0.03	2e-07	77.32	2480	XM_043731697.1
PREDICTED: Pocillopora damicornis alkaline phosphatase-like (LOC113668626), mRNA	Pocillopora damicornis	73.4	73.4	0.03	2e-07	74.55	1776	XM_027184567.1
Synthetic construct Drosophila melanogaster clone BS07296 encodes CG1809-RA	synthetic construct	72.5	72.5	0.02	6e-07	85.48	1580	FJ635808.1
PREDICTED: Eupeodes corollae ras-related protein Rab-3 (LOC129948785), transcript variant X3, mRNA	Eupeodes corollae	72.5	72.5	0.04	6e-07	73.53	4345	XM_056059807.1
Eukaryotic synthetic construct chromosome 16	eukaryotic synthetic construct	72.5	72.5	0.01	6e-07	93.62	98200793	CP034494.1
Ficus carica Horaishi DNA, chromosome 8, sequence	Ficus carica	72.5	254	0.01	6e-07	92.16	23169473	AP028889.1
PREDICTED: Drosophila simulans membrane-bound alkaline phosphatase (LOC6733725), mRNA	Drosophila simulans	72.5	72.5	0.02	6e-07	85.48	1696	XM_016167720.2
Drosophila melanogaster GH04113 full length cDNA	Drosophila melanogaster	72.5	72.5	0.02	6e-07	85.48	1679	AY058289.1
PREDICTED: Eupeodes corollae ras-related protein Rab-3 (LOC129948785), transcript variant X1, mRNA	Eupeodes corollae	72.5	72.5	0.04	6e-07	73.53	4592	XM_056059805.1
PREDICTED: Eupeodes corollae ras-related protein Rab-3 (LOC129948785), transcript variant X2, mRNA	Eupeodes corollae	72.5	72.5	0.04	6e-07	73.53	4342	XM_056059806.1
PREDICTED: Drosophila sechellia membrane-bound alkaline phosphatase (LOC6608367), mRNA	Drosophila sechellia	72.5	72.5	0.02	6e-07	85.48	1687	XM_002033067.2
Drosophila melanogaster antisense RNA:CR45281 (asRNA:CR45281), antisense_RNA	Drosophila melanogaster	72.5	72.5	0.02	6e-07	85.48	5792	NR_124486.1
Homo sapiens chromosome 16 clone RP11-148F12, complete sequence	Homo sapiens	72.5	72.5	0.01	6e-07	93.62	136803	AC012172.7
Homo sapiens chromosome 16 clone RP11-2K6, complete sequence	Homo sapiens	72.5	72.5	0.01	6e-07	93.62	173695	AC138305.2
Drosophila melanogaster antisense RNA:CR45281 (asRNA:CR45281), antisense_RNA	Drosophila melanogaster	72.5	72.5	0.02	6e-07	85.48	5936	NR_124485.1
PREDICTED: Teleopsis dalmanni membrane-bound alkaline phosphatase-like (LOC119673482), mRNA	Teleopsis dalmanni	72.5	72.5	0.03	6e-07	74.11	1644	XM_038084769.1
PREDICTED: Drosophila mauritiana membrane-bound alkaline phosphatase (LOC117137893), mRNA	Drosophila mauritiana	72.5	72.5	0.02	6e-07	85.48	1661	XM_033299627.1
Synthetic construct Drosophila melanogaster clone BO07796 encodes CG1809-RA	synthetic construct	72.5	72.5	0.02	6e-07	85.48	1579	FJ630934.1
Apteryx australis mantelli genome assembly AptMant0, scaffold scaffold308	Apteryx mantelli mantelli	59	59	0.01	0.004	100	11805076	LK065747.1

## Sheet: blastn results NODE_2042_phoA
Description	Scientific Name	Max Score	Total Score	Query Cover	E value	Per. ident	Acc. Len	Accession
Pediculus humanus corporis membrane-bound alkaline phosphatase precursor, putative (Phum_PHUM129510), partial mRNA	Pediculus humanus corporis	118	379	0.08	9e-21	79.26	1533	XM_002424411.1
PREDICTED: Galleria mellonella membrane-bound alkaline phosphatase-like (LOC113513129), mRNA	Galleria mellonella	94.2	94.2	0.02	4e-13	77.31	4431	XM_026897106.3
PREDICTED: Hyposmocoma kahamanoa membrane-bound alkaline phosphatase-like (LOC113235616), transcript variant X2, misc_RNA	Hyposmocoma kahamanoa	88.7	88.7	0.02	2e-11	75.4	4920	XR_003310883.1
PREDICTED: Hyposmocoma kahamanoa membrane-bound alkaline phosphatase-like (LOC113235616), transcript variant X3, misc_RNA	Hyposmocoma kahamanoa	88.7	88.7	0.02	2e-11	75.4	4900	XR_003310884.1
PREDICTED: Hyposmocoma kahamanoa membrane-bound alkaline phosphatase-like (LOC113235616), transcript variant X1, mRNA	Hyposmocoma kahamanoa	88.7	88.7	0.02	2e-11	75.4	4956	XM_026471386.1
PREDICTED: Cyprinus carpio alkaline phosphatase, intestinal, tandem duplicate 2 (alpi.2), mRNA	Cyprinus carpio	85.1	85.1	0.02	2e-10	75.63	2394	XM_042712218.1
PREDICTED: Homalodisca vitripennis membrane-bound alkaline phosphatase-like (LOC124355752), mRNA	Homalodisca vitripennis	85.1	85.1	0.02	2e-10	72.92	3971	XM_046806909.1
PREDICTED: Onychostoma macrolepis alkaline phosphatase, intestinal, tandem duplicate 2 (alpi.2), mRNA	Onychostoma macrolepis	85.1	85.1	0.02	2e-10	75.63	1858	XM_058760816.1
PREDICTED: Sinocyclocheilus grahami intestinal-type alkaline phosphatase 1-like (LOC107566373), mRNA	Sinocyclocheilus grahami	85.1	85.1	0.02	2e-10	75.63	1015	XM_016251811.1
PREDICTED: Onthophagus taurus alkaline phosphatase-like (LOC111421196), mRNA	Onthophagus taurus	85.1	85.1	0.02	2e-10	75.63	1646	XM_023054342.1
PREDICTED: Artemia franciscana membrane-bound alkaline phosphatase-like (LOC136027553), transcript variant X1, mRNA	Artemia franciscana	82.4	82.4	0.03	6e-10	69.63	1752	XM_065704919.1
PREDICTED: Artemia franciscana membrane-bound alkaline phosphatase-like (LOC136027553), transcript variant X2, mRNA	Artemia franciscana	82.4	82.4	0.03	6e-10	69.63	2361	XM_065704920.1
PREDICTED: Calliphora vicina phurba tashi (phu), mRNA	Calliphora vicina	81.5	81.5	0.02	2e-09	76.72	1861	XM_065510483.1
PREDICTED: Cyprinus carpio intestinal-type alkaline phosphatase-like (LOC122141546), mRNA	Cyprinus carpio	80.6	80.6	0.02	2e-09	74.79	997	XM_042749256.1
PREDICTED: Sinocyclocheilus rhinocerous alkaline phosphatase, tissue-nonspecific isozyme-like (LOC107732652), mRNA	Sinocyclocheilus rhinocerous	80.6	80.6	0.02	2e-09	74.79	1711	XM_016544054.1
PREDICTED: Sinocyclocheilus anshuiensis intestinal-type alkaline phosphatase-like (LOC107655267), mRNA	Sinocyclocheilus anshuiensis	80.6	80.6	0.02	2e-09	74.79	2261	XM_016442713.1
PREDICTED: Carassius carassius intestinal-type alkaline phosphatase-like (LOC132131236), mRNA	Carassius carassius	80.6	80.6	0.02	2e-09	74.79	2251	XM_059543257.1
PREDICTED: Triplophysa rosa alkaline phosphatase, intestinal, tandem duplicate 2 (alpi.2), mRNA	Triplophysa rosa	80.6	80.6	0.02	2e-09	74.79	1710	XM_057326007.1
PREDICTED: Zeugodacus cucurbitae membrane-bound alkaline phosphatase (LOC105219045), mRNA	Zeugodacus cucurbitae	79.7	136	0.03	8e-09	75	1710	XM_011194969.3
PREDICTED: Anoplophora glabripennis membrane-bound alkaline phosphatase (LOC108912756), transcript variant X2, mRNA	Anoplophora glabripennis	78.8	78.8	0.01	8e-09	77.55	1427	XM_023455762.1
PREDICTED: Acyrthosiphon pisum alkaline phosphatase (LOC100160260), transcript variant X4, mRNA	Acyrthosiphon pisum	78.8	78.8	0.02	8e-09	73.98	2553	XM_029488224.1
PREDICTED: Teleopsis dalmanni membrane-bound alkaline phosphatase (LOC119676831), mRNA	Teleopsis dalmanni	78.8	136	0.03	8e-09	76.7	1674	XM_038088089.1
PREDICTED: Anoplophora glabripennis membrane-bound alkaline phosphatase (LOC108912756), transcript variant X1, mRNA	Anoplophora glabripennis	78.8	78.8	0.01	8e-09	77.55	1428	XM_023455761.1
PREDICTED: Aethina tumida alkaline phosphatase (LOC109599554), mRNA	Aethina tumida	78.8	78.8	0.01	8e-09	76.7	1653	XM_020015565.1
PREDICTED: Acyrthosiphon pisum alkaline phosphatase (LOC100160260), transcript variant X3, mRNA	Acyrthosiphon pisum	78.8	78.8	0.02	8e-09	73.98	1894	XM_001943501.5
PREDICTED: Paramisgurnus dabryanus alkaline phosphatase, intestinal, tandem duplicate 2 (alpi.2), mRNA	Paramisgurnus dabryanus	77.9	77.9	0.02	3e-08	74.17	2021	XM_065259387.1
PREDICTED: Achroia grisella membrane-bound alkaline phosphatase-like (LOC131846849), mRNA	Achroia grisella	77.9	77.9	0.02	3e-08	74.17	1829	XM_059196267.1
PREDICTED: Diuraphis noxia membrane-bound alkaline phosphatase-like (LOC107162730), mRNA	Diuraphis noxia	77	77	0.02	3e-08	73.77	1408	XM_015509745.1
PREDICTED: Onthophagus taurus alkaline phosphatase-like (LOC111426194), mRNA	Onthophagus taurus	77	145	0.03	3e-08	73.77	1679	XM_023060593.1
PREDICTED: Anabrus simplex membrane-bound alkaline phosphatase-like (LOC136874579), mRNA	Anabrus simplex	77	77	0.01	3e-08	75.7	1590	XM_068227860.1
PREDICTED: Carassius gibelio intestinal-type alkaline phosphatase-like (LOC127987044), transcript variant X1, mRNA	Carassius gibelio	76.1	76.1	0.02	1e-07	73.95	2847	XM_052589321.1
PREDICTED: Aricia agestis membrane-bound alkaline phosphatase-like (LOC121733095), mRNA	Aricia agestis	76.1	76.1	0.02	1e-07	73.39	1745	XM_042123241.1
PREDICTED: Carassius carassius intestinal-type alkaline phosphatase-like (LOC132159205), transcript variant X2, mRNA	Carassius carassius	76.1	76.1	0.02	1e-07	73.95	1455	XM_059568749.1
PREDICTED: Carassius auratus intestinal-type alkaline phosphatase-like (LOC113039773), mRNA	Carassius auratus	76.1	76.1	0.02	1e-07	73.95	1843	XM_026197861.1
PREDICTED: Carassius gibelio alkaline phosphatase-like (LOC127943058), mRNA	Carassius gibelio	76.1	76.1	0.02	1e-07	73.95	2260	XM_052539174.1
PREDICTED: Megalobrama amblycephala alkaline phosphatase, intestinal, tandem duplicate 2 (alpi.2), mRNA	Megalobrama amblycephala	76.1	76.1	0.02	1e-07	73.95	2122	XM_048169917.1
PREDICTED: Patella vulgata alkaline phosphatase (LOC126827249), mRNA	Patella vulgata	76.1	76.1	0.01	1e-07	76.77	1631	XM_056102542.1
PREDICTED: Misgurnus anguillicaudatus alkaline phosphatase, intestinal, tandem duplicate 2 (alpi.2), mRNA	Misgurnus anguillicaudatus	76.1	76.1	0.02	1e-07	73.95	3332	XM_055217582.1
PREDICTED: Carassius gibelio intestinal-type alkaline phosphatase-like (LOC127987044), transcript variant X2, mRNA	Carassius gibelio	76.1	76.1	0.02	1e-07	73.95	1490	XM_052589322.1
PREDICTED: Chanodichthys erythropterus alkaline phosphatase, intestinal, tandem duplicate 2 (alpi.2), mRNA	Chanodichthys erythropterus	76.1	76.1	0.02	1e-07	73.95	2352	XM_067395833.1
PREDICTED: Myxocyprinus asiaticus alkaline phosphatase, intestinal, tandem duplicate 2 (alpi.2), mRNA	Myxocyprinus asiaticus	76.1	76.1	0.02	1e-07	73.95	2710	XM_051693647.1
PREDICTED: Carassius carassius intestinal-type alkaline phosphatase-like (LOC132159205), transcript variant X1, mRNA	Carassius carassius	76.1	76.1	0.02	1e-07	73.95	1795	XM_059568748.1
PREDICTED: Labeo rohita alkaline phosphatase, intestinal, tandem duplicate 2 (alpi.2), mRNA	Labeo rohita	76.1	76.1	0.02	1e-07	73.95	2252	XM_051095485.1
PREDICTED: Carassius auratus alkaline phosphatase-like (LOC113065182), mRNA	Carassius auratus	76.1	76.1	0.02	1e-07	73.95	2241	XM_026236431.1
PREDICTED: Drosophila busckii alkaline phosphatase (LOC108601852), mRNA	Drosophila busckii	75.2	75.2	0.02	1e-07	75	1786	XM_017989802.1
PREDICTED: Diuraphis noxia membrane-bound alkaline phosphatase-like (LOC107162684), mRNA	Diuraphis noxia	75.2	75.2	0.02	1e-07	71.61	1770	XM_015509695.1
PREDICTED: Lucilia sericata alkaline phosphatase (LOC119601927), mRNA	Lucilia sericata	75.2	75.2	0.01	1e-07	75.47	1855	XM_037953178.1
PREDICTED: Diuraphis noxia membrane-bound alkaline phosphatase-like (LOC107162694), mRNA	Diuraphis noxia	75.2	75.2	0.02	1e-07	71.61	1759	XM_015509707.1
PREDICTED: Metopolophium dirhodum alkaline phosphatase-like (LOC132938069), transcript variant X2, mRNA	Metopolophium dirhodum	74.3	74.3	0.02	3e-07	73.17	2318	XM_061004735.1
PREDICTED: Anoplophora glabripennis membrane-bound alkaline phosphatase-like (LOC111691312), mRNA	Anoplophora glabripennis	74.3	74.3	0.01	3e-07	76.53	1632	XM_023456308.1
PREDICTED: Acyrthosiphon pisum alkaline phosphatase (LOC100160260), transcript variant X2, mRNA	Acyrthosiphon pisum	74.3	74.3	0.02	3e-07	73.17	2089	XM_029488223.1
PREDICTED: Zophobas morio alkaline phosphatase-like (LOC135132528), mRNA	Zophobas morio	74.3	74.3	0.01	3e-07	80.77	1641	XM_064060651.1
PREDICTED: Metopolophium dirhodum alkaline phosphatase-like (LOC132938069), transcript variant X1, mRNA	Metopolophium dirhodum	74.3	74.3	0.02	3e-07	73.17	2573	XM_061004734.1
PREDICTED: Acyrthosiphon pisum alkaline phosphatase (LOC100160260), transcript variant X1, mRNA	Acyrthosiphon pisum	74.3	74.3	0.02	3e-07	73.17	2161	XM_001943224.5
PREDICTED: Onthophagus taurus alkaline phosphatase-like (LOC111426197), mRNA	Onthophagus taurus	74.3	74.3	0.01	3e-07	76.92	1965	XM_023060601.1
PREDICTED: Ctenocephalides felis membrane-bound alkaline phosphatase-like (LOC113370715), mRNA	Ctenocephalides felis	73.4	73.4	0.01	3e-07	76	1542	XM_026611413.1
PREDICTED: Calliphora vicina Alkaline phosphatase 9 (Alp9), mRNA	Calliphora vicina	73.4	73.4	0.02	3e-07	73.33	1587	XM_065506077.1
PREDICTED: Diorhabda sublineata uncharacterized LOC130450287 (LOC130450287), mRNA	Diorhabda sublineata	73.4	73.4	0.01	3e-07	77.78	2878	XM_056788613.1
PREDICTED: Stomoxys calcitrans alkaline phosphatase (LOC106094886), mRNA	Stomoxys calcitrans	73.4	73.4	0.01	3e-07	81.33	1545	XM_013262121.2
PREDICTED: Ctenocephalides felis membrane-bound alkaline phosphatase-like (LOC113370705), mRNA	Ctenocephalides felis	73.4	73.4	0.01	3e-07	76	1179	XM_026611402.1
PREDICTED: Agrilus planipennis alkaline phosphatase-like (LOC108738355), mRNA	Agrilus planipennis	72.5	136	0.03	1e-06	79.27	1861	XM_018471751.2
PREDICTED: Leptidea sinapis membrane-bound alkaline phosphatase-like (LOC126979627), transcript variant X1, mRNA	Leptidea sinapis	72.5	72.5	0.01	1e-06	76.42	1789	XM_050829063.1
PREDICTED: Leptidea sinapis membrane-bound alkaline phosphatase-like (LOC126979627), transcript variant X2, mRNA	Leptidea sinapis	72.5	72.5	0.01	1e-06	76.42	1813	XM_050829064.1
PREDICTED: Xyrauchen texanus intestinal-type alkaline phosphatase-like (LOC127640958), mRNA	Xyrauchen texanus	71.6	71.6	0.02	1e-06	73.11	1524	XM_052123699.1
Cyprinodon tularosa intestinal-type alkaline phosphatase (alpi.2), mRNA	Cyprinodon tularosa	71.6	71.6	0.02	1e-06	73.11	1894	XM_038291692.1
PREDICTED: Triplophysa dalaica alkaline phosphatase, intestinal, tandem duplicate 2 (alpi.2), mRNA	Triplophysa dalaica	71.6	71.6	0.02	1e-06	73.11	1569	XM_056758223.1
PREDICTED: Ctenocephalides felis alkaline phosphatase-like (LOC113364318), mRNA	Ctenocephalides felis	71.6	71.6	0.01	1e-06	75.76	1794	XM_026606806.1
PREDICTED: Scaptodrosophila lebanonensis alkaline phosphatase (LOC115622466), mRNA	Scaptodrosophila lebanonensis	71.6	71.6	0.02	1e-06	73.98	1675	XM_030516409.1
PREDICTED: Ochlerotatus camptorhynchus membrane-bound alkaline phosphatase-like (LOC135717474), mRNA	Ochlerotatus camptorhynchus	71.6	71.6	0.01	1e-06	75	1834	XM_065239565.1
Misgurnus anguillicaudatus alkaline phosphatase (AKP) mRNA, partial cds	Misgurnus anguillicaudatus	71.6	71.6	0.02	1e-06	73.11	1557	MW315957.1
PREDICTED: Lucilia sericata alkaline phosphatase (LOC119607224), mRNA	Lucilia sericata	70.7	70.7	0.01	4e-06	83.33	1691	XM_037961057.1
PREDICTED: Eurosta solidaginis Alkaline phosphatase 6 (Alp6), mRNA	Eurosta solidaginis	70.7	70.7	0.01	4e-06	77.89	1774	XM_067778180.1
PREDICTED: Polypterus senegalus intestinal-type alkaline phosphatase-like (LOC120537410), mRNA	Polypterus senegalus	70.7	70.7	0.01	4e-06	80.26	2839	XM_039766333.1
PREDICTED: Lucilia cuprina alkaline phosphatase (LOC111686159), mRNA	Lucilia cuprina	70.7	70.7	0.01	4e-06	74.53	1850	XM_023448472.2
PREDICTED: Pseudorasbora parva alkaline phosphatase, intestinal, tandem duplicate 2 (alpi.2), mRNA	Pseudorasbora parva	70.7	70.7	0.02	4e-06	74.17	1566	XM_067416399.1
Caloramator sp. mosi_1 chromosome, complete genome	Caloramator sp. mosi_1	69.8	69.8	0.01	4e-06	74.77	2732122	CP117677.1
PREDICTED: Anoplophora glabripennis membrane-bound alkaline phosphatase-like (LOC108907122), mRNA	Anoplophora glabripennis	69.8	69.8	0.01	4e-06	75.51	1666	XM_018710653.2
PREDICTED: Drosophila sulfurigaster albostrigata membrane-bound alkaline phosphatase (LOC133838366), mRNA	Drosophila sulfurigaster albostrigata	69.8	69.8	0.02	4e-06	73.85	2459	XM_062269439.1
PREDICTED: Dalotia coriaria membrane-bound alkaline phosphatase-like (LOC135791553), mRNA	Dalotia coriaria	69.8	69.8	0.02	4e-06	72.36	1577	XM_065301988.1
PREDICTED: Musca vetustissima membrane-bound alkaline phosphatase-like (LOC133330255), partial mRNA	Musca vetustissima	69.8	69.8	0	4e-06	91.67	1017	XM_061538714.1
PREDICTED: Cydia pomonella membrane-bound alkaline phosphatase-like (LOC133524449), mRNA	Cydia pomonella	69.8	69.8	0.02	4e-06	72.36	3840	XM_061860489.1
PREDICTED: Uranotaenia lowii alkaline phosphatase, tissue-nonspecific isozyme-like (LOC129740560), mRNA	Uranotaenia lowii	69.8	69.8	0.01	4e-06	79.49	1767	XM_055732266.1
PREDICTED: Leptidea sinapis membrane-bound alkaline phosphatase-like (LOC126979622), mRNA	Leptidea sinapis	69.8	69.8	0.02	4e-06	71.88	3470	XM_050829054.1
PREDICTED: Cephus cinctus membrane-bound alkaline phosphatase-like (LOC112493610), transcript variant X1, mRNA	Cephus cinctus	68.9	68.9	0.01	1e-05	78.75	1838	XM_025085363.1
PREDICTED: Lucilia cuprina membrane-bound alkaline phosphatase-like (LOC111675246), mRNA	Lucilia cuprina	68.9	68.9	0.01	1e-05	78.75	1768	XM_023435976.2
PREDICTED: Cephus cinctus membrane-bound alkaline phosphatase-like (LOC112493610), transcript variant X2, mRNA	Cephus cinctus	68.9	68.9	0.01	1e-05	78.75	1712	XM_025085364.1
PREDICTED: Erpetoichthys calabaricus intestinal-type alkaline phosphatase-like (LOC114646730), mRNA	Erpetoichthys calabaricus	68.9	68.9	0.01	1e-05	80	2812	XM_028795048.2
PREDICTED: Anthonomus grandis grandis membrane-bound alkaline phosphatase-like (LOC126738776), mRNA	Anthonomus grandis grandis	68.9	68.9	0.02	1e-05	72.5	1673	XM_050444223.1
PREDICTED: Diorhabda carinulata uncharacterized LOC130900250 (LOC130900250), mRNA	Diorhabda carinulata	68.9	68.9	0.01	1e-05	76.67	2882	XM_057810755.1
PREDICTED: Stomoxys calcitrans membrane-bound alkaline phosphatase (LOC106088018), mRNA	Stomoxys calcitrans	68.9	68.9	0.01	1e-05	77.66	1654	XM_013253297.2
PREDICTED: Uranotaenia lowii alkaline phosphatase, tissue-nonspecific isozyme-like (LOC129740559), mRNA	Uranotaenia lowii	68.9	68.9	0.01	1e-05	81.01	1804	XM_055732265.1
PREDICTED: Planococcus citri alkaline phosphatase-like (LOC135837428), transcript variant X1, mRNA	Planococcus citri	68	68	0.01	1e-05	77.01	1818	XM_065352693.1
PREDICTED: Planococcus citri alkaline phosphatase-like (LOC135837428), transcript variant X2, mRNA	Planococcus citri	68	68	0.01	1e-05	77.01	1722	XM_065352694.1
PREDICTED: Lutzomyia longipalpis alkaline phosphatase-like (LOC129789646), mRNA	Lutzomyia longipalpis	68	128	0.03	1e-05	75.26	1691	XM_055826635.1
PREDICTED: Phlebotomus papatasi alkaline phosphatase-like (LOC129799040), mRNA	Phlebotomus papatasi	67.1	67.1	0.02	5e-05	72.81	2022	XM_055842640.1
PREDICTED: Melanotaenia boesemani alkaline phosphatase, biomineralization associated (alpl), transcript variant X2, mRNA	Melanotaenia boesemani	67.1	67.1	0.02	5e-05	72.27	3177	XM_041981132.1
PREDICTED: Melanotaenia boesemani alkaline phosphatase, biomineralization associated (alpl), transcript variant X1, mRNA	Melanotaenia boesemani	67.1	67.1	0.02	5e-05	72.27	3123	XM_041981131.1
PREDICTED: Lucilia cuprina membrane-bound alkaline phosphatase (LOC111677358), mRNA	Lucilia cuprina	67.1	128	0.02	5e-05	84.75	1776	XM_023438459.2
PREDICTED: Hemiscyllium ocellatum intestinal-type alkaline phosphatase 1-like (LOC132821740), mRNA	Hemiscyllium ocellatum	67.1	67.1	0.01	5e-05	84.75	1664	XM_060834450.1
PREDICTED: Pieris napi membrane-bound alkaline phosphatase-like (LOC125049207), mRNA	Pieris napi	67.1	67.1	0.01	5e-05	74.04	1829	XM_047648356.1

## Sheet: blastn results NODE_6426_folE
Description	Scientific Name	Max Score	Total Score	Query Cover	E value	Per. ident	Acc. Len	Accession
PREDICTED: Microplitis demolitor GTP cyclohydrolase 1 (LOC106693479), transcript variant X1, mRNA	Microplitis demolitor	217	415	0.12	8e-51	85.26	1344	XM_014441302.2
PREDICTED: Microplitis demolitor GTP cyclohydrolase 1 (LOC106693479), transcript variant X2, mRNA	Microplitis demolitor	217	415	0.12	8e-51	85.26	1010	XM_014441303.2
PREDICTED: Microplitis mediator GTP cyclohydrolase 1 (LOC130666337), transcript variant X2, mRNA	Microplitis mediator	208	415	0.12	4e-48	84.21	2606	XM_057467211.1
PREDICTED: Microplitis mediator GTP cyclohydrolase 1 (LOC130666337), transcript variant X1, mRNA	Microplitis mediator	208	415	0.12	4e-48	84.21	3058	XM_057467210.1
PREDICTED: Chelonus insularis saccharopine dehydrogenase-like oxidoreductase (LOC118065505), mRNA	Chelonus insularis	205	405	0.12	5e-47	81.73	2183	XM_035080826.1
PREDICTED: Aphidius gifuensis GTP cyclohydrolase 1 (LOC122851671), transcript variant X1, mRNA	Aphidius gifuensis	204	400	0.12	2e-46	82.5	1516	XM_044151036.1
PREDICTED: Aphidius gifuensis GTP cyclohydrolase 1 (LOC122851671), transcript variant X2, mRNA	Aphidius gifuensis	204	400	0.12	2e-46	82.5	1434	XM_044151037.1
PREDICTED: Aphidius gifuensis GTP cyclohydrolase 1 (LOC122851671), transcript variant X3, mRNA	Aphidius gifuensis	204	400	0.12	2e-46	82.5	1139	XM_044151038.1
PREDICTED: Cotesia glomerata GTP cyclohydrolase 1 (LOC123260092), transcript variant X1, mRNA	Cotesia glomerata	203	273	0.08	2e-46	83.33	1904	XM_044721030.1
PREDICTED: Cotesia glomerata GTP cyclohydrolase 1 (LOC123260092), transcript variant X2, mRNA	Cotesia glomerata	203	273	0.08	2e-46	83.33	1573	XM_044721031.1
PREDICTED: Zeugodacus cucurbitae GTP cyclohydrolase 1-like (LOC105220620), transcript variant X3, mRNA	Zeugodacus cucurbitae	193	297	0.08	3e-43	83.15	1288	XM_054234453.1
PREDICTED: Zeugodacus cucurbitae GTP cyclohydrolase 1-like (LOC105220620), transcript variant X2, mRNA	Zeugodacus cucurbitae	193	297	0.08	3e-43	83.15	1338	XM_054234452.1
PREDICTED: Zeugodacus cucurbitae GTP cyclohydrolase 1-like (LOC105220620), transcript variant X1, mRNA	Zeugodacus cucurbitae	193	297	0.08	3e-43	83.15	1945	XM_054234451.1
Pediculus humanus corporis GTP cyclohydrolase I, putative (Phum_PHUM249410), partial mRNA	Pediculus humanus corporis	188	408	0.11	4e-42	82.01	771	XM_002426320.1
PREDICTED: Bactrocera oleae GTP cyclohydrolase 1 (LOC106618304), transcript variant X1, mRNA	Bactrocera oleae	188	279	0.08	4e-42	82.61	3836	XM_014235995.2
PREDICTED: Bactrocera oleae GTP cyclohydrolase 1 (LOC106618304), transcript variant X2, mRNA	Bactrocera oleae	188	279	0.08	4e-42	82.61	4053	XM_036375751.1
PREDICTED: Bactrocera neohumeralis GTP cyclohydrolase 1 (LOC126756252), transcript variant X2, mRNA	Bactrocera neohumeralis	184	279	0.08	2e-40	82.07	2803	XM_050469192.1
PREDICTED: Bactrocera neohumeralis GTP cyclohydrolase 1 (LOC126756252), transcript variant X5, mRNA	Bactrocera neohumeralis	184	279	0.08	2e-40	82.07	2852	XM_050469196.1
PREDICTED: Bactrocera tryoni GTP cyclohydrolase 1 (LOC120770849), transcript variant X3, mRNA	Bactrocera tryoni	184	279	0.08	2e-40	82.07	2053	XM_040098453.1
PREDICTED: Bactrocera neohumeralis GTP cyclohydrolase 1 (LOC126756252), transcript variant X3, mRNA	Bactrocera neohumeralis	184	279	0.08	2e-40	82.07	2681	XM_050469193.1
PREDICTED: Bactrocera neohumeralis GTP cyclohydrolase 1 (LOC126756252), transcript variant X4, mRNA	Bactrocera neohumeralis	184	279	0.08	2e-40	82.07	2808	XM_050469195.1
PREDICTED: Bactrocera tryoni GTP cyclohydrolase 1 (LOC120770849), transcript variant X2, mRNA	Bactrocera tryoni	184	279	0.08	2e-40	82.07	1926	XM_040098452.1
PREDICTED: Bactrocera neohumeralis GTP cyclohydrolase 1 (LOC126756252), transcript variant X1, mRNA	Bactrocera neohumeralis	184	279	0.08	2e-40	82.07	2912	XM_050469191.1
PREDICTED: Bactrocera tryoni GTP cyclohydrolase 1 (LOC120770849), transcript variant X1, mRNA	Bactrocera tryoni	184	279	0.08	2e-40	82.07	1895	XM_040098451.1
PREDICTED: Cephus cinctus GTP cyclohydrolase 1 (LOC107269833), transcript variant X3, mRNA	Cephus cinctus	182	352	0.11	6e-40	81.38	3571	XM_015744118.2
PREDICTED: Cephus cinctus GTP cyclohydrolase 1 (LOC107269833), transcript variant X1, mRNA	Cephus cinctus	182	352	0.11	6e-40	81.38	3430	XM_015744116.2
PREDICTED: Episyrphus balteatus GTP cyclohydrolase 1 (LOC129906900), transcript variant X1, mRNA	Episyrphus balteatus	182	284	0.09	6e-40	83.24	4284	XM_055982897.1
PREDICTED: Cephus cinctus GTP cyclohydrolase 1 (LOC107269833), transcript variant X4, mRNA	Cephus cinctus	182	352	0.11	6e-40	81.38	3169	XM_015744119.2
PREDICTED: Cephus cinctus GTP cyclohydrolase 1 (LOC107269833), transcript variant X5, mRNA	Cephus cinctus	182	352	0.11	6e-40	81.38	3201	XM_015744120.2
PREDICTED: Episyrphus balteatus GTP cyclohydrolase 1 (LOC129906900), transcript variant X2, misc_RNA	Episyrphus balteatus	182	284	0.09	6e-40	83.24	1459	XR_008770867.1
PREDICTED: Cephus cinctus GTP cyclohydrolase 1 (LOC107269833), transcript variant X2, mRNA	Cephus cinctus	182	352	0.11	6e-40	81.38	3406	XM_015744117.2
PREDICTED: Onthophagus taurus GTP cyclohydrolase 1-like (LOC111414554), mRNA	Onthophagus taurus	181	314	0.09	6e-40	82.86	1139	XM_023045928.1
PREDICTED: Ceratosolen solmsi marchali GTP cyclohydrolase 1 (LOC105366340), transcript variant X4, mRNA	Ceratosolen solmsi marchali	180	244	0.07	2e-39	81.87	1144	XM_011504753.1
PREDICTED: Ceratosolen solmsi marchali GTP cyclohydrolase 1 (LOC105366340), transcript variant X3, mRNA	Ceratosolen solmsi marchali	180	244	0.07	2e-39	81.87	1112	XM_011504752.1
PREDICTED: Ceratosolen solmsi marchali GTP cyclohydrolase 1 (LOC105366340), transcript variant X2, mRNA	Ceratosolen solmsi marchali	180	244	0.07	2e-39	81.87	1180	XM_011504751.1
PREDICTED: Ceratosolen solmsi marchali GTP cyclohydrolase 1 (LOC105366340), transcript variant X1, mRNA	Ceratosolen solmsi marchali	180	244	0.07	2e-39	81.87	1366	XM_011504750.1
PREDICTED: Artemia franciscana GTP cyclohydrolase 1-like (LOC136032166), transcript variant X4, mRNA	Artemia franciscana	178	258	0.09	7e-39	79.8	998	XM_065712382.1
PREDICTED: Artemia franciscana GTP cyclohydrolase 1-like (LOC136032166), transcript variant X1, mRNA	Artemia franciscana	178	258	0.09	7e-39	79.8	1007	XM_065712357.1
PREDICTED: Artemia franciscana GTP cyclohydrolase 1-like (LOC136032166), transcript variant X7, mRNA	Artemia franciscana	178	258	0.09	7e-39	79.8	1003	XM_065712407.1
PREDICTED: Artemia franciscana GTP cyclohydrolase 1-like (LOC136032166), transcript variant X2, mRNA	Artemia franciscana	178	258	0.09	7e-39	79.8	967	XM_065712365.1
PREDICTED: Artemia franciscana GTP cyclohydrolase 1-like (LOC136032166), transcript variant X3, mRNA	Artemia franciscana	178	258	0.09	7e-39	79.8	908	XM_065712373.1
PREDICTED: Artemia franciscana GTP cyclohydrolase 1-like (LOC136032166), transcript variant X6, mRNA	Artemia franciscana	178	258	0.09	7e-39	79.8	998	XM_065712400.1
PREDICTED: Artemia franciscana GTP cyclohydrolase 1-like (LOC136032166), transcript variant X5, mRNA	Artemia franciscana	178	258	0.09	7e-39	79.8	991	XM_065712390.1
PREDICTED: Polistes dominula GTP cyclohydrolase 1 (LOC107072540), transcript variant X1, mRNA	Polistes dominula	177	275	0.08	2e-38	80.53	1651	XM_015332558.1
PREDICTED: Culicoides brevitarsis GTP cyclohydrolase 1 (LOC134831431), mRNA	Culicoides brevitarsis	177	342	0.11	2e-38	81.08	1709	XM_063845158.1
PREDICTED: Polistes dominula GTP cyclohydrolase 1 (LOC107072540), transcript variant X3, mRNA	Polistes dominula	177	275	0.08	2e-38	80.53	1429	XM_015332578.1
PREDICTED: Polistes dominula GTP cyclohydrolase 1 (LOC107072540), transcript variant X2, mRNA	Polistes dominula	177	275	0.08	2e-38	80.53	2262	XM_015332569.1
PREDICTED: Diachasma alloeum GTP cyclohydrolase 1 (LOC107040439), transcript variant X2, mRNA	Diachasma alloeum	177	177	0.05	2e-38	80.53	1646	XM_015260528.1
PREDICTED: Diachasma alloeum GTP cyclohydrolase 1 (LOC107040439), transcript variant X1, mRNA	Diachasma alloeum	177	177	0.05	2e-38	80.53	1820	XM_015260527.1
PREDICTED: Contarinia nasturtii GTP cyclohydrolase 1-like (LOC116343896), transcript variant X2, mRNA	Contarinia nasturtii	176	275	0.08	2e-38	81.32	1589	XM_031772216.1
PREDICTED: Bactrocera dorsalis GTP cyclohydrolase 1 (LOC105228657), transcript variant X1, mRNA	Bactrocera dorsalis	175	270	0.08	8e-38	80.98	2270	XM_049453332.1
PREDICTED: Bactrocera dorsalis GTP cyclohydrolase 1 (LOC105228657), transcript variant X2, mRNA	Bactrocera dorsalis	175	270	0.08	8e-38	80.98	2240	XM_049453333.1
PREDICTED: Colletes gigas GTP cyclohydrolase 1 (LOC122398048), transcript variant X3, mRNA	Colletes gigas	175	273	0.09	8e-38	79.4	4993	XM_043397652.1
PREDICTED: Colletes gigas GTP cyclohydrolase 1 (LOC122398048), transcript variant X5, mRNA	Colletes gigas	175	175	0.05	8e-38	79.4	2908	XM_043397654.1
PREDICTED: Colletes gigas GTP cyclohydrolase 1 (LOC122398048), transcript variant X2, mRNA	Colletes gigas	175	273	0.09	8e-38	79.4	4790	XM_043397651.1
PREDICTED: Bactrocera latifrons GTP cyclohydrolase 1 (LOC108969682), transcript variant X1, mRNA	Bactrocera latifrons	175	270	0.08	8e-38	80.98	2036	XM_018934563.1
PREDICTED: Teleopsis dalmanni GTP cyclohydrolase 1 (LOC119684527), transcript variant X1, mRNA	Teleopsis dalmanni	175	333	0.11	8e-38	80.98	1354	XM_038098588.1
PREDICTED: Teleopsis dalmanni GTP cyclohydrolase 1 (LOC119684527), transcript variant X2, mRNA	Teleopsis dalmanni	175	333	0.11	8e-38	80.98	1122	XM_038098589.1
PREDICTED: Anopheles marshallii GTP cyclohydrolase 1 (LOC128715393), mRNA	Anopheles marshallii	175	315	0.1	8e-38	82.84	1089	XM_053810286.1
PREDICTED: Colletes gigas GTP cyclohydrolase 1 (LOC122398048), transcript variant X1, mRNA	Colletes gigas	175	273	0.09	8e-38	79.4	5362	XM_043397650.1
PREDICTED: Colletes gigas GTP cyclohydrolase 1 (LOC122398048), transcript variant X4, mRNA	Colletes gigas	175	273	0.09	8e-38	79.4	5024	XM_043397653.1
PREDICTED: Bactrocera latifrons GTP cyclohydrolase 1 (LOC108969682), transcript variant X2, mRNA	Bactrocera latifrons	175	270	0.08	8e-38	80.98	2223	XM_018934564.1
PREDICTED: Bactrocera dorsalis GTP cyclohydrolase 1 (LOC105228657), transcript variant X3, mRNA	Bactrocera dorsalis	175	270	0.08	8e-38	80.98	2711	XM_011208552.3
PREDICTED: Colletes gigas GTP cyclohydrolase 1 (LOC122398048), transcript variant X6, mRNA	Colletes gigas	175	273	0.09	8e-38	79.4	3278	XM_043397655.1
Lottia gigantea hypothetical protein partial mRNA	Lottia gigantea	174	273	0.09	8e-38	80	696	XM_009056781.1
PREDICTED: Drosophila guanche GTP cyclohydrolase 1 (LOC117586631), transcript variant X1, mRNA	Drosophila guanche	173	232	0.07	3e-37	80.87	1295	XM_034276893.1
PREDICTED: Anopheles stephensi GTP cyclohydrolase 1-like (LOC118516337), transcript variant X2, mRNA	Anopheles stephensi	173	258	0.08	3e-37	82.08	1967	XM_036062147.1
PREDICTED: Anopheles moucheti GTP cyclohydrolase 1 (LOC128305897), transcript variant X1, mRNA	Anopheles moucheti	173	252	0.08	3e-37	80.87	2444	XM_053043526.1
PREDICTED: Drosophila mojavensis GTP cyclohydrolase 1 (LOC6580181), transcript variant X3, mRNA	Drosophila mojavensis	173	173	0.05	3e-37	80.87	1247	XM_002006005.4
PREDICTED: Drosophila guanche GTP cyclohydrolase 1 (LOC117586631), transcript variant X3, mRNA	Drosophila guanche	173	232	0.07	3e-37	80.87	1150	XM_034277060.1
PREDICTED: Anopheles stephensi GTP cyclohydrolase 1-like (LOC118509601), transcript variant X1, mRNA	Anopheles stephensi	173	258	0.08	3e-37	82.08	2000	XM_036050393.1
PREDICTED: Anopheles moucheti GTP cyclohydrolase 1 (LOC128305897), transcript variant X2, mRNA	Anopheles moucheti	173	252	0.08	3e-37	80.87	2351	XM_053043527.1
PREDICTED: Drosophila mojavensis GTP cyclohydrolase 1 (LOC6580181), transcript variant X1, mRNA	Drosophila mojavensis	173	173	0.05	3e-37	80.87	1282	XM_015164133.3
PREDICTED: Anopheles stephensi GTP cyclohydrolase 1-like (LOC118516337), transcript variant X3, mRNA	Anopheles stephensi	173	258	0.08	3e-37	82.08	1784	XM_036062148.1
PREDICTED: Anopheles stephensi GTP cyclohydrolase 1-like (LOC118509601), transcript variant X3, mRNA	Anopheles stephensi	173	258	0.08	3e-37	82.08	1786	XM_036050396.1
PREDICTED: Drosophila mojavensis GTP cyclohydrolase 1 (LOC6580181), transcript variant X2, mRNA	Drosophila mojavensis	173	173	0.05	3e-37	80.87	1231	XM_015164134.3
PREDICTED: Anopheles moucheti GTP cyclohydrolase 1 (LOC128305897), transcript variant X3, mRNA	Anopheles moucheti	173	252	0.08	3e-37	80.87	2239	XM_053043528.1
PREDICTED: Anopheles stephensi GTP cyclohydrolase 1-like (LOC118509601), transcript variant X2, mRNA	Anopheles stephensi	173	258	0.08	3e-37	82.08	1869	XM_036050395.1
PREDICTED: Drosophila guanche GTP cyclohydrolase 1 (LOC117586631), transcript variant X2, mRNA	Drosophila guanche	173	232	0.07	3e-37	80.87	1248	XM_034276976.1
PREDICTED: Anopheles stephensi GTP cyclohydrolase 1-like (LOC118516337), transcript variant X1, mRNA	Anopheles stephensi	173	258	0.08	3e-37	82.08	1970	XM_036062146.1
PREDICTED: Drosophila mojavensis GTP cyclohydrolase 1 (LOC6580181), transcript variant X4, mRNA	Drosophila mojavensis	172	172	0.05	3e-37	81.11	899	XM_044010755.1
PREDICTED: Teleopsis dalmanni GTP cyclohydrolase 1-like (LOC119685528), mRNA	Teleopsis dalmanni	172	246	0.07	3e-37	81.11	329	XM_038099830.1
PREDICTED: Diorhabda carinulata GTP cyclohydrolase 1 (LOC130902493), mRNA	Diorhabda carinulata	171	286	0.09	1e-36	80.77	2695	XM_057814683.1
PREDICTED: Sitodiplosis mosellana GTP cyclohydrolase 1 (LOC129571355), mRNA	Sitodiplosis mosellana	171	287	0.08	1e-36	80.77	1701	XM_055451148.1
PREDICTED: Contarinia nasturtii GTP cyclohydrolase 1-like (LOC116342398), mRNA	Contarinia nasturtii	171	271	0.08	1e-36	80.77	1484	XM_031769997.1
PREDICTED: Teleopsis dalmanni GTP cyclohydrolase 1 (LOC119681529), mRNA	Teleopsis dalmanni	171	330	0.11	1e-36	81.36	763	XM_038094751.1
PREDICTED: Anopheles funestus GTP cyclohydrolase 1 (LOC125771993), transcript variant X1, mRNA	Anopheles funestus	170	313	0.1	1e-36	82.25	2751	XM_049443264.1
PREDICTED: Venturia canescens GTP cyclohydrolase punch (Pu), transcript variant X1, mRNA	Venturia canescens	170	247	0.07	1e-36	81.01	2636	XM_043426779.1
PREDICTED: Drosophila ananassae GTP cyclohydrolase 1 (LOC6494800), transcript variant X2, mRNA	Drosophila ananassae	170	280	0.08	1e-36	78.89	1780	XM_014907503.3
PREDICTED: Anopheles funestus GTP cyclohydrolase 1 (LOC125771993), transcript variant X2, mRNA	Anopheles funestus	170	313	0.1	1e-36	82.25	2631	XM_049443265.1
PREDICTED: Anopheles funestus GTP cyclohydrolase 1 (LOC125771993), transcript variant X3, mRNA	Anopheles funestus	170	313	0.1	1e-36	82.25	2373	XM_049443266.1
PREDICTED: Venturia canescens GTP cyclohydrolase punch (Pu), transcript variant X2, mRNA	Venturia canescens	170	247	0.07	1e-36	81.01	2316	XM_043426780.1
PREDICTED: Drosophila ananassae GTP cyclohydrolase 1 (LOC6494800), transcript variant X3, mRNA	Drosophila ananassae	170	280	0.08	1e-36	78.89	1700	XM_001959605.4
PREDICTED: Drosophila ananassae GTP cyclohydrolase 1 (LOC6494800), transcript variant X1, mRNA	Drosophila ananassae	170	280	0.08	1e-36	78.89	1828	XM_014907502.3
PREDICTED: Anopheles albimanus GTP cyclohydrolase 1-like (LOC118464206), transcript variant X2, mRNA	Anopheles albimanus	169	169	0.05	4e-36	81.25	2307	XM_035931377.1
PREDICTED: Temnothorax curvispinosus uncharacterized LOC112467472 (LOC112467472), partial mRNA	Temnothorax curvispinosus	169	268	0.08	4e-36	80.11	3788	XM_025036110.1
PREDICTED: Anopheles albimanus GTP cyclohydrolase 1-like (LOC118464206), transcript variant X1, mRNA	Anopheles albimanus	169	169	0.05	4e-36	81.25	2614	XM_035931376.1
PREDICTED: Drosophila subobscura GTP cyclohydrolase 1 (LOC117891779), transcript variant X3, mRNA	Drosophila subobscura	168	232	0.07	4e-36	80.33	1308	XM_034797447.1
PREDICTED: Drosophila subobscura GTP cyclohydrolase 1 (LOC117891779), transcript variant X1, mRNA	Drosophila subobscura	168	232	0.07	4e-36	80.33	1440	XM_034797445.1
PREDICTED: Drosophila subobscura GTP cyclohydrolase 1 (LOC117891779), transcript variant X2, mRNA	Drosophila subobscura	168	232	0.07	4e-36	80.33	1392	XM_034797446.1

## Sheet: blastn results NODE_2563_folE
Description	Scientific Name	Max Score	Total Score	Query Cover	E value	Per. ident	Acc. Len	Accession
PREDICTED: Cydia pomonella GTP cyclohydrolase 1 (LOC133531094), transcript variant X2, mRNA	Cydia pomonella	174	174	0.03	2e-37	78.2	2412	XM_061869197.1
PREDICTED: Cydia pomonella GTP cyclohydrolase 1 (LOC133531094), transcript variant X3, mRNA	Cydia pomonella	174	174	0.03	2e-37	78.2	2305	XM_061869198.1
PREDICTED: Cydia pomonella GTP cyclohydrolase 1 (LOC133531094), transcript variant X1, mRNA	Cydia pomonella	174	174	0.03	2e-37	78.2	2407	XM_061869196.1
PREDICTED: Cydia amplana GTP cyclohydrolase 1 (LOC134658830), transcript variant X2, mRNA	Cydia amplana	169	169	0.03	7e-36	77.73	1076	XM_063514496.1
PREDICTED: Cydia amplana GTP cyclohydrolase 1 (LOC134658830), transcript variant X1, mRNA	Cydia amplana	169	169	0.03	7e-36	77.73	1058	XM_063514495.1
PREDICTED: Cydia amplana GTP cyclohydrolase 1 (LOC134658830), transcript variant X3, mRNA	Cydia amplana	169	169	0.03	7e-36	77.73	794	XM_063514497.1
PREDICTED: Musca vetustissima GTP cyclohydrolase 1 (LOC133335600), transcript variant X1, mRNA	Musca vetustissima	164	164	0.03	3e-34	77	1021	XM_061543906.1
PREDICTED: Ceratina calcarata saccharopine dehydrogenase-like oxidoreductase (LOC108625187), mRNA	Ceratina calcarata	163	163	0.02	3e-34	77.56	3389	XM_026813731.1
PREDICTED: Cydia fagiglandana GTP cyclohydrolase 1 (LOC134675894), transcript variant X2, mRNA	Cydia fagiglandana	160	160	0.03	4e-33	76.78	2321	XM_063534230.1
PREDICTED: Cydia fagiglandana GTP cyclohydrolase 1 (LOC134675894), transcript variant X1, mRNA	Cydia fagiglandana	160	160	0.03	4e-33	76.78	2392	XM_063534229.1
PREDICTED: Musca vetustissima GTP cyclohydrolase 1 (LOC133335600), transcript variant X2, mRNA	Musca vetustissima	160	160	0.03	4e-33	76.78	841	XM_061543907.1
PREDICTED: Cydia strobilella GTP cyclohydrolase 1 (LOC134751839), transcript variant X1, mRNA	Cydia strobilella	156	156	0.03	5e-32	76.3	2447	XM_063687339.1
PREDICTED: Papilio polytes GTP cyclohydrolase 1 (LOC106099802), mRNA	Papilio polytes	156	156	0.03	5e-32	76.3	1173	XM_013278470.1
PREDICTED: Pieris rapae GTP cyclohydrolase 1 (LOC111003706), transcript variant X2, mRNA	Pieris rapae	156	156	0.03	5e-32	76.3	1605	XM_022274362.2
PREDICTED: Leptidea sinapis GTP cyclohydrolase 1 (LOC126972884), transcript variant X2, mRNA	Leptidea sinapis	156	156	0.03	5e-32	76.3	2547	XM_050820006.1
PREDICTED: Cydia splendana GTP cyclohydrolase 1 (LOC134801841), transcript variant X2, mRNA	Cydia splendana	156	156	0.03	5e-32	76.3	1032	XM_063774477.1
PREDICTED: Cydia strobilella GTP cyclohydrolase 1 (LOC134751839), transcript variant X2, mRNA	Cydia strobilella	156	156	0.03	5e-32	76.3	2464	XM_063687340.1
PREDICTED: Nymphalis io GTP cyclohydrolase 1 (LOC126778548), transcript variant X1, mRNA	Nymphalis io	156	156	0.03	5e-32	76.3	1285	XM_050502213.1
PREDICTED: Pieris rapae GTP cyclohydrolase 1 (LOC111003706), transcript variant X1, mRNA	Pieris rapae	156	156	0.03	5e-32	76.3	1600	XM_045629578.1
PREDICTED: Cydia strobilella GTP cyclohydrolase 1 (LOC134751839), transcript variant X3, mRNA	Cydia strobilella	156	156	0.03	5e-32	76.3	879	XM_063687341.1
PREDICTED: Colias croceus GTP cyclohydrolase 1 (LOC123703702), transcript variant X2, mRNA	Colias croceus	156	156	0.03	5e-32	76.3	2527	XM_045651790.1
PREDICTED: Colias croceus GTP cyclohydrolase 1 (LOC123703702), transcript variant X1, mRNA	Colias croceus	156	156	0.03	5e-32	76.3	2528	XM_045651789.1
PREDICTED: Leptidea sinapis GTP cyclohydrolase 1 (LOC126972884), transcript variant X3, mRNA	Leptidea sinapis	156	156	0.03	5e-32	76.3	2593	XM_050820007.1
PREDICTED: Cydia strobilella GTP cyclohydrolase 1 (LOC134751839), transcript variant X4, mRNA	Cydia strobilella	156	156	0.03	5e-32	76.3	2316	XM_063687342.1
PREDICTED: Drosophila willistoni GTP cyclohydrolase 1 (LOC6640563), transcript variant X2, mRNA	Drosophila willistoni	156	156	0.02	5e-32	76.7	1551	XM_002063398.4
PREDICTED: Leptidea sinapis GTP cyclohydrolase 1 (LOC126972884), transcript variant X1, mRNA	Leptidea sinapis	156	156	0.03	5e-32	76.3	2536	XM_050820000.1
PREDICTED: Cydia splendana GTP cyclohydrolase 1 (LOC134801841), transcript variant X1, mRNA	Cydia splendana	156	156	0.03	5e-32	76.3	1165	XM_063774476.1
PREDICTED: Leguminivora glycinivorella GTP cyclohydrolase 1 (LOC125237008), transcript variant X5, mRNA	Leguminivora glycinivorella	155	155	0.03	2e-31	76.06	898	XM_048143926.1
PREDICTED: Lucilia cuprina GTP cyclohydrolase 1 (LOC111682390), transcript variant X1, mRNA	Lucilia cuprina	155	155	0.03	2e-31	76.06	3148	XM_023444337.2
PREDICTED: Calliphora vicina GTP cyclohydrolase punch (Pu), transcript variant X1, mRNA	Calliphora vicina	155	155	0.03	2e-31	76.06	1096	XM_065513550.1
PREDICTED: Calliphora vicina GTP cyclohydrolase punch (Pu), transcript variant X2, mRNA	Calliphora vicina	155	155	0.03	2e-31	76.06	1428	XM_065513551.1
PREDICTED: Pieris rapae GTP cyclohydrolase 1 (LOC111003706), transcript variant X3, mRNA	Pieris rapae	155	155	0.02	2e-31	76.44	1532	XM_022274364.2
PREDICTED: Leptidea sinapis GTP cyclohydrolase 1 (LOC126972884), transcript variant X4, mRNA	Leptidea sinapis	155	155	0.02	2e-31	76.44	2437	XM_050820011.1
PREDICTED: Nymphalis io GTP cyclohydrolase 1 (LOC126778548), transcript variant X2, mRNA	Nymphalis io	154	154	0.02	2e-31	76.19	1269	XM_050502214.1
PREDICTED: Colias croceus GTP cyclohydrolase 1 (LOC123703702), transcript variant X3, mRNA	Colias croceus	154	154	0.02	2e-31	76.19	2512	XM_045651791.1
PREDICTED: Colias croceus GTP cyclohydrolase 1 (LOC123703702), transcript variant X4, mRNA	Colias croceus	154	154	0.02	2e-31	76.19	2378	XM_045651793.1
PREDICTED: Anastrepha ludens GTP cyclohydrolase 1 (LOC128868822), transcript variant X2, mRNA	Anastrepha ludens	154	154	0.03	2e-31	76.64	3193	XM_054111356.1
PREDICTED: Anastrepha ludens GTP cyclohydrolase 1 (LOC128868822), transcript variant X1, mRNA	Anastrepha ludens	154	154	0.03	2e-31	76.64	3321	XM_054111355.1
PREDICTED: Lucilia cuprina GTP cyclohydrolase 1 (LOC111682390), transcript variant X2, mRNA	Lucilia cuprina	153	153	0.03	6e-31	75.94	3022	XM_023444338.2
PREDICTED: Diuraphis noxia GTP cyclohydrolase 1 (LOC107165909), mRNA	Diuraphis noxia	152	152	0.02	6e-31	76.47	2062	XM_015514345.1
PREDICTED: Vanessa cardui GTP cyclohydrolase 1 (LOC124540746), mRNA	Vanessa cardui	151	151	0.03	2e-30	75.83	1500	XM_047118447.1
PREDICTED: Hermetia illucens GTP cyclohydrolase 1 (LOC119653634), transcript variant X1, mRNA	Hermetia illucens	151	151	0.03	2e-30	75.83	2522	XM_038058412.1
PREDICTED: Drosophila tropicalis GTP cyclohydrolase punch (Pu), transcript variant X1, mRNA	Drosophila tropicalis	151	151	0.02	2e-30	76.21	1671	XM_068288762.1
PREDICTED: Leguminivora glycinivorella GTP cyclohydrolase 1 (LOC125237008), transcript variant X3, mRNA	Leguminivora glycinivorella	151	151	0.03	2e-30	75.83	1184	XM_048143924.1
PREDICTED: Leguminivora glycinivorella GTP cyclohydrolase 1 (LOC125237008), transcript variant X4, mRNA	Leguminivora glycinivorella	151	151	0.03	2e-30	75.83	1174	XM_048143925.1
PREDICTED: Calliphora vicina GTP cyclohydrolase punch (Pu), transcript variant X3, mRNA	Calliphora vicina	151	151	0.03	2e-30	75.83	982	XM_065513552.1
PREDICTED: Leguminivora glycinivorella GTP cyclohydrolase 1 (LOC125237008), transcript variant X1, mRNA	Leguminivora glycinivorella	151	151	0.03	2e-30	75.83	1236	XM_048143922.1
PREDICTED: Leguminivora glycinivorella GTP cyclohydrolase 1 (LOC125237008), transcript variant X2, mRNA	Leguminivora glycinivorella	151	151	0.03	2e-30	75.83	1430	XM_048143923.1
PREDICTED: Anastrepha ludens GTP cyclohydrolase 1 (LOC128868822), transcript variant X3, mRNA	Anastrepha ludens	150	150	0.03	2e-30	76.42	3009	XM_054111357.1
PREDICTED: Lucilia sericata GTP cyclohydrolase 1 (LOC119600091), transcript variant X1, mRNA	Lucilia sericata	150	150	0.03	2e-30	75.59	2125	XM_037950145.1
PREDICTED: Drosophila willistoni GTP cyclohydrolase 1 (LOC6640563), transcript variant X1, mRNA	Drosophila willistoni	150	150	0.02	2e-30	76.35	1556	XM_023174776.2
PREDICTED: Diaphorina citri GTP cyclohydrolase 1 (LOC103507006), transcript variant X1, mRNA	Diaphorina citri	150	150	0.03	2e-30	75.59	1883	XM_017443135.2
PREDICTED: Lutzomyia longipalpis GTP cyclohydrolase 1 (LOC129795068), transcript variant X1, mRNA	Lutzomyia longipalpis	150	150	0.03	2e-30	75.59	1778	XM_055836099.1
PREDICTED: Hermetia illucens GTP cyclohydrolase 1 (LOC119653634), transcript variant X2, mRNA	Hermetia illucens	150	150	0.02	7e-30	75.71	2211	XM_038058413.1
PREDICTED: Prorops nasuta GTP cyclohydrolase punch (Pu), transcript variant X3, mRNA	Prorops nasuta	150	150	0.02	7e-30	76.1	1413	XM_066735513.1
PREDICTED: Prorops nasuta GTP cyclohydrolase punch (Pu), transcript variant X1, mRNA	Prorops nasuta	150	150	0.02	7e-30	76.1	1216	XM_066735511.1
PREDICTED: Anastrepha obliqua GTP cyclohydrolase 1 (LOC129243695), transcript variant X1, mRNA	Anastrepha obliqua	150	150	0.03	7e-30	76.17	2185	XM_054880900.1
PREDICTED: Prorops nasuta GTP cyclohydrolase punch (Pu), transcript variant X2, mRNA	Prorops nasuta	150	150	0.02	7e-30	76.1	1829	XM_066735512.1
PREDICTED: Hermetia illucens GTP cyclohydrolase 1 (LOC119653634), transcript variant X3, mRNA	Hermetia illucens	150	150	0.02	7e-30	75.71	2150	XM_038058414.1
PREDICTED: Melanaphis sacchari GTP cyclohydrolase 1 (LOC112591640), transcript variant X2, mRNA	Melanaphis sacchari	149	149	0.02	7e-30	76.24	1352	XM_025335519.1
PREDICTED: Melanaphis sacchari GTP cyclohydrolase 1 (LOC112591640), transcript variant X1, mRNA	Melanaphis sacchari	149	149	0.02	7e-30	76.24	1365	XM_025335518.1
PREDICTED: Plutella xylostella GTP cyclohydrolase 1 (LOC105390169), transcript variant X2, mRNA	Plutella xylostella	148	148	0.02	2e-29	75.6	2579	XM_038114513.2
PREDICTED: Lutzomyia longipalpis GTP cyclohydrolase 1 (LOC129795068), transcript variant X2, mRNA	Lutzomyia longipalpis	148	148	0.03	2e-29	75.23	1734	XM_055836100.1
PREDICTED: Plutella xylostella GTP cyclohydrolase 1 (LOC105390169), transcript variant X3, mRNA	Plutella xylostella	148	148	0.02	2e-29	75.6	2177	XM_048632298.1
PREDICTED: Drosophila tropicalis GTP cyclohydrolase punch (Pu), transcript variant X2, mRNA	Drosophila tropicalis	148	148	0.02	2e-29	75.98	1623	XM_068288763.1
PREDICTED: Drosophila tropicalis GTP cyclohydrolase punch (Pu), transcript variant X3, mRNA	Drosophila tropicalis	148	148	0.02	2e-29	75.98	1584	XM_068288764.1
PREDICTED: Prorops nasuta GTP cyclohydrolase punch (Pu), transcript variant X4, mRNA	Prorops nasuta	148	148	0.02	2e-29	75.98	1025	XM_066735514.1
PREDICTED: Plutella xylostella GTP cyclohydrolase 1 (LOC105390169), transcript variant X1, mRNA	Plutella xylostella	148	148	0.02	2e-29	75.6	2596	XM_038114512.2
Zerene cesonia GTP cyclohydrolase 1 transcript variant X1 (LOC119836129), mRNA	Zerene cesonia	147	147	0.03	2e-29	75.36	2432	XM_038361385.1
PREDICTED: Vanessa tameamea GTP cyclohydrolase 1 (LOC113392033), transcript variant X1, mRNA	Vanessa tameamea	147	147	0.03	2e-29	75.36	2693	XM_026628239.2
PREDICTED: Lucilia sericata GTP cyclohydrolase 1 (LOC119600091), transcript variant X2, mRNA	Lucilia sericata	147	147	0.03	2e-29	75.36	2067	XM_037950146.1
PREDICTED: Vanessa atalanta GTP cyclohydrolase 1 (LOC125074040), transcript variant X1, mRNA	Vanessa atalanta	147	147	0.03	2e-29	75.36	1201	XM_047685222.1
PREDICTED: Maniola hyperantus GTP cyclohydrolase 1 (LOC117993902), transcript variant X2, mRNA	Maniola hyperantus	147	147	0.03	2e-29	75.36	811	XM_034981779.1
PREDICTED: Danaus plexippus GTP cyclohydrolase 1 (LOC116775683), transcript variant X3, mRNA	Danaus plexippus	147	147	0.03	2e-29	75.36	1778	XM_032668633.2
PREDICTED: Vanessa atalanta GTP cyclohydrolase 1 (LOC125074040), transcript variant X2, mRNA	Vanessa atalanta	147	147	0.03	2e-29	75.36	1216	XM_047685223.1
PREDICTED: Ostrinia nubilalis GTP cyclohydrolase 1 (LOC135084676), transcript variant X1, mRNA	Ostrinia nubilalis	147	147	0.03	2e-29	75.36	2510	XM_063979449.1
PREDICTED: Belonocnema kinseyi GTP cyclohydrolase 1 (LOC117168795), mRNA	Belonocnema kinseyi	147	147	0.03	2e-29	75	3308	XM_033354610.1
PREDICTED: Aricia agestis GTP cyclohydrolase 1 (LOC121738063), transcript variant X1, mRNA	Aricia agestis	147	147	0.03	2e-29	75.36	1695	XM_042129882.1
PREDICTED: Maniola hyperantus GTP cyclohydrolase 1 (LOC117993902), transcript variant X1, mRNA	Maniola hyperantus	147	147	0.03	2e-29	75.36	905	XM_034981778.1
PREDICTED: Ostrinia furnacalis GTP cyclohydrolase 1 (LOC114357432), transcript variant X2, mRNA	Ostrinia furnacalis	147	147	0.03	2e-29	75.36	1660	XM_028311041.1
PREDICTED: Lucilia sericata GTP cyclohydrolase 1 (LOC119600091), transcript variant X3, mRNA	Lucilia sericata	147	147	0.03	2e-29	75.36	1776	XM_037950147.1
PREDICTED: Pieris napi GTP cyclohydrolase 1 (LOC125052677), transcript variant X1, mRNA	Pieris napi	147	147	0.03	2e-29	75.36	2026	XM_047653651.1
PREDICTED: Ostrinia furnacalis GTP cyclohydrolase 1 (LOC114357432), transcript variant X1, mRNA	Ostrinia furnacalis	147	147	0.03	2e-29	75.36	1668	XM_028311040.1
PREDICTED: Danaus plexippus GTP cyclohydrolase 1 (LOC116775683), transcript variant X1, mRNA	Danaus plexippus	147	147	0.03	2e-29	75.36	1885	XM_032668631.2
PREDICTED: Teleopsis dalmanni GTP cyclohydrolase 1-like (LOC119674515), mRNA	Teleopsis dalmanni	147	147	0.03	2e-29	75	601	XM_038085658.1
PREDICTED: Aricia agestis GTP cyclohydrolase 1 (LOC121738063), transcript variant X2, mRNA	Aricia agestis	147	147	0.03	2e-29	75.36	1634	XM_042129883.1
PREDICTED: Danaus plexippus GTP cyclohydrolase 1 (LOC116775683), transcript variant X2, mRNA	Danaus plexippus	147	147	0.03	2e-29	75.36	1843	XM_032668632.2
PREDICTED: Ostrinia furnacalis GTP cyclohydrolase 1 (LOC114357432), transcript variant X3, mRNA	Ostrinia furnacalis	147	147	0.03	2e-29	75.36	2435	XM_028311042.1
PREDICTED: Ostrinia nubilalis GTP cyclohydrolase 1 (LOC135084676), transcript variant X2, mRNA	Ostrinia nubilalis	147	147	0.03	2e-29	75.36	2439	XM_063979450.1
PREDICTED: Aricia agestis GTP cyclohydrolase 1 (LOC121738063), transcript variant X3, mRNA	Aricia agestis	147	147	0.03	2e-29	75.36	1456	XM_042129885.1
PREDICTED: Vanessa tameamea GTP cyclohydrolase 1 (LOC113392033), transcript variant X2, mRNA	Vanessa tameamea	147	147	0.03	2e-29	75.36	2666	XM_026628240.2
PREDICTED: Dendroctonus ponderosae GTP cyclohydrolase 1 (LOC109538112), transcript variant X3, mRNA	Dendroctonus ponderosae	146	146	0.03	8e-29	75.12	2800	XM_019905195.2
PREDICTED: Dendroctonus ponderosae GTP cyclohydrolase 1 (LOC109538112), transcript variant X1, mRNA	Dendroctonus ponderosae	146	146	0.03	8e-29	75.12	2809	XM_019905193.2
PREDICTED: Teleopsis dalmanni GTP cyclohydrolase 1-like (LOC119674514), mRNA	Teleopsis dalmanni	146	146	0.03	8e-29	75.12	637	XM_038085657.1
PREDICTED: Teleopsis dalmanni GTP cyclohydrolase 1 (LOC119684527), transcript variant X1, mRNA	Teleopsis dalmanni	146	146	0.03	8e-29	75.12	1354	XM_038098588.1
PREDICTED: Dendroctonus ponderosae GTP cyclohydrolase 1 (LOC109538112), transcript variant X2, mRNA	Dendroctonus ponderosae	146	146	0.03	8e-29	75.12	3059	XM_019905192.2
PREDICTED: Anastrepha obliqua GTP cyclohydrolase 1 (LOC129243695), transcript variant X2, mRNA	Anastrepha obliqua	146	146	0.03	8e-29	75.94	1916	XM_054880902.1
PREDICTED: Dendroctonus ponderosae GTP cyclohydrolase 1 (LOC109538112), transcript variant X4, mRNA	Dendroctonus ponderosae	146	146	0.03	8e-29	75.12	3068	XM_019905194.2
Zerene cesonia GTP cyclohydrolase 1 transcript variant X2 (LOC119836129), mRNA	Zerene cesonia	146	146	0.02	8e-29	75.48	2413	XM_038361386.1
PREDICTED: Pieris napi GTP cyclohydrolase 1 (LOC125052677), transcript variant X2, mRNA	Pieris napi	146	146	0.02	8e-29	75.48	1921	XM_047653652.1

## Sheet: blastn results NODE_15_pdxH
Description	Scientific Name	Max Score	Total Score	Query Cover	E value	Per. ident	Acc. Len	Accession
Pediculus humanus corporis Pyridoxine-5'-phosphate oxidase, putative (Phum_PHUM170130), partial mRNA	Pediculus humanus corporis	104	273	0.15	1e-16	74.38	765	XM_002424997.1
PREDICTED: Pieris brassicae pyridoxine/pyridoxamine 5'-phosphate oxidase-like (LOC123709754), mRNA	Pieris brassicae	98.7	167	0.1	4e-15	75.54	1113	XM_045661285.1
PREDICTED: Trichoplusia ni pyridoxine-5'-phosphate oxidase-like (LOC113498462), mRNA	Trichoplusia ni	97.8	168	0.1	2e-14	74.25	1136	XM_026878457.1
PREDICTED: Pectinophora gossypiella pyridoxine/pyridoxamine 5'-phosphate oxidase-like (LOC126371961), mRNA	Pectinophora gossypiella	97.8	170	0.09	2e-14	73.29	1452	XM_050017435.1
PREDICTED: Papilio machaon pyridoxine/pyridoxamine 5'-phosphate oxidase (LOC106710627), mRNA	Papilio machaon	97.8	154	0.1	2e-14	73.78	1030	XM_014502743.2
PREDICTED: Nymphalis io pyridoxine/pyridoxamine 5'-phosphate oxidase-like (LOC126773974), mRNA	Nymphalis io	96	222	0.12	5e-14	74.1	1138	XM_050495243.1
PREDICTED: Frankliniella occidentalis pyridoxine/pyridoxamine 5'-phosphate oxidase (LOC113210521), mRNA	Frankliniella occidentalis	95.1	95.1	0.04	5e-14	74.65	1200	XM_026428567.2
PREDICTED: Pieris napi pyridoxine/pyridoxamine 5'-phosphate oxidase-like (LOC125053643), transcript variant X2, mRNA	Pieris napi	94.2	166	0.08	2e-13	74.82	1147	XM_047655104.1
PREDICTED: Pieris napi pyridoxine/pyridoxamine 5'-phosphate oxidase-like (LOC125053643), transcript variant X3, mRNA	Pieris napi	94.2	166	0.08	2e-13	74.82	1135	XM_047655105.1
PREDICTED: Centruroides sculpturatus pyridoxine-5'-phosphate oxidase-like (LOC111627705), transcript variant X6, mRNA	Centruroides sculpturatus	94.2	94.2	0.04	2e-13	74.82	912	XM_023371332.1
PREDICTED: Centruroides vittatus pyridoxine-5'-phosphate oxidase-like (LOC136973596), transcript variant X1, mRNA	Centruroides vittatus	94.2	94.2	0.04	2e-13	74.82	1078	XM_067268327.1
PREDICTED: Centruroides vittatus pyridoxine-5'-phosphate oxidase-like (LOC136973596), transcript variant X3, mRNA	Centruroides vittatus	94.2	94.2	0.04	2e-13	74.82	1491	XM_067268329.1
PREDICTED: Pieris napi pyridoxine/pyridoxamine 5'-phosphate oxidase-like (LOC125053643), transcript variant X4, mRNA	Pieris napi	94.2	166	0.08	2e-13	74.82	1162	XM_047655106.1
PREDICTED: Centruroides sculpturatus pyridoxine-5'-phosphate oxidase-like (LOC111627705), transcript variant X1, mRNA	Centruroides sculpturatus	94.2	94.2	0.04	2e-13	74.82	1039	XM_023371326.1
PREDICTED: Centruroides sculpturatus pyridoxine-5'-phosphate oxidase-like (LOC111627705), transcript variant X4, mRNA	Centruroides sculpturatus	94.2	94.2	0.04	2e-13	74.82	1252	XM_023371329.1
PREDICTED: Centruroides sculpturatus pyridoxine-5'-phosphate oxidase-like (LOC111627705), transcript variant X3, mRNA	Centruroides sculpturatus	94.2	94.2	0.04	2e-13	74.82	1410	XM_023371328.1
PREDICTED: Centruroides vittatus pyridoxine-5'-phosphate oxidase-like (LOC136973596), transcript variant X6, mRNA	Centruroides vittatus	94.2	94.2	0.04	2e-13	74.82	971	XM_067268333.1
PREDICTED: Centruroides sculpturatus pyridoxine-5'-phosphate oxidase-like (LOC111627705), transcript variant X5, mRNA	Centruroides sculpturatus	94.2	94.2	0.04	2e-13	74.82	984	XM_023371330.1
PREDICTED: Centruroides vittatus pyridoxine-5'-phosphate oxidase-like (LOC136973596), transcript variant X5, mRNA	Centruroides vittatus	94.2	94.2	0.04	2e-13	74.82	1487	XM_067268332.1
PREDICTED: Centruroides sculpturatus pyridoxine-5'-phosphate oxidase-like (LOC111627705), transcript variant X2, mRNA	Centruroides sculpturatus	94.2	94.2	0.04	2e-13	74.82	1260	XM_023371327.1
PREDICTED: Centruroides vittatus pyridoxine-5'-phosphate oxidase-like (LOC136973596), transcript variant X2, mRNA	Centruroides vittatus	94.2	94.2	0.04	2e-13	74.82	1486	XM_067268328.1
PREDICTED: Pieris napi pyridoxine/pyridoxamine 5'-phosphate oxidase-like (LOC125053643), transcript variant X1, mRNA	Pieris napi	94.2	166	0.08	2e-13	74.82	1087	XM_047655102.1
PREDICTED: Centruroides vittatus pyridoxine-5'-phosphate oxidase-like (LOC136973596), transcript variant X4, mRNA	Centruroides vittatus	94.2	94.2	0.04	2e-13	74.82	944	XM_067268330.1
PREDICTED: Centruroides vittatus pyridoxine-5'-phosphate oxidase-like (LOC136973596), transcript variant X7, mRNA	Centruroides vittatus	94.2	94.2	0.04	2e-13	74.82	956	XM_067268334.1
PREDICTED: Penaeus japonicus pyridoxine/pyridoxamine 5'-phosphate oxidase-like (LOC122243984), transcript variant X1, mRNA	Penaeus japonicus	93.3	93.3	0.04	2e-13	76.86	1760	XM_043001758.1
PREDICTED: Ischnura elegans pyridoxine/pyridoxamine 5'-phosphate oxidase-like (LOC124158883), mRNA	Ischnura elegans	93.3	157	0.1	2e-13	74.47	2080	XM_046534285.1
PREDICTED: Penaeus japonicus pyridoxine/pyridoxamine 5'-phosphate oxidase-like (LOC122243984), transcript variant X2, mRNA	Penaeus japonicus	93.3	93.3	0.04	2e-13	76.86	1742	XM_043001759.1
PREDICTED: Galleria mellonella pyridoxine/pyridoxamine 5'-phosphate oxidase-like (LOC113520611), mRNA	Galleria mellonella	89.7	163	0.1	2e-12	73.33	1271	XM_026905995.3
PREDICTED: Wasmannia auropunctata pyridoxine-5'-phosphate oxidase (LOC105451714), mRNA	Wasmannia auropunctata	89.7	89.7	0.05	2e-12	73.15	1149	XM_011692332.1
Ignavibacterium sp. KatS3mg037 DNA, complete genome	Ignavibacterium sp.	88.7	88.7	0.04	8e-12	75.4	3566706	AP026678.1
PREDICTED: Ostrinia nubilalis pyridoxine/pyridoxamine 5'-phosphate oxidase-like (LOC135075750), mRNA	Ostrinia nubilalis	88.7	157	0.08	8e-12	79.21	984	XM_063970222.1
PREDICTED: Ostrinia furnacalis pyridoxine-5'-phosphate oxidase-like (LOC114362347), mRNA	Ostrinia furnacalis	88.7	157	0.08	8e-12	79.21	978	XM_028317712.1
PREDICTED: Ceratina calcarata pyridoxine-5'-phosphate oxidase-like (LOC108628602), transcript variant X2, mRNA	Ceratina calcarata	87.8	215	0.12	8e-12	71.78	1910	XM_018030647.2
PREDICTED: Ceratina calcarata pyridoxine-5'-phosphate oxidase-like (LOC108628602), transcript variant X1, mRNA	Ceratina calcarata	87.8	215	0.12	8e-12	71.78	2015	XM_018030645.2
PREDICTED: Ceratina calcarata pyridoxine-5'-phosphate oxidase-like (LOC108628602), transcript variant X3, mRNA	Ceratina calcarata	87.8	215	0.12	8e-12	71.78	1929	XM_018030646.2
PREDICTED: Danaus plexippus pyridoxine/pyridoxamine 5'-phosphate oxidase-like (LOC116770217), mRNA	Danaus plexippus	86.9	86.9	0.05	3e-11	71.18	1022	XM_032661595.2
Papilio xuthus pyridoxine-5'-phosphate oxidase-like (LOC106115420), mRNA	Papilio xuthus	86	86	0.03	3e-11	80.43	1074	NM_001312169.1
Zerene cesonia pyridoxine-5'-phosphate oxidase-like transcript variant X2 (LOC119830720), mRNA	Zerene cesonia	85.1	158	0.08	1e-10	76.03	982	XM_038353835.1
PREDICTED: Pieris rapae pyridoxine/pyridoxamine 5'-phosphate oxidase (LOC110998025), mRNA	Pieris rapae	85.1	157	0.08	1e-10	73.38	1212	XM_022266436.2
Zerene cesonia pyridoxine-5'-phosphate oxidase-like transcript variant X1 (LOC119830720), mRNA	Zerene cesonia	85.1	158	0.08	1e-10	76.03	955	XM_038353834.1
PREDICTED: Colletes gigas pyridoxine/pyridoxamine 5'-phosphate oxidase (LOC122401105), mRNA	Colletes gigas	84.2	159	0.1	1e-10	71.43	1868	XM_043403049.1
PREDICTED: Frieseomelitta varia pyridoxine/pyridoxamine 5'-phosphate oxidase (LOC122527023), mRNA	Frieseomelitta varia	84.2	226	0.11	1e-10	72.19	1040	XM_043650801.1
PREDICTED: Ceratina calcarata pyridoxine-5'-phosphate oxidase-like (LOC108628639), transcript variant X1, mRNA	Ceratina calcarata	83.3	211	0.11	3e-10	74.22	2659	XM_018030711.2
PREDICTED: Ceratina calcarata pyridoxine-5'-phosphate oxidase-like (LOC108628639), transcript variant X2, mRNA	Ceratina calcarata	83.3	211	0.11	3e-10	74.22	2313	XM_026816637.1
PREDICTED: Copidosoma floridanum pyridoxine-5'-phosphate oxidase (LOC106637089), mRNA	Copidosoma floridanum	81.5	138	0.09	1e-09	74.59	1204	XM_014349730.2
Cyprideis torosa	Cyprideis torosa	81.5	81.5	0.03	1e-09	79.35	3465	OB672392.1
PREDICTED: Prorops nasuta pyridoxine/pyridoxamine 5'-phosphate oxidase-like (LOC136773593), mRNA	Prorops nasuta	81.5	154	0.07	1e-09	75.89	810	XM_066727373.1
PREDICTED: Nylanderia fulva pyridoxine-5'-phosphate oxidase-like (LOC114929607), mRNA	Nylanderia fulva	81.5	81.5	0.04	1e-09	74.02	1815	XM_029301185.1
PREDICTED: Vespula vulgaris pyridoxine/pyridoxamine 5'-phosphate oxidase-like (LOC127071842), transcript variant X2, misc_RNA	Vespula vulgaris	80.6	80.6	0.03	1e-09	75.44	2535	XR_007785242.1
PREDICTED: Coccinella septempunctata pyridoxine/pyridoxamine 5'-phosphate oxidase (LOC123316053), transcript variant X1, mRNA	Coccinella septempunctata	80.6	80.6	0.02	1e-09	80.95	1221	XM_044901971.1
PREDICTED: Cydia fagiglandana pyridoxine/pyridoxamine 5'-phosphate oxidase-like (LOC134669828), mRNA	Cydia fagiglandana	80.6	80.6	0.04	1e-09	73.13	1094	XM_063527449.1
PREDICTED: Vespula pensylvanica pyridoxine/pyridoxamine 5'-phosphate oxidase-like (LOC122636257), transcript variant X2, misc_RNA	Vespula pensylvanica	80.6	80.6	0.03	1e-09	75.44	2200	XR_006328894.1
PREDICTED: Vespula pensylvanica pyridoxine/pyridoxamine 5'-phosphate oxidase-like (LOC122636257), transcript variant X1, mRNA	Vespula pensylvanica	80.6	80.6	0.03	1e-09	75.44	1994	XM_043827281.1
PREDICTED: Osmia lignaria pyridoxine-5'-phosphate oxidase (LOC117603422), transcript variant X2, mRNA	Osmia lignaria	80.6	145	0.08	1e-09	75.44	1172	XM_034322580.1
PREDICTED: Osmia lignaria pyridoxine-5'-phosphate oxidase (LOC117603422), transcript variant X1, mRNA	Osmia lignaria	80.6	145	0.08	1e-09	75.44	1371	XM_034322579.1
PREDICTED: Panonychus citri pyridoxine-5'-phosphate oxidase-like (LOC128397062), mRNA	Panonychus citri	80.6	80.6	0.04	1e-09	73.91	3108	XM_053357729.1
PREDICTED: Vespula vulgaris pyridoxine/pyridoxamine 5'-phosphate oxidase-like (LOC127071842), transcript variant X1, mRNA	Vespula vulgaris	80.6	80.6	0.03	1e-09	75.44	2668	XM_051011592.1
PREDICTED: Coccinella septempunctata pyridoxine/pyridoxamine 5'-phosphate oxidase (LOC123316053), transcript variant X2, mRNA	Coccinella septempunctata	80.6	80.6	0.02	1e-09	80.95	1107	XM_044901972.1
PREDICTED: Megachile rotundata pyridoxine-5'-phosphate oxidase (LOC100877319), mRNA	Megachile rotundata	79.7	212	0.15	4e-09	71.52	1047	XM_003703127.2
PREDICTED: Apis florea pyridoxine-5'-phosphate oxidase (LOC100865551), mRNA	Apis florea	79.7	210	0.11	4e-09	71.52	1183	XM_003694447.3
PREDICTED: Vanessa tameamea pyridoxine/pyridoxamine 5'-phosphate oxidase-like (LOC113398012), mRNA	Vanessa tameamea	79.7	210	0.11	4e-09	75.65	1125	XM_064216831.1
PREDICTED: Stegodyphus dumicola pyridoxine-5'-phosphate oxidase-like (LOC118193119), mRNA	Stegodyphus dumicola	79.7	79.7	0.04	4e-09	72.79	1199	XM_035364159.1
PREDICTED: Vanessa atalanta pyridoxine/pyridoxamine 5'-phosphate oxidase-like (LOC125068042), transcript variant X2, mRNA	Vanessa atalanta	79.7	158	0.09	4e-09	75.65	1017	XM_047677015.1
PREDICTED: Eufriesea mexicana pyridoxine-5'-phosphate oxidase (LOC108545226), mRNA	Eufriesea mexicana	79.7	204	0.13	4e-09	71.52	1020	XM_017896739.1
Chondrinema litorale strain WSW3-B12 chromosome, complete genome	Chondrinema litorale	79.7	79.7	0.02	4e-09	80.23	4938441	CP111043.1
PREDICTED: Vanessa atalanta pyridoxine/pyridoxamine 5'-phosphate oxidase-like (LOC125068042), transcript variant X1, mRNA	Vanessa atalanta	79.7	158	0.09	4e-09	75.65	1221	XM_047677014.1
PREDICTED: Papilio polytes pyridoxine-5'-phosphate oxidase-like (LOC106107557), mRNA	Papilio polytes	78.8	145	0.08	4e-09	71.24	992	XM_013288434.1
PREDICTED: Colias croceus pyridoxine/pyridoxamine 5'-phosphate oxidase-like (LOC123696442), mRNA	Colias croceus	78.8	147	0.1	4e-09	71.43	1026	XM_045642599.1
PREDICTED: Aricia agestis pyridoxine/pyridoxamine 5'-phosphate oxidase-like (LOC121733289), mRNA	Aricia agestis	78.8	78.8	0.03	4e-09	75.93	952	XM_042123507.1
PREDICTED: Anoplophora glabripennis pyridoxine-5'-phosphate oxidase (LOC108904261), mRNA	Anoplophora glabripennis	77.9	77.9	0.03	1e-08	77	835	XM_018706740.1
PREDICTED: Diorhabda carinulata histidine protein methyltransferase 1 homolog (LOC130901065), mRNA	Diorhabda carinulata	77.9	77.9	0.05	1e-08	70.29	1383	XM_057812147.1
Mellicta aurelia genome assembly, chromosome: 6	Mellicta aurelia	77	150	0.07	1e-08	75	22139279	OZ183857.1
PREDICTED: Atta cephalotes pyridoxine-5'-phosphate oxidase (LOC105622868), mRNA	Atta cephalotes	77	141	0.09	1e-08	71.05	822	XM_012204278.1
PREDICTED: Trichogramma pretiosum pyridoxine-5'-phosphate oxidase (LOC106653500), mRNA	Trichogramma pretiosum	77	136	0.11	1e-08	70.59	1157	XM_014372955.2
PREDICTED: Amyelois transitella pyridoxine/pyridoxamine 5'-phosphate oxidase (LOC106132114), transcript variant X1, mRNA	Amyelois transitella	77	148	0.09	1e-08	71.05	1204	XM_013331441.2
PREDICTED: Amyelois transitella pyridoxine/pyridoxamine 5'-phosphate oxidase (LOC106132114), transcript variant X2, mRNA	Amyelois transitella	77	148	0.09	1e-08	71.05	1231	XM_013331442.2
PREDICTED: Atta colombica pyridoxine-5'-phosphate oxidase (LOC108690384), mRNA	Atta colombica	77	145	0.09	1e-08	71.05	863	XM_018197645.1
PREDICTED: Osmia bicornis bicornis pyridoxine/pyridoxamine 5'-phosphate oxidase (LOC114872564), mRNA	Osmia bicornis bicornis	76.1	149	0.08	5e-08	74.56	1181	XM_029179872.2
PREDICTED: Leguminivora glycinivorella pyridoxine/pyridoxamine 5'-phosphate oxidase-like (LOC125230209), mRNA	Leguminivora glycinivorella	76.1	76.1	0.05	5e-08	71.9	1201	XM_048135293.1
PREDICTED: Cydia amplana pyridoxine/pyridoxamine 5'-phosphate oxidase-like (LOC134652782), mRNA	Cydia amplana	76.1	139	0.07	5e-08	72.39	976	XM_063507944.1
PREDICTED: Chelonus insularis pyridoxine/pyridoxamine 5'-phosphate oxidase (LOC118074136), mRNA	Chelonus insularis	76.1	134	0.05	5e-08	75.96	1127	XM_035095097.1
PREDICTED: Hylaeus anthracinus pyridoxine/pyridoxamine 5'-phosphate oxidase (LOC128896479), transcript variant X2, mRNA	Hylaeus anthracinus	76.1	213	0.14	5e-08	73.19	4871	XM_054159860.1
PREDICTED: Melitaea cinxia pyridoxine/pyridoxamine 5'-phosphate oxidase-like (LOC123656759), transcript variant X1, mRNA	Melitaea cinxia	75.2	137	0.06	5e-08	76.15	1000	XM_045592418.1
PREDICTED: Trachymyrmex zeteki pyridoxine-5'-phosphate oxidase (LOC108721375), mRNA	Trachymyrmex zeteki	75.2	75.2	0.03	5e-08	74.14	1143	XM_018445901.1
PREDICTED: Camponotus floridanus pyridoxine-5'-phosphate oxidase (LOC105252726), transcript variant X2, mRNA	Camponotus floridanus	75.2	135	0.06	5e-08	74.14	1268	XM_025408332.1
PREDICTED: Apis mellifera pyridoxine-5'-phosphate oxidase (LOC409066), mRNA	Apis mellifera	75.2	204	0.1	5e-08	70.86	1132	XM_392591.7
PREDICTED: Pseudomyrmex gracilis pyridoxine/pyridoxamine 5'-phosphate oxidase-like (LOC109860144), mRNA	Pseudomyrmex gracilis	75.2	194	0.09	5e-08	73.55	1086	XM_020439032.1
PREDICTED: Cydia splendana pyridoxine/pyridoxamine 5'-phosphate oxidase-like (LOC134795956), mRNA	Cydia splendana	75.2	143	0.07	5e-08	73.33	1278	XM_063767847.1
PREDICTED: Camponotus floridanus pyridoxine-5'-phosphate oxidase (LOC105252726), transcript variant X1, mRNA	Camponotus floridanus	75.2	135	0.06	5e-08	74.14	1210	XM_011260258.3
PREDICTED: Styela clava pyridoxine/pyridoxamine 5'-phosphate oxidase-like (LOC120336430), mRNA	Styela clava	75.2	75.2	0.03	5e-08	74.77	2159	XM_039404110.1
PREDICTED: Melitaea cinxia pyridoxine/pyridoxamine 5'-phosphate oxidase-like (LOC123656759), transcript variant X2, mRNA	Melitaea cinxia	75.2	137	0.06	5e-08	76.15	1180	XM_045592419.1
PREDICTED: Apis cerana pyridoxine/pyridoxamine 5'-phosphate oxidase (LOC108004053), mRNA	Apis cerana	75.2	201	0.11	5e-08	70.86	1284	XM_017066706.3
Ignavibacterium album JCM 16511, complete genome	Ignavibacterium album JCM 16511	74.3	74.3	0.03	2e-07	75.89	3658997	CP003418.1
PREDICTED: Pararge aegeria pyridoxine/pyridoxamine 5'-phosphate oxidase-like (LOC120628534), transcript variant X1, mRNA	Pararge aegeria	74.3	136	0.06	2e-07	75	1219	XM_039896923.1
Mellicta aurelia genome assembly, chromosome: 5	Mellicta aurelia	74.3	142	0.08	2e-07	71.52	22802384	OZ183856.1
PREDICTED: Parasteatoda tepidariorum pyridoxine/pyridoxamine 5'-phosphate oxidase (LOC107436997), mRNA	Parasteatoda tepidariorum	74.3	74.3	0.04	2e-07	72.14	4208	XM_043046001.1
PREDICTED: Cataglyphis hispanica pyridoxine/pyridoxamine 5'-phosphate oxidase (LOC126857457), mRNA	Cataglyphis hispanica	74.3	143	0.08	2e-07	72.66	1226	XM_050606905.1
PREDICTED: Pararge aegeria pyridoxine/pyridoxamine 5'-phosphate oxidase-like (LOC120628534), transcript variant X2, mRNA	Pararge aegeria	74.3	136	0.06	2e-07	75	1170	XM_039896924.1
PREDICTED: Vanessa cardui pyridoxine/pyridoxamine 5'-phosphate oxidase-like (LOC124534114), mRNA	Vanessa cardui	74.3	148	0.09	2e-07	75	1417	XM_047109804.1
Euchloe simplonia genome assembly, chromosome: 10	Euchloe simplonia	73.4	211	0.1	2e-07	71.53	13942855	OZ183893.1
